# Supplementary material for: Novel Differentially Methylated Regions Identified by Genome-Wide DNA Methylation Analyses Contribute to Racial Disparities in Childhood Obesity
Source: Genes (Basel). 2023 May 17;14(5):1098. doi: 10.3390/genes14051098 (PMC10218285; doi:10.3390/genes14051098)
Supplement: Supplementary file 1 [file genes-14-01098-s001.zip › Supplement Table S1.xlsx]

## Sheet: All sig
Table S1- DMRs between NW and OW/OB children
Target	Gene name	NW mean± SEM	OW/OB mean± SEM	p-value	Q-value	Chromosome number	cpg location
HYPERMETHYLATED
cg06271387	A2BP1	0.725±0.01	0.774±0.006	0.000138295	0.0244196	16	0
cg02591554	AACS	0.826±0.011	0.849±0.015	8.56e-05	0.0157189	12	S_Shelf
cg24357302	ABCA8	0.748±0.004	0.774±0.006	1e-05	0.00194675	17	0
cg25921170	ABL2	0.87±0.005	0.886±0.004	1e-05	0.00194675	1	0
cg08015290	ACSL5	0.876±0.004	0.903±0.003	1.9e-05	0.00367381	10	0
cg19681266	ADARB2	0.62±0.011	0.66±0.007	1e-05	0.00194675	10	0
cg26218737	ADARB2	0.64±0.005	0.675±0.008	1e-05	0.00194675	10	N_Shelf
cg27332063	ADAT2	0.89±0.003	0.914±0.004	1e-05	0.00194675	6	0
cg24438644	ADRB3	0.105±0.006	0.131±0.005	1e-05	0.00194675	8	Island
cg20906621	AGTR1	0.507±0.014	0.568±0.011	1e-05	0.00194675	3	S_Shore
cg23058731	AKR1C3	0.88±0.004	0.896±0.004	1e-05	0.00194675	10	0
cg26225646	AKT1S1	0.01±0.002	0.021±0.001	1e-05	0.00194675	19	Island
cg19743721	ALKBH4	0.53±0.017	0.58±0.009	1e-05	0.00194675	7	S_Shelf
cg27569858	ALX3	0.76±0.009	0.796±0.007	1e-05	0.00194675	1	S_Shore
cg24039723	ANK3	0.863±0.006	0.886±0.004	1e-05	0.00194675	10	0
cg26460887	ANO4	0.81±0.007	0.838±0.004	1e-05	0.00194675	12	0
cg19847577	APBA2	0.43±0.02	0.5±0.014	1e-05	0.00194675	15	0
cg20101237	ARHGEF11	0.8±0.007	0.83±0.005	1e-05	0.00194675	1	0
cg06200818	ARHGEF3	0.697±0.007	0.733±0.005	0.000305588	0.0498234	3	0
cg06025541	ARHGEF33	0.864±0.004	0.892±0.004	8.77e-05	0.0160644	2	N_Shore
cg26879013	ARID1B	0.86±0.004	0.881±0.004	1e-05	0.00194675	6	0
cg21105827	ASAP3	0.752±0.007	0.796±0.009	1e-05	0.00194675	1	Island
cg24580199	ASAP3	0.714±0.012	0.778±0.011	1e-05	0.00194675	1	N_Shore
cg17995857	ASIC2	0.7±0.01	0.75±0.01	1e-05	0.00194675	17	0
cg26052783	ASIC2	0.74±0.009	0.777±0.005	1e-05	0.00194675	17	0
cg21161625	ATG9A	0.841±0.004	0.858±0.003	1e-05	0.00194675	2	0
cg06188566	ATOX1	0.892±0.004	0.911±0.002	0.000240109	0.0404018	5	0
cg13976657	ATP11A	0.88±0.003	0.903±0.003	1e-05	0.00194675	13	Island
cg26185920	ATP11A	0.76±0.005	0.776±0.002	1e-05	0.00194675	13	S_Shore
cg27026368	ATP2B4	0.9±0.004	0.912±0.003	1e-05	0.00194675	1	0
cg27410534	ATP9B	0.68±0.004	0.719±0.006	1e-05	0.00194675	18	0
cg24750156	B4GALNT1	0.607±0.008	0.663±0.009	1e-05	0.00194675	12	N_Shore
cg27313579	BACE1	0.86±0.004	0.879±0.003	1e-05	0.00194675	11	0
cg27164797	BAG2	0.16±0.007	0.215±0.011	1e-05	0.00194675	6	S_Shore
cg25452466	BAIAP2	0.83±0.003	0.858±0.005	1e-05	0.00194675	17	0
cg25749966	BAP1	0.03±0.002	0.041±0.002	1e-05	0.00194675	3	Island
cg24361098	BCL11A	0.557±0.017	0.613±0.01	1e-05	0.00194675	2	0
cg23276342	BDH1	0.86±0.006	0.886±0.004	1e-05	0.00194675	3	0
cg26072939	BDKRB2	0.9±0.004	0.916±0.004	1e-05	0.00194675	14	0
cg26709863	BECN1	0.87±0.004	0.886±0.003	1e-05	0.00194675	17	S_Shore
cg25548328	BLVRA	0.82±0.005	0.845±0.005	1e-05	0.00194675	7	S_Shelf
cg17987260	BMP2	0.79±0.01	0.84±0.01	1e-05	0.00194675	20	N_Shore
cg26294693	BNIP2	0.86±0.006	0.882±0.004	1e-05	0.00194675	15	N_Shelf
cg26328893	BRF1	0.78±0.004	0.804±0.004	1e-05	0.00194675	14	0
cg26741530	C10orf32	0.7±0.007	0.741±0.008	1e-05	0.00194675	10	N_Shore
cg21208996	C14orf129	0.838±0.005	0.862±0.005	1e-05	0.00194675	14	0
cg26302931	C17orf67	0.6±0.009	0.639±0.007	1e-05	0.00194675	17	0
cg25106867	C1QTNF9B	0.83±0.004	0.85±0.005	1e-05	0.00194675	13	0
cg25937451	C21orf29	0.65±0.012	0.697±0.009	1e-05	0.00194675	21	0
cg25917966	C21orf91-OT1	0.32±0.027	0.425±0.022	1e-05	0.00194675	21	0
cg20037400	C22orf34	0.83±0.005	0.85±0.003	1e-05	0.00194675	22	Island
cg02033617	C2orf47	0.847±0.016	0.869±0.013	0.000229629	0.0387778	2	S_Shelf
cg24075738	C3orf18	0.117±0.003	0.134±0.003	1e-05	0.00194675	3	Island
cg20284698	C3orf71	0.19±0.007	0.23±0.008	1e-05	0.00194675	3	Island
cg27144115	C5orf38	0.16±0.012	0.216±0.012	1e-05	0.00194675	5	Island
cg17423419	C7orf52	0.05±0.01	0.09±0.01	1e-05	0.00194675	7	N_Shore
cg17317761	C8B	0.74±0.01	0.77±0.01	1e-05	0.00194675	1	0
cg06869039	C8orf79	0.892±0.007	0.922±0.004	0.000183408	0.0317004	8	0
cg20372220	CA10	0.8±0.009	0.83±0.006	1e-05	0.00194675	17	0
cg26812350	CABIN1	0.81±0.005	0.837±0.006	1e-05	0.00194675	22	0
cg17905132	CABLES2	0.79±0	0.81±0	1e-05	0.00194675	20	S_Shore
cg03117487	CACNA1E	0.804±0.013	0.857±0.006	0.00026126	0.0435244	1	0
cg18001869	CACNA1I	0.73±0.01	0.77±0.01	1e-05	0.00194675	22	0
cg22775678	CAPZB	0.84±0.004	0.865±0.003	1e-05	0.00194675	1	0
cg26658796	CARS2	0.8±0.005	0.816±0.003	1e-05	0.00194675	13	N_Shore
cg20643900	CASZ1	0.712±0.002	0.735±0.006	1e-05	0.00194675	1	S_Shore
cg26588072	CAT	0.84±0.004	0.855±0.004	1e-05	0.00194675	11	0
cg24547082	CCDC53	0.611±0.017	0.672±0.01	1e-05	0.00194675	12	0
cg06081039	CCDC64	0.845±0.003	0.873±0.004	5.5e-05	0.0103282	12	0
cg27032004	CDCA7L	0.9±0.004	0.912±0.002	1e-05	0.00194675	7	0
cg13584095	CDH22	0.738±0.006	0.773±0.005	1e-05	0.00194675	20	N_Shelf
cg20908785	CDKN3	0.033±0.004	0.054±0.005	1e-05	0.00194675	14	Island
cg21096050	CDS1	0.811±0.005	0.841±0.004	1e-05	0.00194675	4	N_Shore
cg27147965	CELF3	0.88±0.003	0.901±0.005	1e-05	0.00194675	1	0
cg20826015	CELSR1	0.861±0.004	0.878±0.003	1e-05	0.00194675	22	0
cg20031584	CELSR3	0.78±0.005	0.81±0.005	1e-05	0.00194675	3	N_Shore
cg17254454	CEP120	0.82±0	0.84±0	1e-05	0.00194675	5	S_Shore
cg21378860	CEP89	0.879±0.003	0.898±0.004	1e-05	0.00194675	19	0
cg09863930	CES1	0.618±0.022	0.739±0.014	4.08e-05	0.00774929	16	0
cg22963027	CGB	0.7±0.014	0.757±0.01	1e-05	0.00194675	19	S_Shelf
cg24365811	CHID1	0.849±0.006	0.877±0.005	1e-05	0.00194675	11	S_Shore
cg26253500	CHRM2	0.46±0.014	0.54±0.015	1e-05	0.00194675	7	0
cg19613533	CHRM3-AS1	0.87±0.004	0.89±0.004	1e-05	0.00194675	1	0
cg20225681	CILP	0.84±0.004	0.86±0.005	1e-05	0.00194675	15	0
cg20209360	CLCN6	0.8±0.006	0.83±0.004	1e-05	0.00194675	1	S_Shelf
cg24191225	CLECL1	0.34±0.045	0.487±0.021	1e-05	0.00194675	12	0
cg25039762	CLIP1-AS1	0.63±0.003	0.655±0.005	1e-05	0.00194675	12	0
cg00977959	CLMP	0.876±0.003	0.899±0.004	0.000204829	0.0348874	11	0
cg20539798	CNST	0.758±0.007	0.788±0.005	1e-05	0.00194675	1	Island
cg25107972	CNST	0.82±0.004	0.843±0.005	1e-05	0.00194675	1	N_Shore
cg23771866	CNTN4	0.825±0.007	0.852±0.005	1e-05	0.00194675	3	0
cg27568081	COG1	0.28±0.017	0.359±0.015	1e-05	0.00194675	17	S_Shore
cg26981781	COL11A2	0.88±0.004	0.901±0.003	1e-05	0.00194675	6	0
cg25290482	COL12A1	0.8±0.012	0.833±0.004	1e-05	0.00194675	6	0
cg17648393	COL18A1	0.77±0.01	0.8±0	1e-05	0.00194675	21	S_Shore
cg02999431	COL18A1	0.796±0.009	0.838±0.005	8.39e-05	0.0154232	21	Island
cg21268286	COL5A1	0.862±0.004	0.885±0.005	1e-05	0.00194675	9	0
cg23089227	COMMD6	0.89±0.004	0.904±0.002	1e-05	0.00194675	13	S_Shore
cg01333205	COPS3	0.864±0.003	0.883±0.003	0.000182025	0.0314931	17	0
cg00968541	CPEB1	0.772±0.009	0.819±0.007	0.000266537	0.0442801	15	0
cg26313925	CRISPLD1	0.74±0.006	0.769±0.006	1e-05	0.00194675	8	N_Shore
cg25432738	CRYL1	0.8±0.023	0.881±0.015	1e-05	0.00194675	13	Island
cg27239168	CSNK2A2	0.95±0.004	0.96±0.002	1e-05	0.00194675	16	0
cg23318724	CTDSPL2	0.86±0.003	0.884±0.004	1e-05	0.00194675	15	0
cg20693659	CTSS	0.723±0.01	0.775±0.01	1e-05	0.00194675	1	0
cg22917487	CX3CR1	0.85±0.005	0.871±0.005	1e-05	0.00194675	3	0
cg26896911	CXCR6	0.86±0.004	0.881±0.003	1e-05	0.00194675	3	0
cg25481635	CYB5A	0.02±0.001	0.027±0.001	1e-05	0.00194675	18	Island
cg19372889	CYB5R3	0.7±0.006	0.73±0.007	1e-05	0.00194675	22	0
cg20303886	CYP4F3	0.81±0.007	0.83±0.003	1e-05	0.00194675	19	0
cg17128222	DAPK2	0.78±0.004	0.81±0.004	0.000235024	0.0396239	15	0
cg23173301	DCHS1	0.85±0.003	0.866±0.003	1e-05	0.00194675	11	N_Shelf
cg27033905	DCP1A	0.78±0.015	0.841±0.011	1e-05	0.00194675	3	0
cg17879299	DDR1	0.49±0.02	0.56±0.01	1e-05	0.00194675	6	0
cg02376496	DDR1	0.702±0.044	0.762±0.032	0.000120934	0.0216211	6	0
cg07979747	DDR1	0.762±0.012	0.819±0.007	0.000197124	0.0337537	6	0
cg25939785	DDX43	0.88±0.004	0.904±0.003	1e-05	0.00194675	6	N_Shore
cg24574901	DENND1B	0.819±0.008	0.855±0.006	1e-05	0.00194675	1	0
cg26246398	DEPDC5	0.81±0.013	0.85±0.005	1e-05	0.00194675	22	0
cg26907031	DGCR2	0.89±0.003	0.912±0.003	1e-05	0.00194675	22	0
cg18249027	DGKI	0.86±0	0.87±0	1e-05	0.00194675	7	N_Shelf
cg26217846	DIAPH1	0.74±0.01	0.773±0.006	1e-05	0.00194675	5	S_Shelf
cg19765175	DIP2C	0.85±0.005	0.88±0.007	1e-05	0.00194675	10	0
cg24461627	DIP2C	0.669±0.007	0.72±0.008	1e-05	0.00194675	10	S_Shelf
cg25992219	DIRAS1	0.86±0.003	0.876±0.004	1e-05	0.00194675	19	N_Shelf
cg17946714	DOPEY2	0.59±0.02	0.64±0.01	1e-05	0.00194675	21	0
cg11554728	DPCR1	0.753±0.01	0.797±0.005	0.000135058	0.0238726	6	N_Shore
cg25836326	DRD3	0.2±0.006	0.247±0.008	1e-05	0.00194675	3	0
cg21029035	DSCC1	0.397±0.019	0.477±0.011	1e-05	0.00194675	8	S_Shore
cg19641492	DTD1	0.82±0.005	0.85±0.005	1e-05	0.00194675	20	0
cg27610218	DUSP16	0.86±0.005	0.883±0.004	1e-05	0.00194675	12	0
cg23202575	DVL3	0.87±0.009	0.905±0.006	1e-05	0.00194675	3	Island
cg17847344	EBF1	0.6±0.01	0.64±0.01	1e-05	0.00194675	5	S_Shore
cg22715479	EBF3	0.84±0.002	0.856±0.003	1e-05	0.00194675	10	0
cg19972686	EBNA1BP2	0.86±0.004	0.88±0.004	1e-05	0.00194675	1	S_Shore
cg27253757	EHMT2	0.86±0.004	0.881±0.004	1e-05	0.00194675	6	N_Shelf
cg21373087	EML6	0.879±0.004	0.898±0.004	1e-05	0.00194675	2	0
cg19580263	ENTPD5	0.88±0.005	0.9±0.003	1e-05	0.00194675	14	0
cg26962945	EP400	0.84±0.003	0.864±0.004	1e-05	0.00194675	12	0
cg23722665	ERC1	0.825±0.005	0.847±0.004	1e-05	0.00194675	12	0
cg24012034	ETNK1	0.038±0.003	0.049±0.002	1e-05	0.00194675	12	S_Shore
cg25628581	EWSR1	0.72±0.01	0.755±0.005	1e-05	0.00194675	22	0
cg24345856	FAM132A	0.566±0.073	0.79±0.026	1e-05	0.00194675	1	S_Shore
cg17625951	FAM169A	0.88±0	0.89±0	1e-05	0.00194675	5	0
cg11585841	FAM175B	0.792±0.007	0.842±0.006	2.82e-05	0.00542013	10	0
cg23111451	FAM219A	0.86±0.005	0.883±0.003	1e-05	0.00194675	9	N_Shelf
cg23723762	FAM228A	0.847±0.013	0.893±0.008	1e-05	0.00194675	2	N_Shore
cg26272214	FAM5B	0.55±0.01	0.602±0.01	1e-05	0.00194675	1	0
cg21400848	FARP2	0.874±0.005	0.894±0.003	1e-05	0.00194675	2	0
cg21371235	FAT1	0.86±0.003	0.878±0.004	1e-05	0.00194675	4	0
cg26852739	FCAMR	0.49±0.017	0.555±0.011	1e-05	0.00194675	1	0
cg20484181	FGD4	0.758±0.009	0.8±0.008	1e-05	0.00194675	12	0
cg26398213	FGD4	0.84±0.008	0.878±0.003	1e-05	0.00194675	12	0
cg25923651	FGD6	0.87±0.006	0.886±0.003	1e-05	0.00194675	12	0
cg27154234	FGFR1OP	0.77±0.007	0.803±0.006	1e-05	0.00194675	6	0
cg19382572	FGGY	0.52±0.01	0.59±0.013	1e-05	0.00194675	1	S_Shelf
cg17403704	FGL1	0.84±0.01	0.87±0	1e-05	0.00194675	8	0
cg20427938	FH	0.85±0.005	0.88±0.003	1e-05	0.00194675	1	0
cg23745366	FHOD3	0.847±0.006	0.863±0.002	1e-05	0.00194675	18	N_Shelf
cg12319098	FLCN	0.831±0.006	0.864±0.005	0.000270505	0.0448276	17	N_Shelf
cg17453731	FMN1	0.87±0	0.89±0	1e-05	0.00194675	15	0
cg23178790	FNDC3B	0.86±0.007	0.885±0.004	1e-05	0.00194675	3	0
cg26174583	FOXF2	0.56±0.018	0.628±0.01	1e-05	0.00194675	6	N_Shore
cg26905069	FSCN3	0.87±0.005	0.892±0.003	1e-05	0.00194675	7	0
cg23858969	GALNS	0.824±0.005	0.858±0.005	1e-05	0.00194675	16	N_Shore
cg27572826	GBAP1	0±0.001	0.006±0.001	1e-05	0.00194675	1	Island
cg25556445	GBP1	0.79±0.005	0.817±0.005	1e-05	0.00194675	1	0
cg08404958	GDI2	0.707±0.004	0.737±0.004	5.94e-05	0.0111261	10	0
cg26750659	GEMIN4	0.81±0.004	0.831±0.003	1e-05	0.00194675	17	N_Shelf
cg21443796	GINM1	0.882±0.003	0.9±0.002	1e-05	0.00194675	6	0
cg19766489	GIPC2	0.44±0.011	0.51±0.011	1e-05	0.00194675	1	N_Shore
cg21497935	GIPC2	0.237±0.009	0.278±0.008	1e-05	0.00194675	1	N_Shore
cg23961331	GLI2	0.711±0.003	0.732±0.004	1e-05	0.00194675	2	0
cg26938586	GMDS	0.79±0.006	0.837±0.007	1e-05	0.00194675	6	0
cg21086969	GMPR	0.762±0.009	0.801±0.007	1e-05	0.00194675	6	0
cg27476859	GNA12	0.69±0.015	0.751±0.011	1e-05	0.00194675	7	N_Shore
cg24249880	GNRHR	0.867±0.003	0.886±0.004	1e-05	0.00194675	4	0
cg20540582	GOT2	0.524±0.009	0.587±0.011	1e-05	0.00194675	16	S_Shore
cg06047020	GPC6	0.655±0.015	0.712±0.006	0.000285583	0.0470686	13	N_Shore
cg26230338	GPR125	0.83±0.007	0.852±0.005	1e-05	0.00194675	4	0
cg25651328	GPR161	0.82±0.006	0.852±0.005	1e-05	0.00194675	1	0
cg05493751	GRB10	0.777±0.01	0.82±0.005	0.000175675	0.0304661	7	S_Shore
cg23114272	GRIK1-AS2	0.49±0.02	0.591±0.016	1e-05	0.00194675	21	0
cg26010751	GRM2	0.82±0.006	0.849±0.005	1e-05	0.00194675	3	S_Shore
cg23055496	GRM7	0.64±0.009	0.681±0.007	1e-05	0.00194675	3	S_Shore
cg06658831	H19	0.817±0.007	0.849±0.004	0.000253898	0.0424031	11	S_Shelf
cg17862275	HAPLN3	0.87±0	0.89±0	1e-05	0.00194675	15	S_Shore
cg26136534	HAPLN4	0.83±0.011	0.867±0.005	1e-05	0.00194675	19	Island
cg21313217	HDAC4	0.886±0.002	0.91±0.003	1e-05	0.00194675	2	S_Shore
cg27515399	HERPUD1	0.87±0.004	0.899±0.003	1e-05	0.00194675	16	0
cg24916224	HGS	0.84±0.008	0.871±0.005	1e-05	0.00194675	17	S_Shore
cg18031239	HLA-DMA	0.85±0	0.88±0	1e-05	0.00194675	6	0
cg21081878	HLCS	0.53±0.019	0.611±0.015	1e-05	0.00194675	21	N_Shelf
cg20612827	HMCN2	0.814±0.004	0.836±0.005	1e-05	0.00194675	9	0
cg22974161	HMOX2	0.61±0.004	0.639±0.006	1e-05	0.00194675	16	S_Shore
cg19368383	HPS1	0.88±0.006	0.9±0.004	1e-05	0.00194675	10	0
cg17141163	HSDL2	0.45±0.012	0.538±0.012	8.25e-05	0.0151821	9	0
cg26406955	HSF1	0.83±0.006	0.853±0.005	1e-05	0.00194675	8	0
cg23720528	HTR7	0.861±0.003	0.88±0.004	1e-05	0.00194675	10	0
cg27060295	ICA1	0.8±0.006	0.834±0.007	1e-05	0.00194675	7	0
cg25060881	IDE	0.06±0.007	0.085±0.003	1e-05	0.00194675	10	0
cg20702642	IFT140	0.835±0.004	0.86±0.005	1e-05	0.00194675	16	0
cg22972712	IGSF10	0.82±0.007	0.847±0.005	1e-05	0.00194675	3	0
cg24606558	IL4R	0.826±0.005	0.85±0.003	1e-05	0.00194675	16	0
cg20656871	ILKAP	0.855±0.006	0.885±0.004	1e-05	0.00194675	2	0
cg26080950	INO80E	0±0.001	0.011±0.001	1e-05	0.00194675	16	Island
cg23546207	INTS1	0.98±0.001	0.983±0.001	1e-05	0.00194675	7	S_Shore
cg27465569	IRAK4	0.83±0.005	0.863±0.007	1e-05	0.00194675	12	S_Shore
cg20081364	ISM1	0.07±0.002	0.08±0.003	1e-05	0.00194675	20	Island
cg22850258	ISPD	0.8±0.004	0.824±0.005	1e-05	0.00194675	7	0
cg24909371	ITPR3	0.79±0.002	0.819±0.006	1e-05	0.00194675	6	0
cg23475018	KALRN	0.64±0.005	0.673±0.006	1e-05	0.00194675	3	0
cg06863994	KANSL1-AS1	0.571±0.006	0.605±0.005	0.000266315	0.0442758	17	S_Shore
cg17503645	KCNAB1	0.85±0	0.88±0.01	1e-05	0.00194675	3	0
cg20115910	KCNH3	0.79±0.006	0.82±0.007	1e-05	0.00194675	12	S_Shore
cg10858415	KCNJ16	0.875±0.004	0.901±0.004	0.000112606	0.0203107	17	0
cg19692340	KCNMA1	0.83±0.004	0.85±0.004	1e-05	0.00194675	10	0
cg17503085	KCNQ2	0.72±0.01	0.76±0.01	1e-05	0.00194675	20	N_Shore
cg24031653	KCNQ5-IT1	0.859±0.004	0.879±0.004	1e-05	0.00194675	6	0
cg01861634	KCP	0.782±0.011	0.813±0.021	8.26e-05	0.0151951	7	N_Shore
cg17619335	KCTD13	0.83±0.01	0.85±0	1e-05	0.00194675	16	N_Shelf
cg19811144	KIAA0427	0.79±0.005	0.82±0.006	1e-05	0.00194675	18	N_Shore
cg19373661	KIAA0513	0.7±0.011	0.74±0.009	1e-05	0.00194675	16	0
cg23513337	KIAA1217	0.73±0.012	0.771±0.008	1e-05	0.00194675	10	0
cg24355665	KIAA1324L	0.82±0.006	0.845±0.004	1e-05	0.00194675	7	0
cg17667454	KIF6	0.57±0.01	0.63±0.01	1e-05	0.00194675	6	S_Shore
cg13186232	KIR2DL3	0.687±0.005	0.71±0.003	0.000273395	0.0452919	19	0
cg23135138	KREMEN1	0.8±0.007	0.834±0.007	1e-05	0.00194675	22	0
cg19449377	KRT20	0.84±0.004	0.86±0.003	1e-05	0.00194675	17	0
cg25414744	KRT37	0.85±0.007	0.878±0.004	1e-05	0.00194675	17	0
cg23842060	KRT73	0.693±0.015	0.747±0.009	1e-05	0.00194675	12	0
cg26125935	KRT81	0.78±0.007	0.803±0.005	1e-05	0.00194675	12	N_Shelf
cg17550188	LAMA1	0.74±0.01	0.77±0	1e-05	0.00194675	18	0
cg26778877	LCK	0.69±0.012	0.743±0.007	1e-05	0.00194675	1	N_Shelf
cg22934950	LFNG	0.82±0.004	0.837±0.004	1e-05	0.00194675	7	N_Shore
cg25975071	LILRB4	0.77±0.003	0.794±0.004	1e-05	0.00194675	19	0
cg23277788	LIMS1	0.85±0.005	0.879±0.006	1e-05	0.00194675	2	0
cg20238589	LINC00351	0.83±0.004	0.85±0.004	1e-05	0.00194675	13	0
cg17341568	LINC00607	0.72±0.01	0.74±0.01	1e-05	0.00194675	2	0
cg18926508	LINC00665	0.82±0.013	0.865±0.005	0.000145667	0.0256159	19	0
cg19741129	LINC00883	0.35±0.027	0.45±0.018	1e-05	0.00194675	3	0
cg24209608	LINC01006	0.89±0.005	0.908±0.003	1e-05	0.00194675	7	0
cg26021591	LINC01036	0.79±0.006	0.827±0.005	1e-05	0.00194675	1	0
cg25334112	LINC01234	0.84±0.005	0.862±0.004	1e-05	0.00194675	12	0
cg27478969	LINC01423	0.84±0.007	0.863±0.004	1e-05	0.00194675	21	0
cg21397399	LINC01426	0.546±0.012	0.605±0.011	1e-05	0.00194675	21	0
cg26621778	LMF1	0.66±0.008	0.693±0.005	1e-05	0.00194675	16	N_Shelf
cg24847169	LMO1	0.84±0.005	0.859±0.005	1e-05	0.00194675	11	N_Shore
cg25060255	LOC100422737	0.87±0.003	0.897±0.004	1e-05	0.00194675	6	0
cg24328560	LOC100506281	0.781±0.004	0.799±0.004	1e-05	0.00194675	16	N_Shelf
cg27157881	LOC100507634	0.77±0.008	0.796±0.006	1e-05	0.00194675	1	S_Shore
cg02998837	LOC100507661	0.822±0.006	0.85±0.004	0.000289265	0.0475689	3	0
cg23588735	LOC101927421	0.91±0.003	0.92±0.003	1e-05	0.00194675	5	0
cg03671518	LOC101927668	0.809±0.006	0.85±0.006	9.67e-05	0.0176252	7	0
cg27498534	LOC101929023	0.54±0.013	0.603±0.008	1e-05	0.00194675	1	0
cg21061185	LOC101929294	0.127±0.024	0.229±0.02	1e-05	0.00194675	8	0
cg17444299	LOC101929717	0.83±0	0.86±0	1e-05	0.00194675	3	0
cg23947066	LOC102723376	0.695±0.008	0.739±0.009	1e-05	0.00194675	18	N_Shore
cg26796135	LOC145663	0.03±0.003	0.052±0.003	1e-05	0.00194675	15	Island
cg25333602	LOC146880	0.56±0.011	0.616±0.01	1e-05	0.00194675	17	S_Shore
cg02104434	LOC148824	0.509±0.073	0.624±0.069	0.000151329	0.0265029	1	Island
cg25714649	LOC283177	0.85±0.005	0.865±0.003	1e-05	0.00194675	11	0
cg21161136	LOC400043	0.129±0.003	0.147±0.004	1e-05	0.00194675	12	Island
cg24858958	LOC440028	0.49±0.01	0.539±0.009	1e-05	0.00194675	11	N_Shore
cg21280945	LOC643542	0.845±0.006	0.873±0.004	1e-05	0.00194675	18	0
cg23949265	LONRF2	0.688±0.012	0.737±0.008	1e-05	0.00194675	2	S_Shore
cg04152341	LRRC37A3	0.688±0.005	0.719±0.005	0.000270025	0.0447913	17	N_Shelf
cg19481259	LRRC7	0.82±0.006	0.85±0.004	1e-05	0.00194675	1	0
cg24558480	LRRK1	0.824±0.004	0.846±0.004	1e-05	0.00194675	15	0
cg27064285	LRRK1	0.88±0.005	0.903±0.003	1e-05	0.00194675	15	0
cg20210376	LTBP3	0.86±0.008	0.89±0.005	1e-05	0.00194675	11	Island
cg06056332	LY9	0.701±0.004	0.726±0.004	0.000134917	0.0238641	1	0
cg19432791	LZTFL1	0.69±0.012	0.73±0.007	1e-05	0.00194675	3	0
cg25408986	MACROD2	0.84±0.006	0.869±0.005	1e-05	0.00194675	20	0
cg20308728	MAGI3	0.86±0.004	0.88±0.004	1e-05	0.00194675	1	0
cg23889324	MAML3	0.778±0.006	0.805±0.005	1e-05	0.00194675	4	0
cg14033993	MAPK8IP3	0.738±0.007	0.769±0.004	1e-05	0.00194675	16	N_Shore
cg24370404	MAPRE3	0.888±0.003	0.907±0.003	1e-05	0.00194675	2	0
cg05895165	MARVELD3	0.87±0.003	0.892±0.003	4.12e-05	0.00781661	16	0
cg07639685	MBNL1	0.817±0.005	0.838±0.002	0.000148417	0.0260284	3	0
cg17617312	MCM4	0.82±0.01	0.84±0	1e-05	0.00194675	8	0
cg24649600	MCM4	0.881±0.003	0.897±0.003	1e-05	0.00194675	8	0
cg11882042	MDH2	0.869±0.003	0.897±0.004	7.67e-05	0.0141858	7	0
cg03955932	ME3	0.795±0.01	0.845±0.007	0.000241951	0.0406851	11	S_Shore
cg23188121	MED10	0±0.001	0.008±0.001	1e-05	0.00194675	5	Island
cg21172209	MED22	0.808±0.007	0.834±0.005	1e-05	0.00194675	9	N_Shelf
cg23404012	MED6	0.03±0.002	0.043±0.004	1e-05	0.00194675	14	0
cg17850518	MEIS2	0.05±0.01	0.08±0.01	1e-05	0.00194675	15	N_Shore
cg24933758	MESP2	0.82±0.008	0.846±0.005	1e-05	0.00194675	15	N_Shore
cg24317667	MFAP3L	0.872±0.008	0.896±0.003	1e-05	0.00194675	4	0
cg24048834	MFSD7	0.874±0.004	0.896±0.004	1e-05	0.00194675	4	S_Shore
cg25567299	MGAT3	0.86±0.005	0.88±0.004	1e-05	0.00194675	22	0
cg17299818	MICU3	0.82±0.01	0.85±0.01	1e-05	0.00194675	8	0
cg17843665	MIPEP	0.75±0.01	0.79±0.01	1e-05	0.00194675	13	0
cg24375659	MIPEPP3	0.718±0.011	0.765±0.008	1e-05	0.00194675	13	0
cg04458627	MIR152	0.72±0.005	0.759±0.006	0.000263242	0.0437986	17	S_Shore
cg18233317	MIR548F3	0.76±0.01	0.8±0.01	1e-05	0.00194675	1	0
cg19862334	MIR6779	0.76±0.014	0.81±0.008	1e-05	0.00194675	17	0
cg23289226	MIR7853	0.78±0.01	0.826±0.009	1e-05	0.00194675	2	0
cg27271776	MIS18A	0.84±0.003	0.864±0.005	1e-05	0.00194675	21	0
cg22760960	MKL2	0.82±0.004	0.85±0.004	1e-05	0.00194675	16	0
cg21274363	MMEL1	0.734±0.005	0.763±0.006	1e-05	0.00194675	1	S_Shore
cg19357027	MSMB	0.88±0.005	0.9±0.004	1e-05	0.00194675	10	0
cg20430434	MT2A	0.133±0.006	0.168±0.006	1e-05	0.00194675	16	Island
cg18120975	MTHFD1L	0.83±0.01	0.86±0	1e-05	0.00194675	6	0
cg21474053	MTOR	0.946±0.004	0.96±0.002	1e-05	0.00194675	1	0
cg21126707	MYF5	0.509±0.018	0.596±0.018	1e-05	0.00194675	12	Island
cg26711820	MYF6	0.35±0.016	0.42±0.013	1e-05	0.00194675	12	N_Shore
cg00265412	MYO10	0.653±0.01	0.719±0.007	7.39e-06	0.00194675	5	0
cg20102045	MYO16	0.7±0.008	0.74±0.008	1e-05	0.00194675	13	0
cg26800003	MYO1B	0.11±0.009	0.154±0.01	1e-05	0.00194675	2	0
cg17303119	NAV2	0.82±0.01	0.85±0	1e-05	0.00194675	11	0
cg22961814	NCRNA00081	0.85±0.005	0.872±0.004	1e-05	0.00194675	10	0
cg23377716	NDNF	0.83±0.005	0.852±0.005	1e-05	0.00194675	4	0
cg11564495	NHLH2	0.815±0.008	0.849±0.004	0.00015777	0.027556	1	S_Shelf
cg20279653	NIPAL3	0.87±0.003	0.89±0.004	1e-05	0.00194675	1	0
cg20870394	NLGN1	0.86±0.007	0.882±0.003	1e-05	0.00194675	3	0
cg23517419	NSMCE1	0.86±0.006	0.881±0.004	1e-05	0.00194675	16	S_Shore
cg19360212	NSMCE4A	0.69±0.06	0.86±0.028	1e-05	0.00194675	10	N_Shelf
cg03381679	NTAN1	0.857±0.003	0.878±0.003	3.28e-05	0.00627848	16	0
cg12831610	NUDC	0.856±0.003	0.878±0.003	0.000134999	0.0238704	1	0
cg25647823	NXN	0.74±0.005	0.769±0.004	1e-05	0.00194675	17	0
cg20703122	OCA2	0.303±0.01	0.361±0.011	1e-05	0.00194675	15	N_Shore
cg26430023	ODZ4	0.67±0.018	0.736±0.011	1e-05	0.00194675	11	N_Shore
cg19738506	OPRD1	0.7±0.009	0.74±0.007	1e-05	0.00194675	1	N_Shore
cg24188437	OR2Y1	0.863±0.004	0.882±0.003	1e-05	0.00194675	5	0
cg25279294	OR4D1	0.85±0.006	0.873±0.003	1e-05	0.00194675	17	N_Shelf
cg25425769	OR52A5	0.85±0.006	0.88±0.006	1e-05	0.00194675	11	0
cg16758150	PALLD	0.7±0.012	0.765±0.008	3.27e-05	0.00626166	4	N_Shelf
cg26265187	PAN2	0.82±0.009	0.849±0.006	1e-05	0.00194675	12	S_Shore
cg26410550	PAR5	0.78±0.01	0.824±0.006	1e-05	0.00194675	15	0
cg25977134	PATL1	0.85±0.004	0.874±0.004	1e-05	0.00194675	11	0
cg24975610	PAX5	0.76±0.006	0.798±0.008	1e-05	0.00194675	9	0
cg17257757	PBLD	0.86±0	0.88±0	1e-05	0.00194675	10	0
cg25481680	PCGF6	0.23±0.01	0.287±0.011	1e-05	0.00194675	10	Island
cg07847146	PCNT	0.815±0.005	0.857±0.006	0.00012921	0.0229731	21	N_Shore
cg26197665	PCSK6	0.84±0.004	0.864±0.005	1e-05	0.00194675	15	0
cg21488093	PDE11A	0.889±0.006	0.913±0.004	1e-05	0.00194675	2	N_Shelf
cg26817185	PDE1C	0.87±0.004	0.883±0.003	1e-05	0.00194675	7	0
cg17473262	PDIA5	0.82±0	0.84±0	1e-05	0.00194675	3	0
cg24984350	PFKP	0.89±0.007	0.913±0.004	1e-05	0.00194675	10	0
cg11230674	PGA5	0.885±0.004	0.914±0.004	7.07e-05	0.0131374	11	0
cg16462297	PGR	0.83±0.006	0.861±0.004	0.000127519	0.0226959	11	N_Shelf
cg23600944	PHACTR3	0.69±0.003	0.713±0.005	1e-05	0.00194675	20	0
cg23886755	PHC2	0.889±0.004	0.904±0.003	1e-05	0.00194675	1	0
cg19769287	PHIP	0.69±0.013	0.73±0.008	1e-05	0.00194675	6	0
cg24487583	PIGL	0.888±0.003	0.903±0.003	1e-05	0.00194675	17	0
cg21429725	PIGZ	0.947±0.003	0.957±0.001	1e-05	0.00194675	3	Island
cg23852535	PIK3R5	0.818±0.006	0.845±0.004	1e-05	0.00194675	17	0
cg23379291	PITPNA	0.84±0.005	0.866±0.005	1e-05	0.00194675	17	S_Shore
cg24111794	PITPNM1	0.812±0.005	0.843±0.006	1e-05	0.00194675	11	N_Shelf
cg26019680	PODXL2	0.19±0.008	0.235±0.01	1e-05	0.00194675	3	Island
cg27425187	POLR2A	0.84±0.007	0.867±0.005	1e-05	0.00194675	17	0
cg17966071	PPAN-P2RY11	0.78±0.01	0.81±0.01	1e-05	0.00194675	19	N_Shore
cg24271538	PPARG	0.404±0.023	0.488±0.016	1e-05	0.00194675	3	N_Shore
cg13369760	PPARG	0.865±0.006	0.9±0.004	2.59e-05	0.00498178	3	0
cg23405342	PPM1E	0.87±0.004	0.891±0.005	1e-05	0.00194675	17	0
cg11785407	PPP1R9A	0.866±0.005	0.889±0.003	0.000112127	0.0202505	7	0
cg21167106	PRAGMIN	0.839±0.004	0.863±0.005	1e-05	0.00194675	8	0
cg24177174	PRDM2	0.663±0.015	0.712±0.009	1e-05	0.00194675	1	0
cg25031460	PRELP	0.91±0.003	0.927±0.002	1e-05	0.00194675	1	S_Shelf
cg17658085	PRKAG2	0.86±0	0.88±0	1e-05	0.00194675	7	0
cg25060388	PRKCZ	0.89±0.005	0.918±0.004	1e-05	0.00194675	1	0
cg25299364	PROKR1	0.64±0.007	0.685±0.009	1e-05	0.00194675	2	N_Shore
cg21478490	PROP1	0.616±0.008	0.652±0.007	1e-05	0.00194675	5	0
cg25118283	PRPF6	0.63±0.004	0.65±0.005	1e-05	0.00194675	20	0
cg20814213	PRR25	0.788±0.006	0.818±0.006	1e-05	0.00194675	16	S_Shore
cg23667984	PSG11	0.81±0.009	0.846±0.004	1e-05	0.00194675	19	0
cg26065997	PSMD7	0.88±0.003	0.892±0.003	1e-05	0.00194675	16	0
cg25530124	PTGIS	0.85±0.004	0.87±0.003	1e-05	0.00194675	20	N_Shelf
cg13551137	PTPN21	0.723±0.01	0.802±0.012	0.000116367	0.0209428	14	Island
cg25363679	PTPRB	0.49±0.019	0.553±0.011	1e-05	0.00194675	12	0
cg20228289	PTPRM	0.82±0.005	0.84±0.004	1e-05	0.00194675	18	0
cg21231189	PTPRN2	0.865±0.005	0.885±0.003	1e-05	0.00194675	7	N_Shore
cg22991232	PTPRN2	0.8±0.007	0.837±0.005	1e-05	0.00194675	7	S_Shore
cg21339445	PWP2	0.867±0.004	0.886±0.004	1e-05	0.00194675	21	S_Shore
cg26744332	RAB11B	0.84±0.006	0.865±0.006	1e-05	0.00194675	19	S_Shore
cg21435367	RAB6B	0.325±0.033	0.445±0.017	1e-05	0.00194675	3	0
cg18167944	RAD21	0.63±0.01	0.68±0.01	1e-05	0.00194675	8	0
cg25842763	RADIL	0.79±0.009	0.817±0.005	1e-05	0.00194675	7	N_Shelf
cg01806195	RAGE	0.204±0.018	0.242±0.026	0.000222969	0.0377274	14	0
cg26560207	RALGPS1	0.84±0.003	0.863±0.005	1e-05	0.00194675	9	0
cg24132632	RASA3	0.751±0.006	0.776±0.005	1e-05	0.00194675	13	N_Shelf
cg24456744	RASA3	0.825±0.006	0.847±0.004	1e-05	0.00194675	13	Island
cg22685215	RASAL2	0.3±0.013	0.351±0.011	1e-05	0.00194675	1	0
cg05439814	RBBP6	0.01±0.001	0.018±0.001	0.000174202	0.0302514	16	Island
cg07201861	RBM47	0.854±0.004	0.878±0.003	0.000225024	0.0380376	4	0
cg21305619	RELN	0.772±0.005	0.803±0.007	1e-05	0.00194675	7	0
cg20302171	RERE	0.88±0.004	0.9±0.004	1e-05	0.00194675	1	0
cg09899933	RGL1	0.876±0.003	0.902±0.004	0.000154508	0.0270229	1	0
cg21234914	RGS9	0.855±0.004	0.874±0.003	1e-05	0.00194675	17	0
cg23499126	RGS9BP	0.24±0.011	0.296±0.011	1e-05	0.00194675	19	Island
cg23297276	RIMBP2	0.87±0.006	0.897±0.004	1e-05	0.00194675	12	N_Shelf
cg27652744	RIPK3	0.8±0.005	0.83±0.005	1e-05	0.00194675	14	S_Shelf
cg18205030	RNASET2	0.86±0.01	0.88±0	1e-05	0.00194675	6	0
cg20437098	RNF144A	0.803±0.006	0.839±0.005	1e-05	0.00194675	2	S_Shore
cg21090049	ROCK1	0.41±0.015	0.5±0.016	1e-05	0.00194675	18	0
cg27391826	RORA	0.73±0.015	0.793±0.01	1e-05	0.00194675	15	0
cg25024459	RPTOR	0.82±0.004	0.838±0.004	1e-05	0.00194675	17	N_Shore
cg26319343	SAFB2	0.01±0.001	0.01±0.001	1e-05	0.00194675	19	Island
cg25440610	SCIMP	0.88±0.004	0.89±0.002	1e-05	0.00194675	17	0
cg17948798	SCYL1	0.01±0	0.02±0	1e-05	0.00194675	11	N_Shore
cg21233622	SEC16A	0.891±0.005	0.919±0.004	1e-05	0.00194675	9	Island
cg25193485	SEC23A	0.9±0.003	0.914±0.003	1e-05	0.00194675	14	0
cg26458072	SEC31B	0.07±0.009	0.107±0.008	1e-05	0.00194675	10	Island
cg21203249	SEMA4D	0.32±0.093	0.638±0.048	1e-05	0.00194675	9	S_Shore
cg24369891	SFXN4	0.881±0.006	0.902±0.003	1e-05	0.00194675	10	0
cg19936605	SGMS1	0.89±0.004	0.91±0.003	1e-05	0.00194675	10	0
cg24335280	SGSM2	0.825±0.005	0.848±0.004	1e-05	0.00194675	17	N_Shore
cg20613638	SHF	0.817±0.005	0.844±0.004	1e-05	0.00194675	15	S_Shelf
cg26220110	SLC12A7	0.82±0.004	0.848±0.006	1e-05	0.00194675	5	S_Shore
cg17478992	SLC12A8	0.8±0.01	0.84±0.01	1e-05	0.00194675	3	0
cg25491333	SLC45A4	0.72±0.012	0.767±0.008	1e-05	0.00194675	8	0
cg08048252	SLC45A4	0.786±0.01	0.842±0.008	0.000115842	0.0208556	8	0
cg27028853	SLC51A	0.88±0.005	0.902±0.003	1e-05	0.00194675	3	0
cg25344330	SLC6A20	0.88±0.004	0.902±0.003	1e-05	0.00194675	3	0
cg26033932	SLC8A3	0.85±0.005	0.867±0.003	1e-05	0.00194675	14	0
cg17715990	SLC9A9	0.74±0.01	0.79±0.01	1e-05	0.00194675	3	0
cg26164897	SLIT2	0.82±0.005	0.85±0.004	1e-05	0.00194675	4	S_Shelf
cg27664390	SLTM	0.89±0.002	0.902±0.003	1e-05	0.00194675	15	0
cg22708519	SMARCA2	0.52±0.018	0.612±0.015	1e-05	0.00194675	9	0
cg19628299	SMOC2	0.71±0.01	0.75±0.008	1e-05	0.00194675	6	N_Shore
cg27513097	SMOC2	0.86±0.006	0.887±0.006	1e-05	0.00194675	6	Island
cg25345578	SNORD116-8	0.74±0.009	0.791±0.008	1e-05	0.00194675	15	0
cg25526039	SOBP	0.43±0.022	0.511±0.012	1e-05	0.00194675	6	S_Shore
cg23656083	SPACA1	0.52±0.016	0.595±0.016	1e-05	0.00194675	6	Island
cg24708178	SPATA9	0.789±0.005	0.819±0.007	1e-05	0.00194675	5	0
cg26530345	SPEG	0.81±0.008	0.846±0.008	1e-05	0.00194675	2	N_Shore
cg25418893	SPPL2B	0.87±0.006	0.893±0.005	1e-05	0.00194675	19	Island
cg25621184	SPPL3	0.8±0.003	0.832±0.003	1e-05	0.00194675	12	0
cg26456257	SPTBN1	0.87±0.004	0.888±0.004	1e-05	0.00194675	2	0
cg17263965	SRRM3	0.78±0.01	0.81±0.01	1e-05	0.00194675	7	N_Shelf
cg17448192	ST6GAL1	0.62±0.03	0.7±0.01	1e-05	0.00194675	3	0
cg23030026	STAU2	0.81±0.007	0.83±0.005	1e-05	0.00194675	8	0
cg26367444	STIP1	0.02±0.002	0.021±0.001	1e-05	0.00194675	11	Island
cg18439535	STX2	0.78±0.008	0.809±0.004	0.000266599	0.0442801	12	S_Shore
cg25923465	STXBP6	0.79±0.004	0.81±0.005	1e-05	0.00194675	14	0
cg08493590	SUPT3H	0.152±0.011	0.213±0.007	4.69e-05	0.00886211	6	0
cg27154640	SVOPL	0.83±0.005	0.857±0.005	1e-05	0.00194675	7	0
cg19460179	SYNDIG1L	0.73±0.009	0.77±0.007	1e-05	0.00194675	14	N_Shelf
cg27040709	SYT17	0.74±0.008	0.786±0.008	1e-05	0.00194675	16	N_Shelf
cg27527043	TAS2R38	0.84±0.006	0.858±0.003	1e-05	0.00194675	7	0
cg03251324	TBC1D22A	0.884±0.003	0.907±0.003	0.000119336	0.0213725	22	0
cg22902977	TBC1D22B	0.77±0.007	0.806±0.006	1e-05	0.00194675	6	0
cg18011916	TBX20	0.11±0.01	0.16±0.01	1e-05	0.00194675	7	N_Shore
cg23071791	TCP10	0.8±0.006	0.826±0.005	1e-05	0.00194675	6	0
cg23363775	TCP11L2	0.87±0.004	0.892±0.003	1e-05	0.00194675	12	0
cg21209552	TFCP2	0.358±0.02	0.451±0.017	1e-05	0.00194675	12	0
cg17824690	THAP4	0.8±0	0.81±0	1e-05	0.00194675	2	0
cg13278526	TLDC1	0.87±0.005	0.899±0.004	0.000189396	0.0325822	16	0
cg24252029	TMCO3	0.803±0.004	0.828±0.006	1e-05	0.00194675	13	Island
cg24186190	TMEM132B	0.793±0.006	0.817±0.005	1e-05	0.00194675	12	0
cg23195256	TMEM132C	0.75±0.007	0.782±0.005	1e-05	0.00194675	12	0
cg19966592	TMEM132D	0.82±0.005	0.84±0.006	1e-05	0.00194675	12	0
cg23322172	TMEM180	0.71±0.016	0.771±0.01	1e-05	0.00194675	10	0
cg18108855	TMEM189-UBE2V1	0.86±0.01	0.89±0	1e-05	0.00194675	20	0
cg22978017	TMEM200C	0.64±0.01	0.695±0.011	1e-05	0.00194675	18	S_Shore
cg26438105	TMEM200C	0.54±0.018	0.611±0.011	1e-05	0.00194675	18	S_Shore
cg17405561	TMEM86A	0.83±0	0.85±0	1e-05	0.00194675	11	N_Shore
cg00989220	TNFRSF1A	0.774±0.007	0.817±0.006	0.000204909	0.0348895	12	S_Shore
cg17749867	TNN	0.74±0.01	0.77±0.01	1e-05	0.00194675	1	0
cg24475062	TNXB	0.749±0.006	0.772±0.003	1e-05	0.00194675	6	N_Shore
cg26599989	TOLLIP	0.58±0.011	0.65±0.012	1e-05	0.00194675	11	N_Shore
cg10100117	TOR1AIP2	0.701±0.01	0.759±0.008	0.000125927	0.0224281	1	N_Shelf
cg20594802	TP63	0.511±0.022	0.611±0.014	1e-05	0.00194675	3	0
cg23247191	TPCN2	0.59±0.014	0.64±0.01	1e-05	0.00194675	11	N_Shore
cg25748868	TREM2	0.85±0.004	0.872±0.004	1e-05	0.00194675	6	0
cg21421692	TRIM2	0.689±0.006	0.72±0.005	1e-05	0.00194675	4	0
cg20281573	TRIM36	0.27±0.014	0.33±0.009	1e-05	0.00194675	5	S_Shore
cg18062245	TRPC7	0.83±0.01	0.86±0.01	1e-05	0.00194675	5	0
cg26965639	TRPV5	0.68±0.007	0.728±0.008	1e-05	0.00194675	7	0
cg24160582	TSHR	0.913±0.002	0.929±0.003	1e-05	0.00194675	14	0
cg24557378	TSSC1	0.812±0.008	0.842±0.005	1e-05	0.00194675	2	N_Shelf
cg26784546	TUBGCP2	0.88±0.007	0.902±0.003	1e-05	0.00194675	10	Island
cg24549488	TULP4	0.841±0.004	0.866±0.005	1e-05	0.00194675	6	0
cg08388882	TXNRD1	0.86±0.003	0.885±0.004	0.000121272	0.021674	12	0
cg26291276	TYRP1	0.78±0.006	0.813±0.005	1e-05	0.00194675	9	0
cg17549398	UBE2H	0.89±0	0.91±0	1e-05	0.00194675	7	0
cg24493115	UBL4B	0.83±0.003	0.854±0.005	1e-05	0.00194675	1	0
cg17819155	UCP2	0.81±0.01	0.84±0.01	1e-05	0.00194675	11	S_Shore
cg17447791	ULK2	0.84±0	0.86±0	1e-05	0.00194675	17	S_Shore
cg21186888	UNC80	0.932±0.003	0.946±0.003	1e-05	0.00194675	2	Island
cg17754218	UROC1	0.8±0	0.82±0	1e-05	0.00194675	3	0
cg25503687	USP13	0.9±0.003	0.915±0.003	1e-05	0.00194675	3	0
cg24679423	USP3	0.098±0.005	0.133±0.008	1e-05	0.00194675	15	N_Shore
cg24607653	UST	0.779±0.008	0.81±0.005	1e-05	0.00194675	6	0
cg23234393	UTRN	0.12±0.011	0.181±0.012	1e-05	0.00194675	6	0
cg21104363	VKORC1L1	0.601±0.01	0.653±0.01	1e-05	0.00194675	7	0
cg23090159	VKORC1L1	0.67±0.01	0.717±0.008	1e-05	0.00194675	7	0
cg25643253	VKORC1L1	0.65±0.009	0.688±0.007	1e-05	0.00194675	7	0
cg24602020	VPS13D	0.821±0.005	0.845±0.003	1e-05	0.00194675	1	0
cg17705916	VPS8	0.84±0	0.86±0	1e-05	0.00194675	3	0
cg25304758	VTI1A	0.61±0.007	0.642±0.008	1e-05	0.00194675	10	0
cg22946335	WDFY4	0.64±0.055	0.8±0.02	1e-05	0.00194675	10	0
cg24269617	WDR33	0.698±0.008	0.74±0.008	1e-05	0.00194675	2	0
cg20820249	WDR70	0.048±0.004	0.067±0.004	1e-05	0.00194675	5	Island
cg08990383	WDR89	0.843±0.004	0.87±0.004	0.000301268	0.0492551	14	0
cg27394814	WHAMM	0.6±0.008	0.636±0.006	1e-05	0.00194675	15	N_Shore
cg07482761	WNT10A	0.335±0.006	0.377±0.005	3.58e-05	0.00682734	2	Island
cg21297673	WNT4	0.005±0.001	0.013±0.002	1e-05	0.00194675	1	Island
cg23667127	WNT5B	0.06±0.003	0.077±0.004	1e-05	0.00194675	12	S_Shore
cg26581964	WWOX	0.86±0.007	0.886±0.005	1e-05	0.00194675	16	0
cg18029311	XXYLT1	0.87±0	0.89±0	1e-05	0.00194675	3	0
cg17701100	YIPF7	0.14±0	0.16±0.01	1e-05	0.00194675	4	0
cg26962505	YPEL2	0.83±0.005	0.855±0.004	1e-05	0.00194675	17	0
cg25980418	YTHDC2	0.85±0.006	0.872±0.004	1e-05	0.00194675	5	N_Shore
cg19622597	ZBTB20	0.85±0.005	0.88±0.006	1e-05	0.00194675	3	Island
cg20251793	ZBTB40	0.83±0.005	0.86±0.005	1e-05	0.00194675	1	0
cg24166550	ZC3H18	0.875±0.005	0.895±0.004	1e-05	0.00194675	16	0
cg06845706	ZDHHC8P	0.866±0.008	0.9±0.004	0.000211986	0.0359953	22	S_Shelf
cg24249695	ZFAND3	0.86±0.004	0.88±0.004	1e-05	0.00194675	6	0
cg25672745	ZFP41	0.83±0.007	0.859±0.004	1e-05	0.00194675	8	N_Shore
cg20744163	ZMIZ1	0.453±0.039	0.689±0.039	1e-05	0.00194675	10	N_Shelf
cg23187015	ZNF100	0.12±0.005	0.152±0.006	1e-05	0.00194675	19	S_Shore
cg20724579	ZNF415	0.657±0.007	0.706±0.01	1e-05	0.00194675	19	S_Shore
cg20119380	ZNF423	0.78±0.008	0.8±0.004	1e-05	0.00194675	16	0
cg08294355	ZNF594	0.87±0.004	0.892±0.003	0.000245913	0.0412435	17	0
cg22902311	ZNF608	0.87±0.003	0.894±0.004	1e-05	0.00194675	5	0
cg26920784	ZNF783	0.88±0.003	0.899±0.003	1e-05	0.00194675	7	N_Shelf
cg10388349	ZSWIM6	0.232±0.009	0.279±0.006	0.000104861	0.0190251	5	0
cg19442647	ZXDC	0.24±0.011	0.3±0.011	1e-05	0.00194675	3	Island
cg17501906	0	0.78±0.01	0.83±0.01	1e-05	0.00194675	1	0
cg20331147	0	0.82±0.004	0.84±0.004	1e-05	0.00194675	1	0
cg20778915	0	0.537±0.06	0.696±0.02	1e-05	0.00194675	1	N_Shelf
cg21017352	0	0.197±0.007	0.246±0.008	1e-05	0.00194675	1	0
cg22851197	0	0.82±0.006	0.844±0.004	1e-05	0.00194675	1	0
cg22888160	0	0.32±0.046	0.569±0.038	1e-05	0.00194675	1	0
cg23670519	0	0.4±0.011	0.468±0.012	1e-05	0.00194675	1	0
cg24054032	0	0.706±0.012	0.754±0.009	1e-05	0.00194675	1	0
cg24309331	0	0.765±0.007	0.796±0.006	1e-05	0.00194675	1	0
cg24632843	0	0.836±0.004	0.853±0.003	1e-05	0.00194675	1	N_Shelf
cg24669183	0	0.752±0.013	0.791±0.006	1e-05	0.00194675	1	S_Shore
cg25229575	0	0.84±0.006	0.867±0.005	1e-05	0.00194675	1	0
cg25560228	0	0.88±0.004	0.904±0.005	1e-05	0.00194675	1	0
cg26104073	0	0.47±0.007	0.509±0.007	1e-05	0.00194675	1	N_Shelf
cg26182003	0	0.84±0.008	0.862±0.004	1e-05	0.00194675	1	0
cg26220203	0	0.79±0.004	0.818±0.006	1e-05	0.00194675	1	0
cg26300672	0	0.63±0.012	0.688±0.011	1e-05	0.00194675	1	0
cg26398820	0	0.87±0.004	0.89±0.003	1e-05	0.00194675	1	0
cg26431191	0	0.85±0.01	0.88±0.004	1e-05	0.00194675	1	0
cg26694028	0	0.1±0.01	0.127±0.005	1e-05	0.00194675	1	N_Shore
cg27175380	0	0.61±0.008	0.653±0.006	1e-05	0.00194675	1	S_Shelf
cg27531496	0	0.8±0.007	0.826±0.005	1e-05	0.00194675	1	0
cg27545296	0	0.68±0.016	0.74±0.011	1e-05	0.00194675	1	N_Shelf
cg03465048	0	0.748±0.007	0.797±0.006	1.32e-05	0.00256583	1	0
cg07318379	0	0.86±0.004	0.887±0.004	0.000105872	0.0191882	1	0
cg12694142	0	0.875±0.004	0.899±0.003	0.000293098	0.0481377	1	0
cg17354220	0	0.4±0.01	0.46±0.01	1e-05	0.00194675	2	0
cg17384753	0	0.78±0	0.8±0	1e-05	0.00194675	2	0
cg17397607	0	0.55±0.01	0.62±0.01	1e-05	0.00194675	2	0
cg17587990	0	0.82±0	0.84±0	1e-05	0.00194675	2	0
cg17681516	0	0.84±0.01	0.91±0.01	1e-05	0.00194675	2	Island
cg17878237	0	0.86±0.01	0.89±0	1e-05	0.00194675	2	0
cg19360794	0	0.86±0.003	0.88±0.003	1e-05	0.00194675	2	0
cg19440928	0	0.8±0.009	0.83±0.005	1e-05	0.00194675	2	N_Shore
cg19442593	0	0.88±0.004	0.9±0.003	1e-05	0.00194675	2	N_Shelf
cg19702176	0	0.76±0.007	0.79±0.005	1e-05	0.00194675	2	0
cg19772092	0	0.62±0.011	0.66±0.008	1e-05	0.00194675	2	N_Shore
cg20160951	0	0.6±0.009	0.66±0.009	1e-05	0.00194675	2	0
cg20811347	0	0.697±0.01	0.734±0.006	1e-05	0.00194675	2	0
cg21017626	0	0.694±0.009	0.734±0.007	1e-05	0.00194675	2	0
cg21354212	0	0.872±0.005	0.894±0.004	1e-05	0.00194675	2	0
cg21473651	0	0.87±0.003	0.887±0.003	1e-05	0.00194675	2	0
cg22649289	0	0.85±0.004	0.871±0.004	1e-05	0.00194675	2	Island
cg22707640	0	0.87±0.007	0.902±0.003	1e-05	0.00194675	2	0
cg22755142	0	0.75±0.011	0.833±0.011	1e-05	0.00194675	2	0
cg23011500	0	0.74±0.01	0.777±0.006	1e-05	0.00194675	2	0
cg23087141	0	0.82±0.006	0.838±0.004	1e-05	0.00194675	2	0
cg23102514	0	0.84±0.006	0.871±0.005	1e-05	0.00194675	2	0
cg23243474	0	0.77±0.006	0.806±0.007	1e-05	0.00194675	2	Island
cg23398156	0	0.85±0.005	0.874±0.005	1e-05	0.00194675	2	0
cg23779994	0	0.884±0.004	0.902±0.004	1e-05	0.00194675	2	0
cg23780606	0	0.848±0.008	0.883±0.006	1e-05	0.00194675	2	0
cg23816037	0	0.862±0.003	0.879±0.003	1e-05	0.00194675	2	0
cg24142650	0	0.401±0.018	0.489±0.015	1e-05	0.00194675	2	N_Shore
cg24213433	0	0.815±0.004	0.838±0.005	1e-05	0.00194675	2	0
cg24333199	0	0.844±0.006	0.867±0.004	1e-05	0.00194675	2	0
cg24960778	0	0.72±0.013	0.8±0.012	1e-05	0.00194675	2	0
cg26055789	0	0.82±0.004	0.844±0.004	1e-05	0.00194675	2	0
cg26300760	0	0.85±0.003	0.872±0.004	1e-05	0.00194675	2	0
cg27297893	0	0.77±0.008	0.808±0.009	1e-05	0.00194675	2	0
cg11907276	0	0.726±0.007	0.779±0.007	3.19e-05	0.00611302	2	0
cg16856131	0	0.66±0.006	0.691±0.004	3.8e-05	0.00723617	2	0
cg02186315	0	0.892±0.009	0.909±0.011	0.000145753	0.0256223	2	Island
cg16535565	0	0.78±0.011	0.826±0.006	0.000175457	0.0304386	2	0
cg17512921	0	0.84±0	0.86±0	1e-05	0.00194675	3	0
cg19415128	0	0.86±0.004	0.88±0.004	1e-05	0.00194675	3	0
cg20587808	0	0.482±0.023	0.576±0.016	1e-05	0.00194675	3	Island
cg23560569	0	0.55±0.014	0.616±0.009	1e-05	0.00194675	3	0
cg23617947	0	0.88±0.011	0.922±0.007	1e-05	0.00194675	3	S_Shore
cg23830082	0	0.827±0.004	0.845±0.004	1e-05	0.00194675	3	0
cg24833569	0	0.87±0.004	0.894±0.004	1e-05	0.00194675	3	0
cg26147664	0	0.64±0.004	0.665±0.003	1e-05	0.00194675	3	0
cg00417735	0	0.697±0.005	0.735±0.005	3.7e-05	0.00705357	3	0
cg10645895	0	0.884±0.005	0.912±0.003	6.31e-05	0.0117848	3	0
cg00970926	0	0.675±0.004	0.696±0.003	9.62e-05	0.0175465	3	0
cg17297669	0	0.73±0.01	0.77±0.01	1e-05	0.00194675	4	0
cg18226014	0	0.8±0	0.83±0.01	1e-05	0.00194675	4	0
cg23095368	0	0.72±0.014	0.767±0.009	1e-05	0.00194675	4	0
cg23422109	0	0.81±0.004	0.836±0.006	1e-05	0.00194675	4	0
cg24693803	0	0.517±0.008	0.555±0.007	1e-05	0.00194675	4	S_Shelf
cg24862787	0	0.76±0.012	0.797±0.007	1e-05	0.00194675	4	0
cg24997274	0	0.89±0.004	0.911±0.003	1e-05	0.00194675	4	0
cg25032468	0	0.85±0.004	0.869±0.004	1e-05	0.00194675	4	0
cg25693920	0	0.87±0.003	0.894±0.005	1e-05	0.00194675	4	S_Shore
cg26098330	0	0.84±0.007	0.873±0.006	1e-05	0.00194675	4	0
cg26187681	0	0.44±0.015	0.509±0.013	1e-05	0.00194675	4	0
cg26852750	0	0.69±0.005	0.721±0.006	1e-05	0.00194675	4	0
cg26977232	0	0.76±0.013	0.816±0.009	1e-05	0.00194675	4	0
cg27532560	0	0.74±0.008	0.769±0.007	1e-05	0.00194675	4	Island
cg04245290	0	0.774±0.007	0.813±0.006	0.000202813	0.0346242	4	0
cg14088181	0	0.789±0.005	0.821±0.005	1e-05	0.00194675	5	0
cg17877220	0	0.37±0.01	0.41±0.01	1e-05	0.00194675	5	Island
cg19638860	0	0.57±0.009	0.63±0.009	1e-05	0.00194675	5	0
cg20301125	0	0.41±0.014	0.48±0.013	1e-05	0.00194675	5	0
cg20489425	0	0.619±0.026	0.711±0.009	1e-05	0.00194675	5	0
cg20647800	0	0.79±0.007	0.824±0.005	1e-05	0.00194675	5	0
cg20680898	0	0.873±0.005	0.892±0.003	1e-05	0.00194675	5	0
cg20929132	0	0.429±0.029	0.532±0.017	1e-05	0.00194675	5	S_Shelf
cg21053982	0	0.863±0.004	0.884±0.004	1e-05	0.00194675	5	S_Shelf
cg21472731	0	0.655±0.025	0.742±0.015	1e-05	0.00194675	5	0
cg22846388	0	0.86±0.004	0.88±0.004	1e-05	0.00194675	5	0
cg24660669	0	0.818±0.004	0.844±0.006	1e-05	0.00194675	5	0
cg24787130	0	0.8±0.009	0.825±0.005	1e-05	0.00194675	5	0
cg24838839	0	0.86±0.004	0.884±0.003	1e-05	0.00194675	5	0
cg24856171	0	0.83±0.003	0.848±0.004	1e-05	0.00194675	5	0
cg25083484	0	0.82±0.005	0.844±0.004	1e-05	0.00194675	5	0
cg25883937	0	0.86±0.004	0.883±0.004	1e-05	0.00194675	5	0
cg26103104	0	0.57±0.019	0.661±0.013	1e-05	0.00194675	5	N_Shore
cg19824089	0	0.78±0.007	0.83±0.009	1e-05	0.00194675	6	0
cg20076908	0	0.77±0.02	0.83±0.006	1e-05	0.00194675	6	0
cg20818895	0	0.803±0.006	0.832±0.005	1e-05	0.00194675	6	0
cg21138542	0	0.435±0.017	0.505±0.012	1e-05	0.00194675	6	S_Shore
cg22950933	0	0.74±0.005	0.766±0.006	1e-05	0.00194675	6	0
cg23634559	0	0.87±0.005	0.898±0.003	1e-05	0.00194675	6	S_Shore
cg23792718	0	0.861±0.004	0.877±0.003	1e-05	0.00194675	6	0
cg24764168	0	0.344±0.019	0.426±0.013	1e-05	0.00194675	6	S_Shore
cg26079250	0	0.71±0.013	0.758±0.008	1e-05	0.00194675	6	0
cg26954951	0	0.73±0.009	0.777±0.009	1e-05	0.00194675	6	Island
cg05844821	0	0.759±0.008	0.807±0.006	8.78e-05	0.016077	6	0
cg12070545	0	0.794±0.006	0.823±0.004	0.000117892	0.0211655	6	0
cg00607069	0	0.827±0.008	0.875±0.007	0.000157961	0.02758	6	0
cg17521070	0	0.84±0.01	0.86±0	1e-05	0.00194675	7	0
cg18029817	0	0.85±0	0.87±0	1e-05	0.00194675	7	0
cg18036171	0	0.88±0	0.9±0	1e-05	0.00194675	7	0
cg18124782	0	0.85±0.01	0.88±0.01	1e-05	0.00194675	7	N_Shelf
cg20171559	0	0.32±0.01	0.37±0.011	1e-05	0.00194675	7	N_Shore
cg21254450	0	0.02±0.002	0.041±0.005	1e-05	0.00194675	7	Island
cg22804606	0	0.93±0.006	0.953±0.003	1e-05	0.00194675	7	0
cg23112423	0	0.87±0.006	0.892±0.005	1e-05	0.00194675	7	0
cg23428069	0	0.8±0.007	0.835±0.007	1e-05	0.00194675	7	0
cg25473846	0	0.82±0.007	0.852±0.005	1e-05	0.00194675	7	0
cg10279553	0	0.359±0.01	0.472±0.019	0.000189943	0.0326654	7	0
cg16495016	0	0.85±0.005	0.881±0.004	0.000257852	0.0429937	7	0
cg17627119	0	0.76±0	0.8±0.01	1e-05	0.00194675	8	S_Shore
cg19564386	0	0.89±0.005	0.91±0.005	1e-05	0.00194675	8	0
cg19849544	0	0.64±0.012	0.7±0.012	1e-05	0.00194675	8	Island
cg20213479	0	0.79±0.004	0.81±0.004	1e-05	0.00194675	8	0
cg21357331	0	0.763±0.007	0.795±0.006	1e-05	0.00194675	8	0
cg23286514	0	0.87±0.008	0.901±0.004	1e-05	0.00194675	8	0
cg23673147	0	0.8±0.006	0.835±0.005	1e-05	0.00194675	8	0
cg25851158	0	0.71±0.011	0.758±0.01	1e-05	0.00194675	8	S_Shore
cg26376422	0	0.75±0.011	0.787±0.007	1e-05	0.00194675	8	0
cg26682213	0	0.84±0.006	0.867±0.005	1e-05	0.00194675	8	Island
cg26919723	0	0.73±0.01	0.765±0.007	1e-05	0.00194675	8	0
cg27415425	0	0.8±0.008	0.831±0.004	1e-05	0.00194675	8	0
cg08123626	0	0.84±0.005	0.873±0.003	7.48e-06	0.00194675	9	0
cg17786069	0	0.77±0.01	0.8±0	1e-05	0.00194675	9	0
cg26862561	0	0.84±0.005	0.86±0.003	1e-05	0.00194675	9	0
cg01217585	0	0.323±0.018	0.398±0.009	0.000208364	0.0354308	9	0
cg17385248	0	0.7±0.01	0.74±0.01	1e-05	0.00194675	10	N_Shore
cg17582466	0	0.51±0.01	0.56±0.01	1e-05	0.00194675	10	0
cg17603537	0	0.4±0.02	0.51±0.02	1e-05	0.00194675	10	0
cg20127733	0	0.8±0.005	0.82±0.004	1e-05	0.00194675	10	0
cg23234726	0	0.66±0.009	0.697±0.005	1e-05	0.00194675	10	N_Shelf
cg23263967	0	0.79±0.006	0.813±0.005	1e-05	0.00194675	10	0
cg23711873	0	0.207±0.011	0.283±0.014	1e-05	0.00194675	10	0
cg24130055	0	0.661±0.004	0.683±0.005	1e-05	0.00194675	10	Island
cg24147119	0	0.88±0.003	0.899±0.004	1e-05	0.00194675	10	S_Shore
cg24740647	0	0.172±0.016	0.242±0.013	1e-05	0.00194675	10	S_Shelf
cg25034991	0	0.82±0.008	0.857±0.006	1e-05	0.00194675	10	0
cg25554455	0	0.81±0.006	0.847±0.008	1e-05	0.00194675	10	0
cg25652381	0	0.56±0.013	0.623±0.013	1e-05	0.00194675	10	0
cg25667511	0	0.86±0.005	0.88±0.004	1e-05	0.00194675	10	S_Shelf
cg26002288	0	0.87±0.005	0.892±0.005	1e-05	0.00194675	10	0
cg26363053	0	0.12±0.015	0.203±0.016	1e-05	0.00194675	10	0
cg26864714	0	0.92±0.007	0.945±0.003	1e-05	0.00194675	10	0
cg27235058	0	0.39±0.01	0.44±0.009	1e-05	0.00194675	10	0
cg27268611	0	0.87±0.005	0.896±0.004	1e-05	0.00194675	10	0
cg00002449	0	0.811±0.004	0.835±0.004	0.000261229	0.0435244	10	S_Shelf
cg17384864	0	0.82±0	0.84±0	1e-05	0.00194675	11	0
cg17557984	0	0.86±0	0.88±0	1e-05	0.00194675	11	0
cg23395024	0	0.83±0.004	0.855±0.005	1e-05	0.00194675	11	0
cg23988929	0	0.21±0.014	0.276±0.013	1e-05	0.00194675	11	0
cg24468865	0	0.851±0.006	0.873±0.004	1e-05	0.00194675	11	0
cg24630141	0	0.741±0.012	0.778±0.006	1e-05	0.00194675	11	0
cg24912770	0	0.74±0.007	0.777±0.007	1e-05	0.00194675	11	0
cg26181894	0	0.79±0.007	0.827±0.005	1e-05	0.00194675	11	0
cg26209718	0	0.8±0.006	0.824±0.006	1e-05	0.00194675	11	S_Shore
cg26716046	0	0.73±0.01	0.776±0.008	1e-05	0.00194675	11	0
cg26978935	0	0.8±0.008	0.824±0.004	1e-05	0.00194675	11	0
cg27167231	0	0.85±0.004	0.871±0.004	1e-05	0.00194675	11	0
cg27651039	0	0.76±0.006	0.79±0.005	1e-05	0.00194675	11	0
cg19690403	0	0.31±0.011	0.37±0.013	1e-05	0.00194675	12	0
cg20027314	0	0.57±0.009	0.63±0.01	1e-05	0.00194675	12	0
cg20973476	0	0.896±0.012	0.933±0.004	1e-05	0.00194675	12	S_Shore
cg21061981	0	0.88±0.004	0.901±0.004	1e-05	0.00194675	12	0
cg23362395	0	0.86±0.005	0.886±0.004	1e-05	0.00194675	12	0
cg23927727	0	0.871±0.005	0.891±0.004	1e-05	0.00194675	12	0
cg24619988	0	0.38±0.014	0.451±0.013	1e-05	0.00194675	12	0
cg24805559	0	0.79±0.006	0.816±0.005	1e-05	0.00194675	12	0
cg26538335	0	0.87±0.003	0.892±0.004	1e-05	0.00194675	12	S_Shelf
cg26807367	0	0.87±0.003	0.887±0.003	1e-05	0.00194675	12	0
cg02772711	0	0.816±0.003	0.839±0.004	0.000151027	0.026459	12	0
cg17284326	0	0.78±0	0.81±0	1e-05	0.00194675	13	0
cg19777678	0	0.15±0.012	0.23±0.017	1e-05	0.00194675	13	0
cg23421923	0	0.79±0.006	0.819±0.005	1e-05	0.00194675	13	0
cg26416074	0	0.85±0.005	0.872±0.004	1e-05	0.00194675	13	0
cg27136078	0	0.16±0.008	0.198±0.008	1e-05	0.00194675	13	0
cg13670898	0	0.493±0.016	0.583±0.014	1e-05	0.00194675	14	0
cg19544707	0	0.3±0.016	0.37±0.012	1e-05	0.00194675	14	Island
cg19572323	0	0.8±0.006	0.83±0.006	1e-05	0.00194675	14	S_Shelf
cg20096562	0	0.88±0.007	0.91±0.004	1e-05	0.00194675	14	0
cg20308819	0	0.63±0.019	0.68±0.006	1e-05	0.00194675	14	0
cg20338376	0	0.87±0.005	0.89±0.006	1e-05	0.00194675	14	0
cg20849839	0	0.843±0.005	0.865±0.004	1e-05	0.00194675	14	0
cg21223206	0	0.839±0.006	0.861±0.004	1e-05	0.00194675	14	0
cg21490379	0	0.795±0.007	0.829±0.007	1e-05	0.00194675	14	0
cg23052861	0	0.8±0.007	0.823±0.005	1e-05	0.00194675	14	S_Shore
cg23880781	0	0.683±0.009	0.732±0.009	1e-05	0.00194675	14	0
cg24247219	0	0.739±0.003	0.77±0.006	1e-05	0.00194675	14	0
cg24360628	0	0.821±0.006	0.846±0.005	1e-05	0.00194675	14	0
cg25613541	0	0.82±0.005	0.849±0.005	1e-05	0.00194675	14	0
cg25832927	0	0.83±0.005	0.856±0.003	1e-05	0.00194675	14	0
cg26198959	0	0.41±0.008	0.453±0.007	1e-05	0.00194675	14	0
cg27127643	0	0.04±0.004	0.049±0.002	1e-05	0.00194675	14	S_Shore
cg27326361	0	0.86±0.009	0.89±0.003	1e-05	0.00194675	14	0
cg27370603	0	0.79±0.008	0.812±0.004	1e-05	0.00194675	14	0
cg17720087	0	0.41±0.02	0.53±0.02	1e-05	0.00194675	15	N_Shelf
cg17851753	0	0.76±0.01	0.79±0.01	1e-05	0.00194675	15	0
cg18178147	0	0.85±0.01	0.87±0	1e-05	0.00194675	15	0
cg19930835	0	0.77±0.006	0.81±0.009	1e-05	0.00194675	15	0
cg20186385	0	0.87±0.004	0.89±0.004	1e-05	0.00194675	15	0
cg21189628	0	0.617±0.013	0.673±0.009	1e-05	0.00194675	15	0
cg23224501	0	0.75±0.005	0.778±0.006	1e-05	0.00194675	15	0
cg24597895	0	0.86±0.008	0.888±0.005	1e-05	0.00194675	15	Island
cg24652842	0	0.37±0.006	0.397±0.005	1e-05	0.00194675	15	Island
cg25272836	0	0.79±0.006	0.824±0.006	1e-05	0.00194675	15	0
cg25443566	0	0.81±0.005	0.847±0.007	1e-05	0.00194675	15	0
cg25727029	0	0.79±0.008	0.82±0.005	1e-05	0.00194675	15	0
cg26075352	0	0.87±0.003	0.886±0.004	1e-05	0.00194675	15	0
cg05662629	0	0.844±0.006	0.878±0.004	4.1e-05	0.00778441	15	0
cg17464298	0	0.56±0.05	0.69±0.01	1e-05	0.00194675	16	0
cg19362130	0	0.78±0.005	0.8±0.005	1e-05	0.00194675	16	0
cg24156826	0	0.483±0.011	0.531±0.009	1e-05	0.00194675	16	0
cg24881116	0	0.83±0.007	0.86±0.005	1e-05	0.00194675	16	0
cg26098143	0	0.67±0.009	0.713±0.009	1e-05	0.00194675	16	0
cg27006477	0	0.85±0.006	0.875±0.003	1e-05	0.00194675	16	0
cg27603843	0	0.65±0.009	0.687±0.006	1e-05	0.00194675	16	0
cg16426215	0	0.54±0.008	0.592±0.008	0.000245643	0.0412117	16	N_Shelf
cg07490696	0	0.838±0.005	0.877±0.004	7.62e-06	0.00194675	17	0
cg19478079	0	0.72±0.015	0.77±0.009	1e-05	0.00194675	17	N_Shore
cg22839460	0	0.79±0.008	0.824±0.007	1e-05	0.00194675	17	0
cg23722151	0	0.824±0.007	0.853±0.005	1e-05	0.00194675	17	0
cg24032330	0	0.839±0.003	0.86±0.004	1e-05	0.00194675	17	N_Shore
cg26016574	0	0.88±0.004	0.908±0.003	1e-05	0.00194675	17	N_Shore
cg26586384	0	0.84±0.006	0.863±0.005	1e-05	0.00194675	17	0
cg18593317	0	0.36±0.023	0.463±0.013	0.000280563	0.0463451	17	N_Shelf
cg17879648	0	0.78±0	0.81±0	1e-05	0.00194675	18	N_Shore
cg20280925	0	0.71±0.005	0.74±0.005	1e-05	0.00194675	18	S_Shore
cg20768445	0	0.845±0.006	0.87±0.004	1e-05	0.00194675	18	Island
cg21220092	0	0.83±0.006	0.851±0.004	1e-05	0.00194675	18	0
cg26697650	0	0.83±0.004	0.847±0.004	1e-05	0.00194675	18	S_Shore
cg26800896	0	0.4±0.012	0.453±0.011	1e-05	0.00194675	18	0
cg27286626	0	0.63±0.015	0.703±0.011	1e-05	0.00194675	18	0
cg27474087	0	0.82±0.004	0.844±0.004	1e-05	0.00194675	18	0
cg17273961	0	0.72±0.01	0.75±0.01	1e-05	0.00194675	19	0
cg17787583	0	0.7±0	0.71±0	1e-05	0.00194675	19	0
cg17944885	0	0.71±0.01	0.78±0.01	1e-05	0.00194675	19	N_Shelf
cg19455377	0	0.7±0.01	0.74±0.007	1e-05	0.00194675	20	0
cg22786718	0	0.45±0.014	0.519±0.015	1e-05	0.00194675	20	0
cg26632700	0	0.82±0.006	0.847±0.003	1e-05	0.00194675	20	N_Shelf
cg26861732	0	0.3±0.015	0.414±0.021	1e-05	0.00194675	20	Island
cg26925721	0	0.82±0.006	0.843±0.004	1e-05	0.00194675	20	0
cg27468509	0	0.75±0.008	0.78±0.006	1e-05	0.00194675	20	0
cg19164830	0	0.83±0.005	0.856±0.003	7.81e-05	0.0144188	20	0
cg07699901	0	0.792±0.006	0.826±0.005	0.000242615	0.0407834	20	0
cg23944957	0	0.904±0.003	0.922±0.003	1e-05	0.00194675	21	0
cg26907342	0	0.7±0.007	0.738±0.007	1e-05	0.00194675	22	N_Shelf
cg27024748	0	0.83±0.01	0.864±0.004	1e-05	0.00194675	22	0
cg27287031	0	0.86±0.004	0.886±0.005	1e-05	0.00194675	22	0
cg02019920	0	0.631±0.018	0.665±0.021	0.000114224	0.0205787	22	N_Shore
HYPOMETHYLATED
cg17863217	AARSD1	0.05±0	0.04±0	1e-05	0.00194675	17	S_Shore
cg20848987	AARSD1	0.088±0.004	0.075±0.002	1e-05	0.00194675	17	Island
cg24971957	ABCA5	0.06±0.003	0.05±0.002	1e-05	0.00194675	17	Island
cg21346679	ABCB11	0.839±0.008	0.761±0.018	1e-05	0.00194675	2	0
cg27600788	ABCC10	0.04±0.002	0.033±0.001	1e-05	0.00194675	6	Island
cg24207176	ABCG2	0.084±0.005	0.069±0.003	1e-05	0.00194675	4	N_Shore
cg10832007	ABL2	0.044±0.002	0.033±0.002	0.000301698	0.049287	1	Island
cg27008230	ABLIM1	0.02±0.002	0.008±0.001	1e-05	0.00194675	10	0
cg20530329	ABLIM2	0.08±0.002	0.065±0.002	1e-05	0.00194675	4	Island
cg25793571	ACAD9	0.06±0.004	0.044±0.002	1e-05	0.00194675	3	N_Shore
cg23907586	ACADS	0.107±0.005	0.081±0.005	1e-05	0.00194675	12	N_Shore
cg18039474	ACBD4	0.06±0	0.05±0	1e-05	0.00194675	17	Island
cg17731261	ACHE	0.05±0	0.04±0	1e-05	0.00194675	7	Island
cg24563804	ACOT7	0.147±0.005	0.118±0.005	1e-05	0.00194675	1	Island
cg26896160	ACOT7	0.07±0.003	0.055±0.002	1e-05	0.00194675	1	Island
cg19652678	ACOX1	0.03±0.002	0.02±0.001	1e-05	0.00194675	17	Island
cg27366669	ACP1	0.04±0.002	0.034±0.002	1e-05	0.00194675	2	Island
cg00431236	ACP1	0.101±0.002	0.088±0.002	3.45e-05	0.00659653	2	Island
cg27002699	ACP5	0.12±0.003	0.107±0.003	1e-05	0.00194675	19	Island
cg27244432	ACP6	0.07±0.002	0.061±0.003	1e-05	0.00194675	1	Island
cg20410192	ACSL1	0.09±0.004	0.07±0.002	1e-05	0.00194675	4	Island
cg19806676	ACTB	0.08±0.002	0.07±0.002	1e-05	0.00194675	7	S_Shore
cg20335959	ACTG1	0.13±0.003	0.11±0.003	1e-05	0.00194675	17	Island
cg20132173	ACTL6A	0.06±0.002	0.05±0.002	1e-05	0.00194675	3	Island
cg26826852	ACTR5	0.05±0.003	0.036±0.001	1e-05	0.00194675	20	Island
cg20622019	ADA	0.123±0.009	0.092±0.004	1e-05	0.00194675	20	N_Shore
cg22900705	ADAM15	0.11±0.002	0.1±0.003	1e-05	0.00194675	1	Island
cg06696684	ADAM22	0.053±0.002	0.04±0.002	7.52e-05	0.0139234	7	0
cg24744455	ADAMTS12	0.093±0.003	0.073±0.004	1e-05	0.00194675	5	N_Shore
cg21432729	ADAMTS7	0.08±0.003	0.067±0.002	1e-05	0.00194675	15	Island
cg26291084	ADAT2	0.56±0.013	0.505±0.009	1e-05	0.00194675	6	S_Shore
cg17875254	ADCK3	0.1±0	0.08±0	1e-05	0.00194675	1	Island
cg20645074	ADCY6	0.022±0.002	0.016±0.001	1e-05	0.00194675	12	Island
cg08959928	ADGRL2	0.068±0.003	0.054±0.002	0.000270247	0.0447992	1	Island
cg27272979	ADGRV1	0.74±0.021	0.648±0.016	1e-05	0.00194675	5	0
cg20684110	ADO	0.444±0.014	0.378±0.013	1e-05	0.00194675	10	Island
cg23680936	ADO	0.08±0.001	0.071±0.002	1e-05	0.00194675	10	Island
cg01483063	ADRA2A	0.088±0.002	0.073±0.002	0.000250205	0.0418543	10	Island
cg20207310	ADSS	0.08±0.002	0.07±0.002	1e-05	0.00194675	1	Island
cg17841992	AGAP3	0.1±0	0.09±0	1e-05	0.00194675	7	Island
cg08076643	AGO3	0.298±0.007	0.262±0.005	0.00016347	0.0284935	1	0
cg25537774	AGPAT2	0.07±0.003	0.055±0.002	1e-05	0.00194675	9	Island
cg10559412	AGPAT9	0.085±0.001	0.073±0.002	0.000134609	0.0238313	4	Island
cg11726631	AGRN	0.027±0.002	0.016±0.001	1.52e-06	0.00194675	1	Island
cg23181138	AGTPBP1	0.06±0.003	0.047±0.001	1e-05	0.00194675	9	Island
cg24727182	AGXT2L1	0.093±0.002	0.079±0.003	1e-05	0.00194675	4	Island
cg26108469	AHCYL1	0.15±0.011	0.116±0.005	1e-05	0.00194675	1	0
cg17377077	AHI1	0.8±0.01	0.74±0.01	1e-05	0.00194675	6	0
cg20241658	AIFM2	0.05±0.002	0.03±0.003	1e-05	0.00194675	10	Island
cg25944720	AIM1	0.06±0.002	0.054±0.002	1e-05	0.00194675	6	Island
cg25783241	AIRE	0.64±0.013	0.594±0.006	1e-05	0.00194675	21	Island
cg23723933	AKAP9	0.063±0.002	0.048±0.002	1e-05	0.00194675	7	N_Shore
cg27597325	AKT1S1	0.05±0.002	0.045±0.002	1e-05	0.00194675	19	Island
cg21470387	ALDH2	0.04±0.006	0.024±0.001	1e-05	0.00194675	12	Island
cg23812204	ALDH2	0.062±0.002	0.051±0.002	1e-05	0.00194675	12	Island
cg18780217	ALDH2	0.13±0.003	0.11±0.003	0.000297059	0.0487105	12	Island
cg22830623	ALDOA	0.05±0.003	0.035±0.002	1e-05	0.00194675	16	Island
cg23166955	ALDOA	0.1±0.002	0.082±0.003	1e-05	0.00194675	16	Island
cg25568297	ALDOA	0.06±0.004	0.043±0.002	1e-05	0.00194675	16	Island
cg20009641	ALKBH3	0.02±0.002	0.01±0.001	1e-05	0.00194675	11	Island
cg22705540	ALKBH3	0.07±0.007	0.048±0.003	1e-05	0.00194675	11	S_Shore
cg17468553	ALKBH5	0.01±0	0.01±0	1e-05	0.00194675	17	Island
cg24480120	ALOX12B	0.105±0.005	0.086±0.004	1e-05	0.00194675	17	Island
cg22975147	ALOXE3	0.07±0.001	0.062±0.002	1e-05	0.00194675	17	N_Shore
cg23352747	ALPL	0.12±0.004	0.101±0.004	1e-05	0.00194675	1	N_Shore
cg24335138	ALX4	0.069±0.003	0.054±0.002	1e-05	0.00194675	11	Island
cg04988423	ALX4	0.061±0.002	0.048±0.002	0.00016526	0.0287763	11	Island
cg26380536	ALYREF	0.18±0.014	0.126±0.01	1e-05	0.00194675	17	Island
cg26860066	AMBRA1	0.09±0.003	0.072±0.002	1e-05	0.00194675	11	0
cg12837996	AMD1	0.674±0.014	0.579±0.014	0.000148352	0.0260258	6	0
cg22929235	AMN1	0.09±0.003	0.075±0.002	1e-05	0.00194675	12	N_Shore
cg17969298	ANGEL2	0.07±0	0.06±0	1e-05	0.00194675	1	Island
cg23148355	ANK1	0.04±0.002	0.027±0.001	1e-05	0.00194675	8	Island
cg21356998	ANK2	0.483±0.006	0.445±0.006	1e-05	0.00194675	4	0
cg17753090	ANKRD27	0.25±0.01	0.21±0.01	1e-05	0.00194675	19	0
cg24220767	ANKRD37	0.089±0.002	0.079±0.002	1e-05	0.00194675	4	Island
cg24423515	ANKRD56	0.102±0.003	0.083±0.004	1e-05	0.00194675	4	Island
cg23172606	ANKS3	0.07±0.003	0.056±0.002	1e-05	0.00194675	16	Island
cg23310538	ANO6	0.07±0.002	0.063±0.002	1e-05	0.00194675	12	Island
cg27665659	AP1S1	0.08±0.003	0.064±0.003	1e-05	0.00194675	7	Island
cg25601631	AP3B1	0.08±0.002	0.061±0.002	1e-05	0.00194675	5	Island
cg20212131	AP3S1	0.01±0.002	0.01±0.001	1e-05	0.00194675	5	Island
cg24992745	APBB2	0.12±0.003	0.105±0.003	1e-05	0.00194675	4	N_Shore
cg27150178	APC2	0.34±0.01	0.287±0.008	1e-05	0.00194675	19	Island
cg18063555	APITD1-CORT	0.09±0	0.07±0	1e-05	0.00194675	1	Island
cg24715106	AQP11	0.078±0.002	0.066±0.002	1e-05	0.00194675	11	Island
cg23509564	ARF6	0.01±0.001	0.006±0.001	1e-05	0.00194675	14	Island
cg10648908	ARFGAP3	0.08±0.005	0.058±0.002	4.91e-05	0.00925403	22	Island
cg05975845	ARFGEF2	0.117±0.002	0.093±0.002	1.12e-08	0.00194675	20	Island
cg25923171	ARFRP1	0.08±0.005	0.066±0.002	1e-05	0.00194675	20	Island
cg17876581	ARHGAP10	0.03±0	0.03±0	1e-05	0.00194675	4	Island
cg24243429	ARHGAP10	0.103±0.002	0.088±0.003	1e-05	0.00194675	4	Island
cg19554522	ARHGAP11A	0.12±0.003	0.1±0.003	1e-05	0.00194675	15	S_Shore
cg26210187	ARHGAP20	0.06±0.002	0.055±0.002	1e-05	0.00194675	11	Island
cg19526450	ARHGAP26	0.46±0.022	0.38±0.015	1e-05	0.00194675	5	0
cg26513192	ARHGAP29	0.08±0.003	0.058±0.002	1e-05	0.00194675	1	S_Shore
cg23522862	ARHGDIA	0.09±0.002	0.077±0.003	1e-05	0.00194675	17	Island
cg23683674	ARHGEF17	0.09±0.004	0.074±0.003	1e-05	0.00194675	11	Island
cg20375554	ARHGEF2	0.1±0.002	0.09±0.002	1e-05	0.00194675	1	Island
cg22963133	ARL15	0.05±0.003	0.037±0.002	1e-05	0.00194675	5	Island
cg19383577	ARL2BP	0.07±0.002	0.06±0.003	1e-05	0.00194675	16	Island
cg24647403	ARL6	0.067±0.002	0.055±0.002	1e-05	0.00194675	3	Island
cg27261136	ARL8A	0.08±0.003	0.069±0.003	1e-05	0.00194675	1	Island
cg06615659	ARMC10	0.085±0.002	0.073±0.002	0.000188036	0.0323807	7	Island
cg18091762	ARMC9	0.13±0.01	0.11±0.01	1e-05	0.00194675	2	S_Shore
cg26228696	ARNT	0.02±0.001	0.011±0.001	1e-05	0.00194675	1	Island
cg23865067	ARPP19	0.077±0.003	0.062±0.003	1e-05	0.00194675	15	N_Shore
cg24524750	ARRDC4	0.072±0.004	0.059±0.002	1e-05	0.00194675	15	Island
cg11769606	ARSB	0.085±0.001	0.068±0.002	1.74e-05	0.0033695	5	Island
cg10694442	ARVCF	0.049±0.002	0.04±0.001	8.05e-05	0.0148406	22	Island
cg24476165	ASAP1	0.814±0.01	0.737±0.017	1e-05	0.00194675	8	0
cg07052796	ASB13	0.111±0.002	0.099±0.001	7.53e-05	0.0139369	10	Island
cg17551643	ASB4	0.09±0	0.07±0	1e-05	0.00194675	7	N_Shore
cg13633529	ASB7	0.043±0.003	0.032±0.001	1e-05	0.00194675	15	N_Shore
cg17015844	ASCL1	0.1±0.003	0.083±0.003	0.000170988	0.0297334	12	Island
cg02964724	ASCL2	0.113±0.003	0.09±0.003	9.69e-05	0.0176554	11	Island
cg18040125	ATAD3B	0.65±0.01	0.62±0.01	1e-05	0.00194675	1	Island
cg24365042	ATF3	0.046±0.004	0.033±0.002	1e-05	0.00194675	1	Island
cg19832172	ATF4	0.06±0.001	0.05±0.002	1e-05	0.00194675	22	Island
cg26233209	ATG12	0.23±0.012	0.18±0.008	1e-05	0.00194675	5	S_Shore
cg21232198	ATG3	0.054±0.001	0.044±0.002	1e-05	0.00194675	3	Island
cg24874286	ATG4C	0.51±0.014	0.457±0.009	1e-05	0.00194675	1	0
cg20116569	ATG7	0.07±0.002	0.06±0.002	1e-05	0.00194675	3	Island
cg16329901	ATG9A	0.1±0.003	0.08±0.003	0.000204692	0.0348871	2	Island
cg27075518	ATIC	0.06±0.003	0.05±0.003	1e-05	0.00194675	2	Island
cg26479615	ATL1	0.08±0.002	0.063±0.002	1e-05	0.00194675	14	Island
cg27225533	ATL1	0.05±0.002	0.038±0.001	1e-05	0.00194675	14	Island
cg19892525	ATM	0.64±0.011	0.54±0.019	1e-05	0.00194675	11	0
cg19657603	ATP10A	0.05±0.002	0.04±0.002	1e-05	0.00194675	15	0
cg26383193	ATP10D	0.41±0.018	0.346±0.013	1e-05	0.00194675	4	0
cg18026772	ATP1A1	0.71±0.02	0.64±0.01	1e-05	0.00194675	1	0
cg20209800	ATP1A1	0.27±0.01	0.22±0.009	1e-05	0.00194675	1	S_Shore
cg17180443	ATP4A	0.14±0.007	0.102±0.004	4.35e-05	0.00824083	19	Island
cg11467262	ATP5E	0.139±0.007	0.101±0.006	0.000244458	0.0410396	20	Island
cg27090007	ATP5EP2	0.22±0.008	0.191±0.006	1e-05	0.00194675	13	0
cg26023938	ATP5G1	0.02±0.002	0.016±0.001	1e-05	0.00194675	17	N_Shore
cg23970089	ATP5I	0.121±0.005	0.099±0.004	1e-05	0.00194675	4	Island
cg17509446	ATP5S	0.06±0	0.05±0	1e-05	0.00194675	14	0
cg27498675	ATP5SL	0.08±0.002	0.067±0.002	1e-05	0.00194675	19	Island
cg19538722	ATP6V0A2	0.09±0.003	0.07±0.003	1e-05	0.00194675	12	Island
cg17974142	ATP6V1A	0.12±0	0.1±0	1e-05	0.00194675	3	Island
cg20490199	ATP6V1C1	0.045±0.002	0.035±0.002	1e-05	0.00194675	8	Island
cg24478696	ATP6V1C1	0.045±0.002	0.034±0.002	1e-05	0.00194675	8	N_Shore
cg19924719	ATP6V1C2	0.98±0.002	0.98±0.001	1e-05	0.00194675	2	0
cg19428799	ATP8A1	0.88±0.007	0.84±0.008	1e-05	0.00194675	4	0
cg01782371	ATP8A2	0.104±0.008	0.088±0.011	0.000213333	0.0361921	13	Island
cg25201280	ATPBD4	0.08±0.003	0.066±0.002	1e-05	0.00194675	15	S_Shore
cg21404910	ATPGD1	0.053±0.002	0.044±0.002	1e-05	0.00194675	11	Island
cg17294081	ATRN	0.06±0	0.05±0	1e-05	0.00194675	20	Island
cg23773983	ATXN1	0.061±0.004	0.047±0.002	1e-05	0.00194675	6	Island
cg26519659	AVPI1	0.06±0.004	0.045±0.002	1e-05	0.00194675	10	Island
cg17979200	AXIN2	0.09±0	0.07±0	1e-05	0.00194675	17	S_Shore
cg20847471	B3GNT3	0.17±0.003	0.153±0.003	1e-05	0.00194675	19	Island
cg20557104	B3GNT8	0.063±0.004	0.05±0.002	1e-05	0.00194675	19	0
cg24042899	B3GNTL1	0.903±0.006	0.861±0.009	1e-05	0.00194675	17	N_Shelf
cg21189099	B9D1	0.013±0.001	0.009±0.001	1e-05	0.00194675	17	Island
cg26787449	BAD	0.09±0.002	0.076±0.003	1e-05	0.00194675	11	Island
cg27391030	BAHD1	0.1±0.01	0.074±0.004	1e-05	0.00194675	15	N_Shore
cg24302729	BASP1	0.1±0.003	0.086±0.003	1e-05	0.00194675	5	Island
cg24992690	BAZ2B	0.07±0.003	0.061±0.003	1e-05	0.00194675	2	Island
cg23692883	BCAP29	0.06±0.003	0.049±0.002	1e-05	0.00194675	7	Island
cg23571474	BCAS4	0.05±0.002	0.046±0.001	1e-05	0.00194675	20	N_Shore
cg22814146	BCAT1	0.11±0.004	0.091±0.003	1e-05	0.00194675	12	N_Shore
cg26735793	BCCIP	0.07±0.002	0.053±0.003	1e-05	0.00194675	10	Island
cg26386740	BCL11A	0.04±0.002	0.033±0.002	1e-05	0.00194675	2	Island
cg24869195	BDH1	0.06±0.003	0.047±0.002	1e-05	0.00194675	3	Island
cg02982690	BHLHE22	0.037±0.002	0.026±0.002	0.000204791	0.0348874	8	N_Shore
cg21439463	BICD2	0.09±0.002	0.073±0.003	1e-05	0.00194675	9	Island
cg17967224	BIK	0.1±0	0.09±0	1e-05	0.00194675	22	N_Shore
cg25018755	BIK	0.11±0.002	0.094±0.003	1e-05	0.00194675	22	Island
cg18187587	BLCAP	0.03±0	0.02±0	1e-05	0.00194675	20	Island
cg02910793	BLK	0.09±0.003	0.075±0.002	0.000187098	0.03223	8	Island
cg20843286	BLOC1S2	0.132±0.002	0.118±0.003	1e-05	0.00194675	10	N_Shore
cg19703494	BLOC1S3	0.07±0.002	0.06±0.002	1e-05	0.00194675	19	Island
cg26628634	BLZF1	0.09±0.004	0.076±0.002	1e-05	0.00194675	1	0
cg26112353	BMP2K	0.06±0.002	0.05±0.002	1e-05	0.00194675	4	Island
cg25139493	BMP8A	0.1±0.003	0.08±0.004	1e-05	0.00194675	1	Island
cg26627166	BMPER	0.06±0.003	0.046±0.003	1e-05	0.00194675	7	Island
cg17628040	BMS1P1	0.05±0	0.04±0	1e-05	0.00194675	10	S_Shore
cg05680424	BPGM	0.065±0.002	0.053±0.001	3.57e-05	0.00681584	7	0
cg19531713	BRCA1	0.13±0.003	0.11±0.003	1e-05	0.00194675	17	N_Shore
cg01587050	BRCA1	0.05±0.002	0.037±0.002	0.000154817	0.0270678	17	N_Shore
cg08654211	BRE-AS1	0.104±0.002	0.085±0.003	0.000133464	0.023664	2	Island
cg22667542	BRMS1L	0.07±0.002	0.056±0.002	1e-05	0.00194675	14	N_Shore
cg25597115	BRP44	0.05±0.002	0.041±0.002	1e-05	0.00194675	1	Island
cg24505103	BRWD1	0.021±0.004	0.009±0.001	1e-05	0.00194675	21	Island
cg24506324	BTBD11	0.096±0.003	0.081±0.003	1e-05	0.00194675	12	S_Shore
cg23034818	BTBD6	0.1±0.002	0.085±0.003	1e-05	0.00194675	14	Island
cg20386705	BTBD9	0.08±0.002	0.07±0.002	1e-05	0.00194675	6	Island
cg26298281	BTC	0.1±0.004	0.083±0.003	1e-05	0.00194675	4	Island
cg20772125	BTG1	0.059±0.001	0.046±0.002	1e-05	0.00194675	12	Island
cg25772230	BTG1	0.08±0.003	0.07±0.002	1e-05	0.00194675	12	Island
cg26628795	BUB1	0.19±0.003	0.167±0.004	1e-05	0.00194675	2	Island
cg27380503	BUB1B	0.05±0.002	0.044±0.001	1e-05	0.00194675	15	Island
cg14314653	BVES	0.057±0.002	0.044±0.002	1e-05	0.00194675	6	Island
cg27390907	C10orf105	0.87±0.005	0.844±0.005	1e-05	0.00194675	10	0
cg25006231	C10orf41	0.17±0.003	0.148±0.004	1e-05	0.00194675	10	Island
cg24917945	C10orf46	0.06±0.003	0.044±0.002	1e-05	0.00194675	10	Island
cg20011051	C10orf78	0.06±0.003	0.05±0.002	1e-05	0.00194675	10	Island
cg20488757	C11orf58	0.06±0.002	0.049±0.002	1e-05	0.00194675	11	Island
cg25136171	C11orf68	0.08±0.002	0.069±0.003	1e-05	0.00194675	11	S_Shore
cg20573167	C12orf29	0.069±0.003	0.057±0.002	1e-05	0.00194675	12	Island
cg26381364	C12orf42	0.03±0.002	0.019±0.001	1e-05	0.00194675	12	Island
cg20261079	C12orf52	0.09±0.002	0.08±0.003	1e-05	0.00194675	12	Island
cg19484886	C12orf61	0.09±0.004	0.08±0.002	1e-05	0.00194675	12	Island
cg23258897	C12orf66	0.06±0.002	0.049±0.002	1e-05	0.00194675	12	Island
cg19595763	C14orf101	0.01±0.002	0±0.001	1e-05	0.00194675	14	Island
cg20517697	C14orf43	0.054±0.002	0.042±0.002	1e-05	0.00194675	14	0
cg10294208	C14orf80	0.102±0.003	0.085±0.002	0.00012978	0.0230664	14	Island
cg27321979	C15orf27	0.09±0.004	0.074±0.002	1e-05	0.00194675	15	Island
cg11709662	C15orf33	0.017±0.001	0.008±0.001	6.48e-05	0.0120891	15	Island
cg24736933	C15orf52	0.088±0.007	0.062±0.004	1e-05	0.00194675	15	0
cg22706883	C15orf61	0.21±0.011	0.159±0.006	1e-05	0.00194675	15	S_Shore
cg03395191	C16orf11	0.129±0.003	0.101±0.005	0.000201171	0.0343781	16	Island
cg20319926	C16orf13	0.29±0.009	0.25±0.009	1e-05	0.00194675	16	Island
cg01735049	C16orf72	0.14±0.017	0.107±0.018	3.05e-05	0.00585564	16	S_Shore
cg20521685	C17orf48	0.058±0.003	0.045±0.002	1e-05	0.00194675	17	Island
cg22868274	C19orf25	0.05±0.003	0.043±0.001	1e-05	0.00194675	19	Island
cg24946544	C19orf51	0.06±0.002	0.054±0.002	1e-05	0.00194675	19	Island
cg25979108	C19orf60	0.17±0.039	0.081±0.006	1e-05	0.00194675	19	Island
cg06666376	C19orf77	0.045±0.002	0.03±0.002	0.000288687	0.0475033	19	N_Shore
cg26649834	C1orf109	0.06±0.003	0.044±0.003	1e-05	0.00194675	1	Island
cg24483655	C1orf123	0.079±0.002	0.066±0.003	1e-05	0.00194675	1	Island
cg25876656	C1orf133	0.08±0.005	0.06±0.003	1e-05	0.00194675	1	Island
cg23244997	C1orf156	0.05±0.003	0.038±0.001	1e-05	0.00194675	1	Island
cg21304211	C1orf183	0.279±0.005	0.254±0.004	1e-05	0.00194675	1	Island
cg26336814	C1orf183	0.09±0.004	0.078±0.003	1e-05	0.00194675	1	N_Shore
cg27519395	C1orf198	0.08±0.001	0.072±0.002	1e-05	0.00194675	1	S_Shore
cg20941554	C1orf213	0.065±0.002	0.05±0.003	1e-05	0.00194675	1	Island
cg24881215	C1orf56	0.05±0.003	0.041±0.002	1e-05	0.00194675	1	S_Shore
cg23676784	C1QC	0.03±0.002	0.022±0.001	1e-05	0.00194675	1	0
cg19472078	C1QTNF1	0.02±0.001	0.01±0.001	1e-05	0.00194675	17	Island
cg08723131	C20orf43	0.049±0.002	0.036±0.002	9.98e-05	0.0181516	20	Island
cg20576597	C21orf29	0.091±0.003	0.075±0.003	1e-05	0.00194675	21	S_Shore
cg25786406	C22orf23	0.06±0.002	0.052±0.001	1e-05	0.00194675	22	Island
cg26732196	C22orf29	0.1±0.007	0.074±0.005	1e-05	0.00194675	22	S_Shore
cg25643782	C2CD2L	0.02±0.002	0.013±0.001	1e-05	0.00194675	11	Island
cg17983891	C2orf15	0.06±0	0.05±0	1e-05	0.00194675	2	Island
cg25139596	C2orf44	0.01±0.002	0.006±0.001	1e-05	0.00194675	2	N_Shelf
cg17968795	C2orf55	0.08±0.01	0.06±0	1e-05	0.00194675	2	Island
cg12886676	C2orf64	0.086±0.003	0.071±0.001	1.71e-05	0.00331265	2	Island
cg17369339	C2orf68	0.09±0	0.08±0	1e-05	0.00194675	2	Island
cg27053957	C2orf69	0.09±0.002	0.074±0.003	1e-05	0.00194675	2	Island
cg23818142	C2orf77	0.084±0.002	0.071±0.002	1e-05	0.00194675	2	Island
cg23613225	C3orf17	0.07±0.002	0.053±0.002	1e-05	0.00194675	3	Island
cg26614603	C3orf18	0.06±0.003	0.05±0.002	1e-05	0.00194675	3	Island
cg25378769	C3orf37	0.06±0.003	0.043±0.002	1e-05	0.00194675	3	Island
cg08595011	C3orf39	0.108±0.002	0.092±0.002	0.000100406	0.0182489	3	Island
cg19470159	C3orf50	0.09±0.003	0.06±0.003	1e-05	0.00194675	3	Island
cg22984041	C3orf57	0.05±0.002	0.037±0.002	1e-05	0.00194675	3	Island
cg19830192	C3orf67	0.08±0.003	0.07±0.002	1e-05	0.00194675	3	Island
cg23328490	C3orf70	0.06±0.003	0.053±0.002	1e-05	0.00194675	3	Island
cg07813961	C3orf71	0.063±0.004	0.047±0.002	0.000267188	0.0443636	3	Island
cg25525207	C4orf14	0.03±0.001	0.026±0.001	1e-05	0.00194675	4	Island
cg26057953	C4orf46	0.05±0.002	0.043±0.002	1e-05	0.00194675	4	Island
cg19650632	C5orf15	0.14±0.009	0.11±0.006	1e-05	0.00194675	5	N_Shore
cg19768013	C5orf27	0.05±0.003	0.04±0.002	1e-05	0.00194675	5	0
cg27368511	C5orf54	0.02±0.002	0.017±0.001	1e-05	0.00194675	5	Island
cg19468555	C5orf56	0.21±0.007	0.19±0.003	1e-05	0.00194675	5	Island
cg27428101	C6orf10	0.63±0.009	0.596±0.007	1e-05	0.00194675	6	0
cg24957476	C6orf106	0.05±0.001	0.037±0.002	1e-05	0.00194675	6	S_Shore
cg25749318	C6orf120	0.09±0.002	0.069±0.003	1e-05	0.00194675	6	Island
cg23858074	C6orf167	0.075±0.004	0.064±0.002	1e-05	0.00194675	6	Island
cg17328790	C6orf168	0.09±0	0.08±0	1e-05	0.00194675	6	Island
cg18065409	C6orf174	0.12±0	0.1±0	1e-05	0.00194675	6	N_Shore
cg19450119	C6orf208	0.63±0.012	0.57±0.012	1e-05	0.00194675	6	0
cg27591371	C6orf47	0.24±0.009	0.197±0.009	1e-05	0.00194675	6	N_Shore
cg20441568	C6orf62	0.107±0.003	0.093±0.003	1e-05	0.00194675	6	Island
cg23659696	C6orf64	0.04±0.002	0.031±0.001	1e-05	0.00194675	6	Island
cg23859078	C7orf30	0.067±0.002	0.057±0.002	1e-05	0.00194675	7	Island
cg02859417	C7orf44	0.054±0.002	0.046±0.001	0.000247745	0.0415102	7	Island
cg23739525	C7orf45	0.79±0.012	0.727±0.012	1e-05	0.00194675	7	S_Shelf
cg27321079	C7orf47	0.07±0.004	0.057±0.002	1e-05	0.00194675	7	S_Shore
cg14282222	C7orf49	0.067±0.003	0.052±0.002	1e-05	0.00194675	7	Island
cg02778551	C7orf50	0.668±0.006	0.622±0.007	9.81e-05	0.0178614	7	Island
cg19528976	C7orf52	0.08±0.005	0.05±0.004	1e-05	0.00194675	7	N_Shore
cg19828791	C7orf52	0.1±0.002	0.09±0.003	1e-05	0.00194675	7	Island
cg23644127	C8orf38	0.08±0.004	0.06±0.002	1e-05	0.00194675	8	S_Shore
cg00792687	C8orf41	0.055±0.002	0.041±0.002	0.000142644	0.0251358	8	N_Shore
cg00599393	C8orf58	0.083±0.003	0.067±0.002	0.000303059	0.049458	8	Island
cg08577743	C9orf122	0.115±0.003	0.096±0.003	0.000156626	0.0273654	9	Island
cg13561157	C9orf139	0.088±0.003	0.069±0.003	6.34e-05	0.0118365	9	Island
cg20513721	C9orf21	0.053±0.002	0.045±0.002	1e-05	0.00194675	9	S_Shore
cg25990571	C9orf44	0.12±0.003	0.103±0.003	1e-05	0.00194675	9	Island
cg14000687	C9orf5	0.075±0.002	0.058±0.002	1e-05	0.00194675	9	Island
cg17597334	C9orf69	0.04±0	0.03±0	1e-05	0.00194675	9	Island
cg08949439	C9orf69	0.064±0.002	0.054±0.001	0.000134816	0.0238544	9	Island
cg08625022	C9orf95	0.049±0.003	0.031±0.002	0.000143575	0.0252912	9	N_Shore
cg14320633	CA13	0.064±0.002	0.051±0.002	1e-05	0.00194675	8	N_Shore
cg03768513	CABIN1	0.138±0.004	0.117±0.003	0.000146269	0.0256954	22	Island
cg04261087	CABLES1	0.047±0.002	0.036±0.002	0.000283941	0.046858	18	Island
cg21006600	CACNA1C	0.836±0.008	0.794±0.009	1e-05	0.00194675	12	S_Shelf
cg18436500	CACNA1I	0.22±0.009	0.181±0.006	0.000176617	0.0306089	22	Island
cg21004508	CACNA2D1	0.839±0.011	0.784±0.012	1e-05	0.00194675	7	0
cg21482659	CACNA2D1	0.09±0.003	0.079±0.002	1e-05	0.00194675	7	Island
cg23451424	CACNA2D1	0.11±0.003	0.098±0.003	1e-05	0.00194675	7	Island
cg02953275	CACNB4	0.061±0.003	0.045±0.002	6.77e-05	0.0126119	2	Island
cg17918227	CADM1	0.06±0	0.05±0	1e-05	0.00194675	11	Island
cg25304608	CADM2	0.06±0.002	0.056±0.002	1e-05	0.00194675	3	N_Shore
cg19768241	CALCB	0.09±0.005	0.07±0.002	1e-05	0.00194675	11	Island
cg26836577	CALR	0.06±0.002	0.053±0.002	1e-05	0.00194675	19	Island
cg19633231	CALY	0.12±0.004	0.11±0.003	1e-05	0.00194675	10	Island
cg26480387	CAMK1D	0.81±0.011	0.773±0.006	1e-05	0.00194675	10	0
cg27286572	CAMKK1	0.09±0.003	0.081±0.002	1e-05	0.00194675	17	Island
cg27331345	CAP1	0.01±0.001	0.007±0.001	1e-05	0.00194675	1	Island
cg20337215	CAPN15	0.11±0.016	0.07±0.006	1e-05	0.00194675	16	S_Shore
cg26221105	CAPN2	0.08±0.005	0.067±0.003	1e-05	0.00194675	1	0
cg26349362	CAPS2	0.06±0.003	0.051±0.001	1e-05	0.00194675	12	Island
cg21196132	CARD10	0.114±0.003	0.095±0.003	1e-05	0.00194675	22	Island
cg26581707	CASC15	0.68±0.024	0.583±0.02	1e-05	0.00194675	6	0
cg18494789	CASC15	0.83±0.01	0.763±0.011	0.000236244	0.0397904	6	0
cg26659349	CASD1	0.08±0.002	0.062±0.003	1e-05	0.00194675	7	N_Shore
cg26141228	CBS	0.22±0.004	0.192±0.005	1e-05	0.00194675	21	Island
cg26158023	CCBP2	0.24±0.009	0.195±0.006	1e-05	0.00194675	3	0
cg19723923	CCDC102B	0.75±0.017	0.68±0.013	1e-05	0.00194675	18	0
cg19905837	CCDC109B	0.1±0.002	0.08±0.003	1e-05	0.00194675	4	Island
cg23724106	CCDC109B	0.078±0.002	0.068±0.002	1e-05	0.00194675	4	Island
cg20630567	CCDC115	0.049±0.002	0.038±0.002	1e-05	0.00194675	2	Island
cg17773763	CCDC48	0.07±0	0.06±0	1e-05	0.00194675	3	Island
cg25895039	CCDC6	0.02±0.002	0.012±0.001	1e-05	0.00194675	10	Island
cg25936334	CCDC82	0.06±0.002	0.047±0.003	1e-05	0.00194675	11	N_Shore
cg23194281	CCDC83	0.07±0.003	0.055±0.002	1e-05	0.00194675	11	Island
cg24497897	CCDC85B	0.11±0.002	0.093±0.004	1e-05	0.00194675	11	Island
cg26802049	CCDC88C	0.09±0.002	0.073±0.002	1e-05	0.00194675	14	Island
cg23637372	CCNC	0.04±0.002	0.034±0.001	1e-05	0.00194675	6	Island
cg23339342	CCNJL	0.11±0.003	0.093±0.003	1e-05	0.00194675	5	Island
cg19257036	CCNJL	0.14±0.002	0.127±0.003	9.35e-05	0.0170721	5	Island
cg23437836	CCNL2	0.09±0.004	0.076±0.003	1e-05	0.00194675	1	Island
cg03502076	CCNY	0.053±0.003	0.037±0.002	0.000129124	0.0229657	10	Island
cg01305736	CCR10	0.121±0.003	0.105±0.002	6.31e-05	0.0117848	17	Island
cg25358289	CD14	0.14±0.007	0.114±0.005	1e-05	0.00194675	5	Island
cg19724470	CD274	0.32±0.013	0.26±0.012	1e-05	0.00194675	9	S_Shore
cg18085869	CD3E	0.53±0.01	0.49±0.01	1e-05	0.00194675	11	0
cg13091515	CD63	0.038±0.002	0.026±0.001	2.1e-05	0.00405444	12	Island
cg13509666	CD7	0.763±0.023	0.635±0.019	0.000261568	0.0435428	17	N_Shore
cg22854223	CD82	0.07±0.003	0.058±0.002	1e-05	0.00194675	11	N_Shore
cg25011176	CDC25B	0.08±0.002	0.073±0.002	1e-05	0.00194675	20	Island
cg20716119	CDH1	0.115±0.004	0.098±0.003	1e-05	0.00194675	16	Island
cg26227411	CDH12	0.06±0.002	0.047±0.002	1e-05	0.00194675	5	0
cg02976561	CDH4	0.436±0.005	0.401±0.006	0.000291816	0.0479577	20	0
cg19750027	CDK2AP2	0.09±0.005	0.07±0.003	1e-05	0.00194675	11	Island
cg20047235	CDK5	0.14±0.002	0.12±0.003	1e-05	0.00194675	7	Island
cg26451873	CDK8	0.07±0.003	0.062±0.001	1e-05	0.00194675	13	Island
cg17434043	CDKN1C	0.1±0	0.09±0	1e-05	0.00194675	11	N_Shore
cg21004841	CDKN2A	0.06±0.006	0.038±0.003	1e-05	0.00194675	9	Island
cg27634633	CDKN2AIPNL	0.1±0.002	0.088±0.002	1e-05	0.00194675	5	Island
cg20526663	CDR2	0.084±0.002	0.07±0.002	1e-05	0.00194675	16	Island
cg07565236	CDT1	0.031±0.002	0.019±0.001	1.83e-05	0.00353979	16	Island
cg00759551	CDV3	0.114±0.003	0.095±0.002	6.29e-05	0.0117602	3	Island
cg01437571	CEBPA	0.087±0.002	0.07±0.002	6.23e-06	0.00194675	19	Island
cg25876406	CEBPG	0.01±0.002	0.008±0.001	1e-05	0.00194675	19	Island
cg25932386	CEBPZ	0.1±0.004	0.07±0.004	1e-05	0.00194675	2	S_Shore
cg00580022	CECR4	0.121±0.002	0.104±0.002	7.27e-06	0.00194675	22	Island
cg07079421	CELSR1	0.086±0.002	0.066±0.003	1.01e-05	0.00196547	22	Island
cg23818046	CENPK	0.065±0.002	0.056±0.002	1e-05	0.00194675	5	Island
cg03284308	CENPN	0.792±0.013	0.712±0.012	0.000248883	0.0416651	16	N_Shore
cg24562668	CEP112	0.076±0.003	0.061±0.002	1e-05	0.00194675	17	Island
cg24574966	CEP120	0.054±0.002	0.043±0.002	1e-05	0.00194675	5	Island
cg20946340	CEP192	0.074±0.003	0.064±0.002	1e-05	0.00194675	18	Island
cg17760011	CEP63	0.08±0	0.06±0	1e-05	0.00194675	3	Island
cg23804054	CFLAR	0.216±0.02	0.133±0.014	1e-05	0.00194675	2	N_Shore
cg25198049	CGN	0.14±0.009	0.107±0.006	1e-05	0.00194675	1	N_Shelf
cg26883264	CGN	0.09±0.003	0.075±0.003	1e-05	0.00194675	1	Island
cg25142954	CHAC1	0.07±0.003	0.063±0.002	1e-05	0.00194675	15	Island
cg24985226	CHD3	0.26±0.008	0.225±0.006	1e-05	0.00194675	17	S_Shelf
cg27090024	CHKA	0.05±0.002	0.032±0.002	1e-05	0.00194675	11	Island
cg04001014	CHL1	0.055±0.004	0.036±0.002	3.71e-05	0.00707002	3	N_Shore
cg18766780	CHMP5	0.1±0.002	0.083±0.002	0.000299492	0.049037	9	Island
cg22833027	CHRD	0.06±0.004	0.045±0.003	1e-05	0.00194675	3	N_Shore
cg01719895	CHST12	0.082±0.01	0.069±0.008	0.000283107	0.0467354	7	Island
cg24228329	CHST9	0.134±0.004	0.115±0.003	1e-05	0.00194675	18	Island
cg25869317	CHSY1	0.08±0.004	0.061±0.002	1e-05	0.00194675	15	Island
cg01487433	CILP2	0.132±0.004	0.11±0.003	0.000205862	0.0350401	19	Island
cg24534731	CISD3	0.481±0.005	0.441±0.007	1e-05	0.00194675	17	S_Shore
cg19418317	CISTR	0.11±0.003	0.1±0.002	1e-05	0.00194675	12	S_Shore
cg05992977	CIZ1	0.115±0.002	0.1±0.002	6.72e-06	0.00194675	9	Island
cg17506328	CKAP5	0.09±0	0.07±0	1e-05	0.00194675	11	S_Shore
cg08133937	CKAP5	0.048±0.002	0.039±0.001	8.64e-05	0.0158488	11	Island
cg24617914	CLEC2L	0.157±0.004	0.131±0.006	1e-05	0.00194675	7	N_Shore
cg19616083	CLK3	0.09±0.002	0.08±0.002	1e-05	0.00194675	15	Island
cg23336359	CLN5	0.05±0.002	0.044±0.002	1e-05	0.00194675	13	N_Shore
cg26184856	CLN8	0.06±0.002	0.048±0.002	1e-05	0.00194675	8	Island
cg18805621	CLNK	0.29±0.011	0.217±0.009	3.41e-05	0.00652247	4	0
cg23955723	CLPTM1	0.053±0.002	0.044±0.002	1e-05	0.00194675	19	N_Shore
cg26721993	CLPTM1L	0.05±0.002	0.045±0.001	1e-05	0.00194675	5	Island
cg20630812	CNBD1	0.587±0.006	0.561±0.003	1e-05	0.00194675	8	0
cg23816049	CNIH3	0.078±0.004	0.061±0.003	1e-05	0.00194675	1	Island
cg25842285	CNNM1	0.08±0.005	0.063±0.002	1e-05	0.00194675	10	Island
cg23843362	CNNM2	0.03±0.003	0.022±0.001	1e-05	0.00194675	10	Island
cg20555413	CNNM4	0.646±0.014	0.54±0.016	1e-05	0.00194675	2	0
cg27467996	CNOT6	0.09±0.003	0.079±0.002	1e-05	0.00194675	5	Island
cg26014228	CNOT8	0.02±0.002	0.014±0.001	1e-05	0.00194675	5	Island
cg20770803	CNTD1	0.062±0.003	0.05±0.002	1e-05	0.00194675	17	Island
cg25949550	CNTNAP2	0.15±0.006	0.12±0.005	1e-05	0.00194675	7	S_Shore
cg26373663	COBLL1	0.07±0.002	0.062±0.002	1e-05	0.00194675	2	Island
cg26824408	COG5	0.06±0.002	0.051±0.003	1e-05	0.00194675	7	Island
cg25321781	COG6	0.05±0.003	0.042±0.002	1e-05	0.00194675	13	Island
cg19760619	COG7	0.21±0.01	0.17±0.007	1e-05	0.00194675	16	S_Shore
cg25621182	COL16A1	0.1±0.002	0.088±0.002	1e-05	0.00194675	1	0
cg23501177	COL25A1	0.09±0.003	0.082±0.003	1e-05	0.00194675	4	Island
cg23473904	COL6A2	0.09±0.003	0.072±0.002	1e-05	0.00194675	21	Island
cg16570019	COL9A3	0.07±0.003	0.058±0.002	0.000130744	0.0232057	20	Island
cg21226861	COMMD3	0.087±0.002	0.075±0.002	1e-05	0.00194675	10	Island
cg27497900	COPA	0.07±0.003	0.052±0.003	1e-05	0.00194675	1	N_Shore
cg24823832	COPS5	0.06±0.003	0.055±0.002	1e-05	0.00194675	8	N_Shelf
cg26416341	COPZ1	0.05±0.002	0.043±0.001	1e-05	0.00194675	12	0
cg20615720	COX6B1	0.068±0.002	0.058±0.002	1e-05	0.00194675	19	S_Shelf
cg27592666	COX7C	0.06±0.003	0.053±0.002	1e-05	0.00194675	5	0
cg09953702	CPSF2	0.057±0.001	0.044±0.002	0.000275609	0.0456146	14	Island
cg23432795	CPSF4	0.1±0.003	0.082±0.003	1e-05	0.00194675	7	Island
cg19411989	CR1	0.24±0.008	0.2±0.006	1e-05	0.00194675	1	S_Shore
cg26938153	CREB3L2	0.06±0.002	0.055±0.002	1e-05	0.00194675	7	Island
cg24567591	CREBBP	0.148±0.005	0.126±0.003	1e-05	0.00194675	16	Island
cg06250127	CRISPLD2	0.079±0.001	0.067±0.002	0.000118753	0.0212755	16	0
cg13557799	CRK	0.035±0.002	0.025±0.001	0.000184551	0.0318445	17	Island
cg22682254	CRYBA1	0.56±0.011	0.487±0.009	1e-05	0.00194675	17	0
cg24141198	CSDE1	0.425±0.01	0.379±0.007	1e-05	0.00194675	1	0
cg25052970	CSMD3	0.05±0.003	0.039±0.001	1e-05	0.00194675	8	S_Shelf
cg21281001	CTSB	0.006±0.001	0.003±0	1e-05	0.00194675	8	Island
cg25015598	CTSS	0.7±0.015	0.632±0.011	1e-05	0.00194675	1	0
cg20698769	CTTNBP2	0.078±0.003	0.065±0.002	1e-05	0.00194675	7	Island
cg23780514	CYB5A	0.132±0.004	0.118±0.002	1e-05	0.00194675	18	Island
cg02516155	CYB5D2	0.121±0.012	0.1±0.013	5.73e-05	0.0107484	17	Island
cg23888340	CYGB	0.055±0.003	0.042±0.002	1e-05	0.00194675	17	Island
cg23549225	CYP1B1	0.08±0.003	0.067±0.002	1e-05	0.00194675	2	Island
cg20097440	CYP26B1	0.08±0.004	0.07±0.002	1e-05	0.00194675	2	Island
cg20321331	CYP2R1	0.07±0.002	0.05±0.002	1e-05	0.00194675	11	Island
cg27547967	CYP4Z2P	0.53±0.002	0.51±0.003	1e-05	0.00194675	1	0
cg23676798	CYP51A1	0.08±0.003	0.065±0.002	1e-05	0.00194675	7	Island
cg18920034	D4S234E	0.1±0.004	0.085±0.002	0.000184172	0.0318111	4	Island
cg19889500	DAD1	0.05±0.002	0.04±0.001	1e-05	0.00194675	14	N_Shore
cg20256820	DBR1	0.07±0.003	0.06±0.002	1e-05	0.00194675	3	Island
cg26071823	DCAF11	0.1±0.002	0.082±0.003	1e-05	0.00194675	14	N_Shore
cg27293844	DCAF17	0.05±0.003	0.039±0.002	1e-05	0.00194675	2	S_Shore
cg24043861	DCAF4	0.432±0.006	0.409±0.004	1e-05	0.00194675	14	S_Shelf
cg27086636	DCP2	0.09±0.002	0.073±0.002	1e-05	0.00194675	5	Island
cg23064465	DCTD	0.11±0.003	0.091±0.003	1e-05	0.00194675	4	Island
cg18977290	DCTN6	0.11±0.004	0.082±0.003	0.000110651	0.020005	8	N_Shore
cg25873335	DCUN1D4	0.08±0.004	0.065±0.003	1e-05	0.00194675	4	Island
cg00156072	DDAH1	0.15±0.006	0.124±0.003	0.000116983	0.0210275	1	Island
cg17703658	DDIT3	0.08±0	0.07±0	1e-05	0.00194675	12	N_Shore
cg06718796	DEFB134	0.03±0.002	0.02±0.001	6.87e-05	0.0127935	8	0
cg17510038	DENND4C	0.6±0.01	0.54±0.01	1e-05	0.00194675	9	0
cg26527782	DEPDC7	0.01±0.001	0.006±0.001	1e-05	0.00194675	11	Island
cg26654573	DEXI	0.42±0.015	0.36±0.011	1e-05	0.00194675	16	N_Shore
cg13904286	DFFA	0.18±0.007	0.148±0.005	1e-05	0.00194675	1	N_Shore
cg02986806	DGCR6	0.106±0.002	0.091±0.002	0.000235348	0.0396655	22	Island
cg10073091	DHCR24	0.113±0.005	0.088±0.004	0.000202571	0.0345944	1	N_Shore
cg25027885	DHRS1	0.07±0.002	0.058±0.002	1e-05	0.00194675	14	Island
cg05279284	DHRS1	0.014±0.002	0.007±0.001	0.00021805	0.0369315	14	Island
cg25426560	DHX16	0.11±0.002	0.097±0.002	1e-05	0.00194675	6	Island
cg19642148	DHX30	0.12±0.004	0.1±0.003	1e-05	0.00194675	3	Island
cg22904255	DHX57	0.03±0.003	0.018±0.001	1e-05	0.00194675	2	Island
cg19572947	DHX9	0.09±0.002	0.08±0.003	1e-05	0.00194675	1	Island
cg23144400	DIABLO	0.09±0.002	0.078±0.003	1e-05	0.00194675	12	Island
cg21212389	DIDO1	0.049±0.002	0.039±0.002	1e-05	0.00194675	20	Island
cg22733135	DIS3L	0.04±0.003	0.03±0.002	1e-05	0.00194675	15	N_Shore
cg20321756	DIXDC1	0.14±0.003	0.12±0.003	1e-05	0.00194675	11	Island
cg12071549	DLAT	0.009±0	0.004±0.001	0.00021397	0.0362882	11	Island
cg22884020	DLEC1	0.08±0.003	0.065±0.003	1e-05	0.00194675	3	Island
cg23123132	DLEU7	0.71±0.016	0.623±0.016	1e-05	0.00194675	13	0
cg26007223	DLG5	0.09±0.004	0.067±0.003	1e-05	0.00194675	10	N_Shore
cg23288335	DLX2	0.18±0.004	0.153±0.005	1e-05	0.00194675	2	Island
cg26002103	DLX2	0.07±0.004	0.061±0.002	1e-05	0.00194675	2	Island
cg18213911	DMPK	0.11±0	0.1±0	1e-05	0.00194675	19	Island
cg13764991	DMRT2	0.027±0.002	0.017±0.001	1e-05	0.00194675	9	Island
cg27165922	DMTF1	0.06±0.002	0.045±0.002	1e-05	0.00194675	7	N_Shore
cg23851297	DMXL1	0.064±0.003	0.051±0.002	1e-05	0.00194675	5	Island
cg23383111	DMXL2	0.83±0.008	0.792±0.007	1e-05	0.00194675	15	0
cg26986180	DNAH10	0.05±0.002	0.045±0.002	1e-05	0.00194675	12	Island
cg08471033	DNAH10	0.576±0.02	0.473±0.014	0.000188791	0.0324998	12	0
cg06802365	DNAH14	0.089±0.003	0.07±0.003	0.00010019	0.0182161	1	Island
cg05169992	DNAH7	0.621±0.019	0.496±0.018	0.000105691	0.0191621	2	0
cg03831971	DNAJB14	0.055±0.002	0.045±0.001	0.000165054	0.0287585	4	Island
cg25707994	DNAJB6	0.03±0.004	0.022±0.002	1e-05	0.00194675	7	Island
cg26847229	DNAJC10	0.08±0.002	0.068±0.002	1e-05	0.00194675	2	N_Shore
cg17586984	DNAJC3	0.1±0	0.08±0	1e-05	0.00194675	13	Island
cg21434865	DNAJC9-AS1	0.42±0.019	0.351±0.011	1e-05	0.00194675	10	0
cg26994774	DNM2	0.04±0.001	0.028±0.002	1e-05	0.00194675	19	N_Shore
cg13432391	DNM2	0.113±0.002	0.094±0.003	0.000254351	0.0424512	19	Island
cg19935065	DNTT	0.46±0.015	0.4±0.009	1e-05	0.00194675	10	0
cg00282626	DOCK5	0.057±0.003	0.043±0.002	0.000276823	0.0458008	8	Island
cg17960516	DOK7	0.08±0	0.07±0	1e-05	0.00194675	4	Island
cg23278060	DOPEY1	0.04±0.002	0.028±0.002	1e-05	0.00194675	6	Island
cg26270738	DOPEY1	0.05±0.003	0.036±0.002	1e-05	0.00194675	6	Island
cg24913541	DPAGT1	0.05±0.002	0.039±0.002	1e-05	0.00194675	11	Island
cg17251114	DPH7	0.25±0.01	0.2±0.01	1e-05	0.00194675	9	S_Shore
cg21048052	DPP6	0.056±0.002	0.045±0.002	1e-05	0.00194675	7	Island
cg23330842	DPP8	0.08±0.002	0.067±0.002	1e-05	0.00194675	15	Island
cg24709718	DPY19L2	0.093±0.003	0.078±0.003	1e-05	0.00194675	12	Island
cg27419330	DPY30	0.05±0.002	0.044±0.002	1e-05	0.00194675	2	N_Shore
cg23023937	DPYSL4	0.13±0.002	0.114±0.002	1e-05	0.00194675	10	Island
cg20931042	DRD4	0.066±0.002	0.054±0.002	1e-05	0.00194675	11	Island
cg19682962	DRG1	0.09±0.003	0.08±0.003	1e-05	0.00194675	22	S_Shore
cg08130932	DRG1	0.049±0.002	0.039±0.001	0.000204139	0.0348159	22	Island
cg07888967	DSCAML1	0.135±0.003	0.112±0.003	0.000111522	0.0201483	11	Island
cg26586164	DTNB	0.11±0.003	0.095±0.002	1e-05	0.00194675	2	N_Shore
cg10460130	DTYMK	0.104±0.006	0.078±0.003	0.000233517	0.0394085	2	Island
cg19576556	DUS1L	0.62±0.006	0.58±0.008	1e-05	0.00194675	17	Island
cg24229819	DUSP3	0.076±0.006	0.056±0.002	1e-05	0.00194675	17	Island
cg19384032	DUSP4	0.1±0.004	0.08±0.002	1e-05	0.00194675	8	Island
cg05418877	DUSP4	0.007±0.001	0.003±0	4.65e-05	0.00878975	8	Island
cg25535587	DYDC2	0.04±0.003	0.034±0.002	1e-05	0.00194675	10	Island
cg24820342	DYNC1I2	0.05±0.003	0.043±0.001	1e-05	0.00194675	2	Island
cg18067847	DYSF	0.09±0	0.08±0	1e-05	0.00194675	2	Island
cg18120578	E2F7	0.09±0.01	0.08±0	1e-05	0.00194675	12	Island
cg25824226	EBAG9	0.04±0.002	0.035±0.001	1e-05	0.00194675	8	N_Shore
cg24909737	EBPL	0.08±0.002	0.066±0.003	1e-05	0.00194675	13	Island
cg10858568	ECHDC1	0.05±0.002	0.038±0.002	0.00029605	0.048576	6	S_Shore
cg23307218	ECSIT	0.01±0.001	0.009±0.001	1e-05	0.00194675	19	Island
cg24817403	ECSIT	0.07±0.002	0.055±0.001	1e-05	0.00194675	19	Island
cg24068310	EEF1A1	0.063±0.003	0.051±0.002	1e-05	0.00194675	6	S_Shore
cg24821313	EFHC1	0.04±0.002	0.035±0.001	1e-05	0.00194675	6	S_Shore
cg05020252	EFHD1	0.034±0.002	0.022±0.002	0.00025356	0.0423604	2	Island
cg26809127	EFNA1	0.1±0.003	0.082±0.002	1e-05	0.00194675	1	S_Shore
cg12564026	EFNA5	0.08±0.001	0.065±0.002	0.000288774	0.0475033	5	Island
cg21357024	EFR3B	0.015±0.002	0.009±0.001	1e-05	0.00194675	2	Island
cg24868054	EGLN1	0.04±0.003	0.033±0.002	1e-05	0.00194675	1	Island
cg06095316	EGR3	0.075±0.003	0.057±0.003	0.000254508	0.0424637	8	Island
cg25839330	EIF1B	0.11±0.003	0.094±0.003	1e-05	0.00194675	3	Island
cg27417846	EIF2AK3	0.06±0.004	0.048±0.002	1e-05	0.00194675	2	Island
cg27026509	EIF2C1	0.09±0.004	0.078±0.002	1e-05	0.00194675	1	Island
cg20331814	EIF3F	0.09±0.004	0.07±0.004	1e-05	0.00194675	11	N_Shore
cg04117643	EIF4A1	0.115±0.002	0.097±0.003	8.77e-05	0.0160644	17	Island
cg23358871	EIF4A3	0.04±0.002	0.033±0.001	1e-05	0.00194675	17	Island
cg09835044	EIF5	0.078±0.003	0.061±0.002	0.000299578	0.049037	14	Island
cg25340515	EIF5A	0.06±0.003	0.053±0.001	1e-05	0.00194675	17	N_Shore
cg19942180	ELAVL2	0.06±0.002	0.04±0.002	1e-05	0.00194675	9	Island
cg17564150	ELAVL3	0.1±0	0.09±0	1e-05	0.00194675	19	Island
cg17385737	ELK3	0.07±0	0.06±0	1e-05	0.00194675	12	Island
cg21478222	ELK4	0.041±0.002	0.031±0.002	1e-05	0.00194675	1	S_Shore
cg20952358	ELL2	0.073±0.003	0.061±0.002	1e-05	0.00194675	5	S_Shore
cg17350006	ELMO1	0.08±0	0.07±0	1e-05	0.00194675	7	S_Shore
cg20467958	ELMO1	0.046±0.003	0.035±0.002	1e-05	0.00194675	7	0
cg17617848	ELMOD2	0.83±0.01	0.77±0.01	1e-05	0.00194675	4	S_Shore
cg21344741	ELMOD3	0.066±0.003	0.053±0.002	1e-05	0.00194675	2	Island
cg21271198	ELOVL5	0.087±0.004	0.074±0.002	1e-05	0.00194675	6	Island
cg07256029	EMILIN2	0.08±0.003	0.064±0.002	2.01e-05	0.00388359	18	Island
cg03673687	EML1	0.071±0.003	0.057±0.002	6.89e-05	0.0128261	14	S_Shore
cg24196530	EML5	0.131±0.01	0.101±0.004	1e-05	0.00194675	14	S_Shore
cg26898166	EMX1	0.12±0.004	0.104±0.003	1e-05	0.00194675	2	Island
cg20864959	ENAH	0.058±0.002	0.048±0.002	1e-05	0.00194675	1	Island
cg20444098	ENKD1	0.012±0.001	0.007±0.001	1e-05	0.00194675	16	Island
cg23508795	ENTHD2	0.01±0.001	0.005±0.001	1e-05	0.00194675	17	Island
cg17543511	EPC1	0.09±0	0.07±0	1e-05	0.00194675	10	N_Shore
cg20054085	EPHA3	0.07±0.003	0.06±0.002	1e-05	0.00194675	3	0
cg24372550	EPHA4	0.065±0.003	0.051±0.002	1e-05	0.00194675	2	Island
cg22694470	EPHX4	0.08±0.002	0.068±0.003	1e-05	0.00194675	1	Island
cg24757931	EPN1	0.073±0.002	0.061±0.002	1e-05	0.00194675	19	Island
cg23784313	EPS8	0.096±0.003	0.079±0.003	1e-05	0.00194675	12	Island
cg17288126	ERC2	0.86±0	0.82±0.01	1e-05	0.00194675	3	0
cg20464124	ERI2	0.042±0.003	0.03±0.001	1e-05	0.00194675	16	Island
cg20048125	ERICH1	0.06±0.003	0.05±0.002	1e-05	0.00194675	8	Island
cg25857986	ERLIN1	0.1±0.003	0.091±0.002	1e-05	0.00194675	10	S_Shore
cg11580828	ERMAP	0.013±0.002	0.006±0.001	0.000221462	0.037497	1	Island
cg27586324	ERO1B	0.77±0.015	0.694±0.013	1e-05	0.00194675	1	N_Shelf
cg18170080	ESAM	0.1±0	0.08±0	1e-05	0.00194675	11	N_Shore
cg24670811	ESD	0.817±0.01	0.766±0.008	1e-05	0.00194675	13	N_Shelf
cg25976786	ESPL1	0.06±0.002	0.054±0.002	1e-05	0.00194675	12	Island
cg17726030	ESYT2	0.06±0	0.04±0	1e-05	0.00194675	7	S_Shore
cg21250577	ETFA	0.042±0.003	0.03±0.001	1e-05	0.00194675	15	Island
cg25640101	ETS2	0.04±0.003	0.036±0.002	1e-05	0.00194675	21	Island
cg09888721	ETS2	0.092±0.003	0.078±0.002	0.000195623	0.0335525	21	Island
cg07540542	ETV7	0.143±0.005	0.107±0.005	5.01e-05	0.0094287	6	N_Shore
cg23375379	EVA1C	0.56±0.011	0.516±0.009	1e-05	0.00194675	21	0
cg23731764	EXOSC10	0.038±0.002	0.03±0.001	1e-05	0.00194675	1	Island
cg10787292	F11R	0.131±0.004	0.101±0.004	6.52e-05	0.0121593	1	N_Shore
cg23141632	F2RL1	0.04±0.002	0.032±0.001	1e-05	0.00194675	5	Island
cg24935213	FABP9	0.86±0.005	0.816±0.009	1e-05	0.00194675	8	0
cg23378144	FADS3	0.12±0.004	0.105±0.002	1e-05	0.00194675	11	Island
cg04140614	FAHD2A	0.067±0.003	0.049±0.003	0.000286732	0.0472429	2	Island
cg01025283	FAIM	0.081±0.002	0.066±0.002	0.000248434	0.0416121	3	Island
cg19419497	FAM100B	0.09±0.003	0.07±0.004	1e-05	0.00194675	17	Island
cg23015327	FAM101B	0.46±0.013	0.415±0.007	1e-05	0.00194675	17	Island
cg27314860	FAM107A	0.04±0.003	0.026±0.002	1e-05	0.00194675	3	0
cg23760189	FAM111A	0.077±0.003	0.064±0.003	1e-05	0.00194675	11	Island
cg18034232	FAM123A	0.09±0	0.08±0	1e-05	0.00194675	13	Island
cg26933453	FAM125A	0.06±0.002	0.049±0.002	1e-05	0.00194675	19	Island
cg19489423	FAM129C	0.93±0.004	0.9±0.006	1e-05	0.00194675	19	S_Shore
cg27654611	FAM160A2	0.13±0.004	0.116±0.003	1e-05	0.00194675	11	Island
cg20913491	FAM161A	0.094±0.002	0.081±0.002	1e-05	0.00194675	2	Island
cg24463634	FAM178A	0.238±0.012	0.192±0.008	1e-05	0.00194675	10	S_Shore
cg21501400	FAM188A	0.064±0.004	0.053±0.002	1e-05	0.00194675	10	S_Shore
cg17663125	FAM189A2	0.07±0	0.06±0	1e-05	0.00194675	9	Island
cg25251249	FAM18B	0.09±0.003	0.073±0.002	1e-05	0.00194675	17	N_Shore
cg19030607	FAM19A5	0.13±0.003	0.102±0.004	7.04e-05	0.0130864	22	Island
cg06177967	FAM46B	0.094±0.002	0.081±0.002	0.000298638	0.0489382	1	Island
cg21433192	FAM47E	0.623±0.024	0.509±0.021	1e-05	0.00194675	4	0
cg17445840	FAM55C	0.03±0	0.02±0	1e-05	0.00194675	3	0
cg23914146	FAM59A	0.119±0.002	0.103±0.003	1e-05	0.00194675	18	Island
cg27469199	FAM64A	0.07±0.003	0.056±0.002	1e-05	0.00194675	17	Island
cg19936032	FAM65B	0.09±0.004	0.08±0.002	1e-05	0.00194675	6	S_Shore
cg17283838	FAM69A	0.04±0.01	0.03±0	1e-05	0.00194675	1	Island
cg25179170	FAM69A	0.06±0.002	0.051±0.002	1e-05	0.00194675	1	Island
cg05122861	FAM72A	0.09±0.002	0.077±0.002	0.000277177	0.0458447	1	Island
cg24735175	FAM73A	0.113±0.002	0.098±0.003	1e-05	0.00194675	1	0
cg25231471	FAM82B	0.01±0.002	0.007±0.001	1e-05	0.00194675	8	Island
cg25765130	FAM84A	0.11±0.003	0.089±0.003	1e-05	0.00194675	2	Island
cg06770908	FAM89A	0.076±0.003	0.061±0.002	1.79e-05	0.00346372	1	0
cg25698777	FAM91A1	0.02±0.002	0.015±0.001	1e-05	0.00194675	8	Island
cg20977508	FAM98B	0.025±0.002	0.018±0.001	1e-05	0.00194675	15	Island
cg19679281	FANCL	0.08±0.004	0.06±0.003	1e-05	0.00194675	2	Island
cg25212351	FAS	0.06±0.003	0.044±0.002	1e-05	0.00194675	10	Island
cg26848593	FASTKD5	0.05±0.002	0.041±0.002	1e-05	0.00194675	20	Island
cg17710617	FBLN5	0.06±0	0.05±0	1e-05	0.00194675	14	Island
cg26429241	FBXL15	0.07±0.003	0.054±0.002	1e-05	0.00194675	10	S_Shore
cg27088655	FBXL16	0.07±0.002	0.062±0.002	1e-05	0.00194675	16	Island
cg19523639	FBXL17	0.65±0.029	0.53±0.023	1e-05	0.00194675	5	0
cg23155006	FBXO3	0.07±0.002	0.064±0.002	1e-05	0.00194675	11	Island
cg20766705	FBXW11	0.056±0.002	0.048±0.002	1e-05	0.00194675	5	Island
cg20689054	FBXW7	0.136±0.002	0.117±0.003	1e-05	0.00194675	4	Island
cg07988415	FBXW7	0.628±0.018	0.5±0.02	0.000204088	0.0348159	4	0
cg19860663	FBXW8	0.07±0.009	0.04±0.006	1e-05	0.00194675	12	N_Shore
cg26015040	FCER2	0.1±0.007	0.072±0.005	1e-05	0.00194675	19	0
cg20480041	FCHO2	0.077±0.002	0.063±0.003	1e-05	0.00194675	5	Island
cg08111643	FDFT1	0.037±0.003	0.021±0.002	0.00018244	0.0315543	8	S_Shore
cg23587050	FDX1	0.12±0.002	0.107±0.003	1e-05	0.00194675	11	Island
cg24222377	FECH	0.064±0.003	0.055±0.002	1e-05	0.00194675	18	S_Shore
cg21168911	FEM1B	0.056±0.003	0.045±0.001	1e-05	0.00194675	15	Island
cg22974452	FEZ2	0.06±0.003	0.048±0.002	1e-05	0.00194675	2	S_Shore
cg27330757	FGF19	0.12±0.003	0.109±0.002	1e-05	0.00194675	11	Island
cg18222122	FGF3	0.09±0	0.08±0	1e-05	0.00194675	11	Island
cg06147366	FGFR1OP	0.085±0.005	0.063±0.003	0.000301953	0.0493088	6	Island
cg23196781	FGFR1OP2	0.89±0.005	0.857±0.005	1e-05	0.00194675	12	0
cg20050767	FHAD1	0.48±0.012	0.43±0.009	1e-05	0.00194675	1	0
cg19883689	FKBP3	0.08±0.005	0.06±0.002	1e-05	0.00194675	14	N_Shore
cg26884886	FKBPL	0.13±0.005	0.117±0.003	1e-05	0.00194675	6	Island
cg03150857	FLJ36031	0.125±0.005	0.098±0.003	6.36e-05	0.0118695	7	Island
cg24265610	FLJ41350	0.109±0.004	0.092±0.004	1e-05	0.00194675	10	Island
cg26561025	FLNB	0.83±0.011	0.759±0.014	1e-05	0.00194675	3	S_Shelf
cg20569893	FLOT2	0.099±0.002	0.089±0.001	1e-05	0.00194675	17	N_Shelf
cg21085535	FLYWCH2	0.084±0.002	0.074±0.002	1e-05	0.00194675	16	Island
cg24561572	FMNL1	0.064±0.002	0.055±0.001	1e-05	0.00194675	17	Island
cg24558461	FNDC5	0.068±0.002	0.056±0.002	1e-05	0.00194675	1	0
cg20368988	FOXF1	0.13±0.003	0.11±0.004	1e-05	0.00194675	16	Island
cg27122536	FOXF1	0.09±0.004	0.074±0.002	1e-05	0.00194675	16	Island
cg05872306	FOXG1	0.082±0.004	0.061±0.003	0.000192381	0.0330405	14	N_Shore
cg23539933	FOXI3	0.09±0.002	0.076±0.002	1e-05	0.00194675	2	Island
cg25841159	FOXJ1	0.03±0.003	0.025±0.001	1e-05	0.00194675	17	Island
cg23363981	FOXJ2	0.07±0.004	0.058±0.002	1e-05	0.00194675	12	Island
cg25126090	FOXK1	0.07±0.002	0.063±0.002	1e-05	0.00194675	7	Island
cg25023822	FOXK2	0.07±0.003	0.059±0.001	1e-05	0.00194675	17	N_Shelf
cg23533073	FOXN3	0.04±0.002	0.035±0.001	1e-05	0.00194675	14	Island
cg26921187	FOXN3	0.06±0.003	0.054±0.002	1e-05	0.00194675	14	Island
cg04728121	FOXN3	0.097±0.004	0.081±0.001	4.01e-05	0.00762196	14	Island
cg27144395	FOXN4	0.07±0.003	0.055±0.002	1e-05	0.00194675	12	Island
cg24758926	FPGS	0.094±0.003	0.082±0.002	1e-05	0.00194675	9	Island
cg24087887	FREM2	0.074±0.004	0.061±0.002	1e-05	0.00194675	13	Island
cg23774448	FRS3	0.111±0.001	0.097±0.003	1e-05	0.00194675	6	Island
cg25667712	FRY	0.07±0.003	0.056±0.002	1e-05	0.00194675	13	Island
cg20176012	FRYL	0.06±0.003	0.05±0.002	1e-05	0.00194675	4	Island
cg22761315	FSIP1	0.02±0.002	0.012±0.001	1e-05	0.00194675	15	Island
cg20656637	FST	0.011±0.001	0.007±0.001	1e-05	0.00194675	5	Island
cg06825008	FSTL4	0.123±0.002	0.096±0.003	7.66e-06	0.00194675	5	0
cg24496614	FTH1	0.181±0.004	0.151±0.007	1e-05	0.00194675	11	S_Shore
cg21142153	FUBP1	0.067±0.002	0.053±0.003	1e-05	0.00194675	1	Island
cg17651173	FUT8	0.86±0.01	0.82±0.01	1e-05	0.00194675	14	0
cg23667933	FXN	0.1±0.001	0.088±0.003	1e-05	0.00194675	9	Island
cg05721281	FYTTD1	0.087±0.002	0.073±0.002	0.000144361	0.025421	3	Island
cg23722428	FZD8	0.084±0.005	0.069±0.002	1e-05	0.00194675	10	Island
cg23983449	GABARAP	0.445±0.007	0.406±0.008	1e-05	0.00194675	17	S_Shore
cg27217194	GABBR1	0.12±0.003	0.108±0.003	1e-05	0.00194675	6	N_Shore
cg17710677	GADD45B	0.06±0	0.05±0	1e-05	0.00194675	19	Island
cg10498963	GALK1	0.066±0.002	0.049±0.002	6.84e-06	0.00194675	17	Island
cg23000765	GALK2	0.01±0.001	0.009±0.001	1e-05	0.00194675	15	0
cg02141675	GALNT10	0.084±0.008	0.069±0.009	0.000120842	0.0216197	5	N_Shore
cg26988215	GALNT14	0.02±0.002	0.012±0.001	1e-05	0.00194675	2	Island
cg23238458	GALNT4	0.05±0.002	0.038±0.001	1e-05	0.00194675	12	Island
cg25592301	GALNT4	0.04±0.002	0.028±0.001	1e-05	0.00194675	12	S_Shore
cg20896439	GALNTL1	0.12±0.003	0.104±0.004	1e-05	0.00194675	14	Island
cg07963349	GALR2	0.116±0.003	0.099±0.002	0.000121428	0.0216944	17	Island
cg02272781	GART	0.065±0.007	0.052±0.008	0.000124569	0.0222324	21	Island
cg20525917	GATA5	0.281±0.015	0.194±0.019	1e-05	0.00194675	20	S_Shore
cg24377264	GATAD2A	0.065±0.003	0.049±0.002	1e-05	0.00194675	19	Island
cg27454170	GATAD2A	0.17±0.005	0.144±0.005	1e-05	0.00194675	19	0
cg13919724	GBA	0.05±0.002	0.039±0.001	1e-05	0.00194675	1	0
cg18052020	GBX2	0.06±0.01	0.04±0	1e-05	0.00194675	2	Island
cg23671326	GCC2	0.06±0.003	0.052±0.002	1e-05	0.00194675	2	N_Shore
cg25989719	GCH1	0.04±0.002	0.028±0.002	1e-05	0.00194675	14	N_Shore
cg23779890	GDAP1	0.124±0.004	0.098±0.004	1e-05	0.00194675	8	Island
cg25460262	GDF15	0.1±0.003	0.085±0.003	1e-05	0.00194675	19	Island
cg05701791	GDF6	0.114±0.005	0.091±0.002	7.73e-05	0.0142865	8	Island
cg25602684	GDNF	0.01±0.001	0.004±0.001	1e-05	0.00194675	5	Island
cg25712735	GEFT	0.03±0.002	0.023±0.001	1e-05	0.00194675	12	Island
cg26020585	GGPS1	0.06±0.003	0.053±0.002	1e-05	0.00194675	1	Island
cg02875953	GGT1	0.082±0.002	0.067±0.002	0.000145585	0.0256102	22	Island
cg23750449	GH2	0.348±0.008	0.322±0.004	1e-05	0.00194675	17	0
cg18255595	GJA3	0.08±0	0.07±0	1e-05	0.00194675	13	Island
cg17203313	GJC1	0.03±0.001	0.017±0.001	0.000261373	0.0435244	17	Island
cg05182555	GLDC	0.082±0.002	0.064±0.003	0.000161246	0.0281249	9	Island
cg17833902	GLIS1	0.91±0	0.88±0.01	1e-05	0.00194675	1	0
cg19486875	GLMN	0.07±0.003	0.06±0.002	1e-05	0.00194675	1	Island
cg20139255	GLRX3	0.09±0.003	0.07±0.002	1e-05	0.00194675	10	N_Shore
cg23121301	GLRX5	0.06±0.003	0.051±0.002	1e-05	0.00194675	14	Island
cg18250344	GLS2	0.12±0	0.1±0	1e-05	0.00194675	12	Island
cg27312987	GLT8D1	0.33±0.009	0.287±0.01	1e-05	0.00194675	3	N_Shore
cg19393587	GMCL1	0.47±0.006	0.44±0.006	1e-05	0.00194675	2	0
cg21252248	GNAI1	0.073±0.003	0.06±0.002	1e-05	0.00194675	7	S_Shore
cg24643211	GNAL	0.052±0.003	0.041±0.002	1e-05	0.00194675	18	Island
cg08982381	GNAQ	0.113±0.002	0.097±0.002	0.00013826	0.0244196	9	Island
cg22885821	GNAS	0.07±0.002	0.059±0.002	1e-05	0.00194675	20	Island
cg20273774	GNB2L1	0.07±0.004	0.06±0.002	1e-05	0.00194675	5	N_Shore
cg21177599	GNE	0.076±0.003	0.065±0.002	1e-05	0.00194675	9	Island
cg17500055	GNG4	0.33±0.02	0.27±0.01	1e-05	0.00194675	1	Island
cg21340148	GNG7	0.063±0.004	0.048±0.002	1e-05	0.00194675	19	Island
cg23854103	GNG7	0.068±0.002	0.056±0.003	1e-05	0.00194675	19	N_Shore
cg23338945	GNL2	0.08±0.004	0.068±0.002	1e-05	0.00194675	1	S_Shore
cg17472390	GNPTAB	0.1±0	0.09±0	1e-05	0.00194675	12	Island
cg26326168	GOLGA3	0.08±0.003	0.069±0.002	1e-05	0.00194675	12	Island
cg00554633	GOLGA4	0.085±0.002	0.07±0.002	2.46e-05	0.00473882	3	Island
cg24506574	GOLIM4	0.129±0.003	0.112±0.003	1e-05	0.00194675	3	Island
cg17597787	GORASP2	0.02±0	0.02±0	1e-05	0.00194675	2	Island
cg17943017	GPAA1	0.06±0	0.05±0	1e-05	0.00194675	8	Island
cg09203422	GPAA1	0.09±0.003	0.073±0.002	4.78e-05	0.00901893	8	Island
cg19624765	GPBP1L1	0.06±0.002	0.04±0.002	1e-05	0.00194675	1	S_Shore
cg23418645	GPHN	0.09±0.004	0.067±0.003	1e-05	0.00194675	14	N_Shore
cg24111516	GPHN	0.106±0.003	0.09±0.002	1e-05	0.00194675	14	Island
cg26048690	GPHN	0.08±0.002	0.07±0.002	1e-05	0.00194675	14	Island
cg08114892	GPR107	0.046±0.002	0.035±0.001	7.69e-05	0.0142177	9	Island
cg13124370	GPR125	0.044±0.005	0.026±0.001	0.000109901	0.0198764	4	Island
cg16877933	GPR137	0.06±0.003	0.043±0.003	1.99e-05	0.00384639	11	N_Shore
cg26141626	GPR37	0.12±0.002	0.104±0.002	1e-05	0.00194675	7	Island
cg24260662	GPR39	0.673±0.008	0.629±0.008	1e-05	0.00194675	2	0
cg26234787	GPR39	0.09±0.005	0.076±0.003	1e-05	0.00194675	2	Island
cg19813523	GPR6	0.1±0.005	0.08±0.003	1e-05	0.00194675	6	Island
cg18831371	GPRIN1	0.08±0.003	0.061±0.002	7.87e-05	0.0145244	5	Island
cg25726789	GPRIN3	0.05±0.002	0.036±0.002	1e-05	0.00194675	4	S_Shore
cg20366603	GPS2	0.1±0.003	0.08±0.003	1e-05	0.00194675	17	Island
cg20919549	GPT2	0.095±0.004	0.082±0.002	1e-05	0.00194675	16	Island
cg24441818	GRB14	0.771±0.014	0.7±0.014	1e-05	0.00194675	2	0
cg26770470	GRB14	0.75±0.014	0.683±0.012	1e-05	0.00194675	2	0
cg23734973	GRIA2	0.126±0.004	0.103±0.004	1e-05	0.00194675	4	Island
cg23048882	GRIA4	0.08±0.004	0.059±0.003	1e-05	0.00194675	11	N_Shore
cg19404582	GRIN1	0.3±0.008	0.26±0.006	1e-05	0.00194675	9	N_Shore
cg21264131	GRIN2C	0.111±0.006	0.086±0.004	1e-05	0.00194675	17	Island
cg23303782	GRK5	0.08±0.003	0.063±0.003	1e-05	0.00194675	10	S_Shore
cg26640467	GRM8	0.07±0.003	0.054±0.002	1e-05	0.00194675	7	Island
cg24212517	GRN	0.173±0.007	0.134±0.006	1e-05	0.00194675	17	N_Shelf
cg22860775	GRRP1	0.06±0.002	0.047±0.002	1e-05	0.00194675	1	N_Shore
cg24344662	GRTP1	0.028±0.002	0.018±0.002	1e-05	0.00194675	13	Island
cg17879981	GSK3B	0.08±0	0.07±0	1e-05	0.00194675	3	Island
cg24049723	GSK3B	0.07±0.005	0.054±0.003	1e-05	0.00194675	3	0
cg18855096	GSN	0.07±0.003	0.053±0.001	8.13e-06	0.00194675	9	Island
cg25930429	GSTZ1	0.09±0.003	0.074±0.003	1e-05	0.00194675	14	Island
cg20396509	GTDC1	0.09±0.002	0.07±0.002	1e-05	0.00194675	2	S_Shore
cg24088751	GTF2A2	0.094±0.003	0.078±0.003	1e-05	0.00194675	15	Island
cg27656632	GTF2F2	0.08±0.003	0.068±0.002	1e-05	0.00194675	13	Island
cg08710088	GTF2H1	0.83±0.005	0.797±0.005	0.000129044	0.0229594	11	0
cg17913052	GTF2H3	0.05±0	0.05±0	1e-05	0.00194675	12	N_Shore
cg27144309	GTF3A	0.67±0.014	0.608±0.014	1e-05	0.00194675	13	0
cg26464006	GTPBP4	0.02±0.002	0.012±0.001	1e-05	0.00194675	10	Island
cg07796062	GTPBP5	0.05±0.002	0.041±0.001	0.000263275	0.0437986	20	Island
cg24818183	GUF1	0.06±0.002	0.045±0.002	1e-05	0.00194675	4	S_Shore
cg22968445	GXYLT1	0.02±0.002	0.008±0.001	1e-05	0.00194675	12	Island
cg11968366	H1F0	0.069±0.003	0.057±0.002	0.000250376	0.0418693	22	Island
cg25284492	H6PD	0.07±0.003	0.06±0.003	1e-05	0.00194675	1	S_Shore
cg21345670	HABP4	0.07±0.003	0.057±0.002	1e-05	0.00194675	9	N_Shore
cg10390832	HADH	0.066±0.002	0.055±0.001	9.74e-05	0.0177402	4	Island
cg04803764	HADHB	0.064±0.002	0.052±0.002	0.000200191	0.0342333	2	N_Shore
cg17304262	HARS	0.07±0	0.05±0	1e-05	0.00194675	5	Island
cg20510485	HARS2	0.061±0.003	0.051±0.002	1e-05	0.00194675	5	S_Shore
cg20680166	HARS2	0.063±0.004	0.046±0.003	1e-05	0.00194675	5	S_Shore
cg26692724	HAUS4	0.07±0.002	0.06±0.002	1e-05	0.00194675	14	Island
cg20638220	HBS1L	0.833±0.008	0.787±0.01	1e-05	0.00194675	6	N_Shelf
cg21275690	HCFC1R1	0.35±0.007	0.309±0.007	1e-05	0.00194675	16	N_Shore
cg20505966	HCG11	0.053±0.003	0.041±0.001	1e-05	0.00194675	6	N_Shore
cg27088794	HCG17	0.01±0.002	0.004±0.001	1e-05	0.00194675	6	Island
cg26744845	HDAC10	0.08±0.003	0.063±0.003	1e-05	0.00194675	22	Island
cg25410641	HDAC4	0.08±0.003	0.064±0.002	1e-05	0.00194675	2	Island
cg18885392	HDAC9	0.64±0.018	0.526±0.017	0.000118403	0.0212276	7	0
cg20628216	HDDC2	0.072±0.003	0.059±0.002	1e-05	0.00194675	6	Island
cg24166786	HEG1	0.057±0.003	0.047±0.002	1e-05	0.00194675	3	Island
cg05934908	HELB	0.047±0.002	0.036±0.002	0.000116976	0.0210275	12	0
cg19393281	HEMK1	0.09±0.003	0.07±0.003	1e-05	0.00194675	3	Island
cg26817573	HERC1	0.19±0.006	0.166±0.004	1e-05	0.00194675	15	S_Shore
cg04701182	HERC4	0.049±0.002	0.04±0.001	0.000160472	0.0279994	10	N_Shore
cg17377851	HERPUD1	0.01±0	0.01±0	1e-05	0.00194675	16	Island
cg17491697	HES3	0.1±0	0.08±0	1e-05	0.00194675	1	Island
cg25830048	HES7	0.03±0.002	0.025±0.001	1e-05	0.00194675	17	N_Shore
cg13587740	HEXA	0.094±0.003	0.079±0.002	1e-05	0.00194675	15	Island
cg18093693	HEXA	0.09±0	0.07±0	1e-05	0.00194675	15	Island
cg27079104	HEXA	0.06±0.002	0.047±0.002	1e-05	0.00194675	15	Island
cg27610671	HEXIM1	0.08±0.001	0.064±0.003	1e-05	0.00194675	17	Island
cg13951527	HIC1	0.123±0.004	0.103±0.003	1e-05	0.00194675	17	Island
cg22891070	HIF3A	0.47±0.035	0.36±0.018	1e-05	0.00194675	19	S_Shore
cg27146050	HIF3A	0.31±0.013	0.249±0.009	1e-05	0.00194675	19	S_Shore
cg13831006	HILPDA	0.026±0.002	0.016±0.001	1e-05	0.00194675	7	Island
cg16328477	HIST1H2AE	0.03±0.003	0.019±0.002	0.000235571	0.0396901	6	N_Shore
cg24707023	HIST1H2AM	0.084±0.002	0.07±0.003	1e-05	0.00194675	6	N_Shore
cg26256916	HIST1H2BE	0.06±0.004	0.04±0.002	1e-05	0.00194675	6	N_Shore
cg24440941	HIST1H3E	0.1±0.005	0.072±0.005	1e-05	0.00194675	6	N_Shore
cg21209113	HIST1H3G	0.149±0.005	0.119±0.006	1e-05	0.00194675	6	Island
cg20961007	HIST2H2BF	0.28±0.01	0.237±0.005	1e-05	0.00194675	1	S_Shore
cg26744874	HIST2H2BF	0.25±0.013	0.205±0.007	1e-05	0.00194675	1	S_Shore
cg25955816	HIST3H3	0.58±0.003	0.551±0.005	1e-05	0.00194675	1	Island
cg17919570	HJURP	0.09±0	0.07±0	1e-05	0.00194675	2	Island
cg22679940	HK1	0.43±0.01	0.387±0.008	1e-05	0.00194675	10	0
cg23474231	HK2	0.06±0.001	0.046±0.002	1e-05	0.00194675	2	Island
cg17278207	HLTF	0.72±0.02	0.63±0.02	1e-05	0.00194675	3	0
cg13788537	HMCN1	0.029±0.001	0.021±0.001	1e-05	0.00194675	1	Island
cg23467443	HMGB2	0.02±0.002	0.017±0.001	1e-05	0.00194675	4	Island
cg19694371	HMGXB3	0.09±0.002	0.07±0.003	1e-05	0.00194675	5	Island
cg20781212	HMGXB4	0.058±0.003	0.046±0.002	1e-05	0.00194675	22	Island
cg05827943	HNRNPA2B1	0.052±0.002	0.041±0.002	0.000268647	0.0445771	7	Island
cg21475747	HNRNPAB	0.104±0.005	0.081±0.003	1e-05	0.00194675	5	Island
cg10857941	HNRNPAB	0.037±0.003	0.025±0.002	0.000185363	0.0319525	5	Island
cg21273013	HNRNPR	0.077±0.003	0.065±0.002	1e-05	0.00194675	1	Island
cg24645247	HNRNPU	0.024±0.003	0.016±0.001	1e-05	0.00194675	1	S_Shore
cg19409381	HNRPDL	0.05±0.003	0.04±0.002	1e-05	0.00194675	4	Island
cg26531995	HOMER1	0.04±0.002	0.032±0.002	1e-05	0.00194675	5	Island
cg04203883	HOXC11	0.074±0.003	0.056±0.002	0.000169798	0.0295365	12	Island
cg12346068	HOXC12	0.108±0.003	0.09±0.002	3.23e-05	0.00618737	12	S_Shore
cg25371634	HOXD10	0.1±0.004	0.084±0.003	1e-05	0.00194675	2	Island
cg20296188	HRNBP3	0.07±0.004	0.05±0.002	1e-05	0.00194675	17	0
cg18236079	HS3ST3A1	0.05±0	0.04±0	1e-05	0.00194675	17	S_Shore
cg20678641	HSDL2	0.01±0.001	0.005±0.001	1e-05	0.00194675	9	Island
cg26870771	HSF4	0.14±0.004	0.114±0.003	1e-05	0.00194675	16	Island
cg26078793	HSPA2	0.08±0.003	0.067±0.003	1e-05	0.00194675	14	N_Shore
cg12582607	HSPA2	0.089±0.002	0.078±0.002	0.000192128	0.0330081	14	Island
cg25359292	HSPA4	0.06±0.002	0.048±0.002	1e-05	0.00194675	5	S_Shore
cg05576451	HYLS1	0.094±0.004	0.073±0.003	5.15e-05	0.00968155	11	Island
cg02856606	IFFO2	0.066±0.002	0.055±0.002	0.000189095	0.0325413	1	Island
cg01306985	IFITM4P	0.089±0.004	0.071±0.002	9.83e-05	0.0178914	6	N_Shore
cg25387411	IFRD1	0.1±0.003	0.084±0.003	1e-05	0.00194675	7	N_Shore
cg24632656	IFT74	0.022±0.002	0.016±0.001	1e-05	0.00194675	9	Island
cg24725657	IGHMBP2	0.351±0.008	0.296±0.013	1e-05	0.00194675	11	N_Shore
cg18162528	IGSF9B	0.12±0	0.1±0	1e-05	0.00194675	11	Island
cg25034205	IHH	0.22±0.007	0.184±0.008	1e-05	0.00194675	2	N_Shore
cg25829945	IL12A	0.07±0.003	0.055±0.003	1e-05	0.00194675	3	N_Shore
cg08497766	IL15RA	0.126±0.003	0.107±0.003	0.000144551	0.0254457	10	Island
cg19764345	IL17RD	0.07±0.003	0.06±0.002	1e-05	0.00194675	3	Island
cg19165076	IL21-AS1	0.63±0.007	0.556±0.011	0.00013106	0.0232538	4	0
cg17777009	ILKAP	0.06±0	0.05±0	1e-05	0.00194675	2	S_Shore
cg23402311	IMPA1	0.04±0.002	0.033±0.001	1e-05	0.00194675	8	Island
cg25619607	IMPACT	0.07±0.002	0.054±0.003	1e-05	0.00194675	18	Island
cg25714573	IMPAD1	0.41±0.008	0.347±0.011	1e-05	0.00194675	8	N_Shore
cg19863282	INO80	0.11±0.002	0.1±0.002	1e-05	0.00194675	15	Island
cg24669129	INSIG1	0.01±0.001	0.006±0.001	1e-05	0.00194675	7	Island
cg20339650	INS-IGF2	0.14±0.005	0.12±0.004	1e-05	0.00194675	11	Island
cg23664459	INSM2	0.02±0.002	0.018±0.001	1e-05	0.00194675	14	Island
cg24565205	INTS4	0.051±0.003	0.043±0.001	1e-05	0.00194675	11	Island
cg27296341	IPCEF1	0.55±0.02	0.467±0.017	1e-05	0.00194675	6	0
cg23816619	IREB2	0.015±0.001	0.011±0.001	1e-05	0.00194675	15	Island
cg21402590	IRF4	0.019±0.002	0.011±0.001	1e-05	0.00194675	6	Island
cg19556208	IRF9	0.04±0.001	0.03±0.001	1e-05	0.00194675	14	0
cg19951424	ISG20	0.11±0.003	0.09±0.002	1e-05	0.00194675	15	0
cg17543047	ISLR2	0.1±0	0.09±0	1e-05	0.00194675	15	Island
cg20622798	ISY1	0.065±0.002	0.052±0.002	1e-05	0.00194675	3	Island
cg19925054	ITGA6	0.05±0.003	0.04±0.001	1e-05	0.00194675	2	Island
cg23979544	ITGAE	0.008±0.001	0.004±0.001	1e-05	0.00194675	17	Island
cg20319775	JAG1	0.09±0.003	0.08±0.003	1e-05	0.00194675	20	Island
cg23449780	JAK2	0.05±0.002	0.036±0.002	1e-05	0.00194675	9	Island
cg21042970	JAM2	0.06±0.003	0.046±0.002	1e-05	0.00194675	21	N_Shore
cg21416109	JKAMP	0.063±0.002	0.055±0.001	1e-05	0.00194675	14	Island
cg04759220	JMY	0.068±0.001	0.052±0.002	4.59e-06	0.00194675	5	Island
cg24856658	JMY	0.51±0.017	0.394±0.023	1e-05	0.00194675	5	S_Shore
cg22966856	JRK	0.07±0.001	0.063±0.002	1e-05	0.00194675	8	Island
cg19522900	KALRN	0.07±0.002	0.06±0.002	1e-05	0.00194675	3	Island
cg21167201	KALRN	0.096±0.007	0.069±0.004	1e-05	0.00194675	3	0
cg27630196	KAT2A	0.07±0.002	0.062±0.002	1e-05	0.00194675	17	N_Shore
cg14273984	KAT5	0.284±0.007	0.232±0.008	1e-05	0.00194675	11	S_Shore
cg20195722	KAT6A	0.84±0.008	0.8±0.008	1e-05	0.00194675	8	0
cg21321248	KCNH2	0.112±0.002	0.097±0.003	1e-05	0.00194675	7	Island
cg20102673	KCNH3	0.18±0.006	0.15±0.006	1e-05	0.00194675	12	Island
cg07150045	KCNH7	0.277±0.005	0.239±0.005	3.58e-05	0.00682734	2	0
cg27520170	KCNJ10	0.09±0.004	0.07±0.003	1e-05	0.00194675	1	Island
cg21380842	KCNJ6	0.103±0.002	0.091±0.002	1e-05	0.00194675	21	Island
cg18440902	KCNJ8	0.07±0.002	0.061±0.002	0.000146498	0.0257269	12	0
cg18101022	KCNK3	0.05±0	0.04±0	1e-05	0.00194675	2	Island
cg26691307	KCNN2	0.15±0.005	0.129±0.003	1e-05	0.00194675	5	Island
cg24890054	KCNS3	0.04±0.002	0.03±0.001	1e-05	0.00194675	2	Island
cg17415239	KCTD13	0.1±0	0.09±0	1e-05	0.00194675	16	Island
cg22767079	KDELC1	0.06±0.002	0.046±0.002	1e-05	0.00194675	13	Island
cg24185898	KDELC1	0.048±0.003	0.037±0.002	1e-05	0.00194675	13	Island
cg21321162	KHDC1	0.064±0.002	0.056±0.001	1e-05	0.00194675	6	S_Shore
cg20781438	KIAA0754	0.088±0.002	0.073±0.003	1e-05	0.00194675	1	Island
cg22963554	KIAA1024	0.05±0.004	0.037±0.002	1e-05	0.00194675	15	Island
cg07220085	KIAA1370	0.083±0.002	0.068±0.002	0.000154111	0.0269626	15	Island
cg17636193	KIAA1377	0.1±0	0.09±0	1e-05	0.00194675	11	Island
cg00669777	KIAA1429	0.07±0.003	0.055±0.002	4.72e-05	0.00891552	8	Island
cg14283059	KIAA1430	0.092±0.004	0.076±0.002	1e-05	0.00194675	4	Island
cg04147049	KIAA1522	0.093±0.002	0.074±0.003	0.000223492	0.0378034	1	Island
cg27231188	KIAA1804	0.1±0.003	0.078±0.003	1e-05	0.00194675	1	S_Shore
cg23181870	KIAA1949	0.1±0.002	0.087±0.002	1e-05	0.00194675	6	Island
cg24967096	KIAA1949	0.09±0.003	0.072±0.003	1e-05	0.00194675	6	N_Shelf
cg25980484	KIAA1949	0.42±0.009	0.378±0.007	1e-05	0.00194675	6	N_Shore
cg24485466	KIF14	0.069±0.002	0.06±0.001	1e-05	0.00194675	1	Island
cg17994379	KIF18B	0.12±0	0.1±0	1e-05	0.00194675	17	Island
cg24657687	KIF23	0.069±0.003	0.057±0.002	1e-05	0.00194675	15	Island
cg06059663	KIF26B	0.062±0.003	0.048±0.002	0.000191008	0.0328376	1	Island
cg20998090	KIF27	0.077±0.004	0.062±0.002	1e-05	0.00194675	9	Island
cg18191162	KIF6	0.08±0	0.07±0	1e-05	0.00194675	6	S_Shore
cg04255048	KIF9	0.056±0.001	0.046±0.002	0.000284321	0.0469057	3	Island
cg26473728	KIFC1	0.03±0.001	0.021±0.001	1e-05	0.00194675	6	Island
cg22666438	KISS1R	0.12±0.002	0.097±0.003	1e-05	0.00194675	19	Island
cg27549952	KITLG	0.03±0.002	0.021±0.001	1e-05	0.00194675	12	Island
cg25369027	KLF10	0.06±0.003	0.045±0.002	1e-05	0.00194675	8	Island
cg17841440	KLF16	0.42±0.01	0.39±0.01	1e-05	0.00194675	19	N_Shore
cg26073416	KLF5	0.08±0.004	0.07±0.003	1e-05	0.00194675	13	Island
cg20302165	KLF7	0.07±0.002	0.06±0.002	1e-05	0.00194675	2	Island
cg23240145	KLHL1	0.7±0.01	0.651±0.007	1e-05	0.00194675	13	S_Shore
cg22719269	KLHL21	0.07±0.001	0.058±0.002	1e-05	0.00194675	1	Island
cg24809958	KLHL21	0.07±0.003	0.06±0.002	1e-05	0.00194675	1	Island
cg03351618	KLHL23	0.09±0.003	0.075±0.002	0.000156448	0.0273436	2	Island
cg20583797	KLHL25	0.093±0.003	0.08±0.002	1e-05	0.00194675	15	Island
cg24873414	KLHL26	0.33±0.021	0.257±0.014	1e-05	0.00194675	19	0
cg22903365	KLHL28	0.06±0.002	0.046±0.002	1e-05	0.00194675	14	N_Shore
cg20098886	KLHL5	0.11±0.002	0.1±0.002	1e-05	0.00194675	4	Island
cg27171798	KLHL8	0.08±0.002	0.07±0.001	1e-05	0.00194675	4	Island
cg17985418	KPNA2	0.06±0	0.05±0	1e-05	0.00194675	17	Island
cg20782850	KPNA5	0.067±0.003	0.056±0.002	1e-05	0.00194675	6	Island
cg22971415	KRCC1	0.05±0.002	0.038±0.002	1e-05	0.00194675	2	Island
cg17468749	KRT86	0.09±0	0.08±0	1e-05	0.00194675	12	Island
cg20586328	KRTAP5-3	0.282±0.011	0.231±0.01	1e-05	0.00194675	11	0
cg23201032	KY	0.03±0.003	0.023±0.001	1e-05	0.00194675	3	Island
cg17688525	L3MBTL4	0.01±0	0.01±0	1e-05	0.00194675	18	S_Shore
cg07642595	LAMP1	0.219±0.014	0.161±0.007	0.000247326	0.0414535	13	S_Shore
cg21028171	LARGE	0.085±0.003	0.069±0.003	1e-05	0.00194675	22	Island
cg27427527	LARP6	0.1±0.003	0.086±0.003	1e-05	0.00194675	15	S_Shore
cg05530459	LBR	0.082±0.003	0.066±0.002	0.000241202	0.0405724	1	Island
cg21147648	LBXCOR1	0.086±0.003	0.059±0.003	1e-05	0.00194675	15	Island
cg19879479	LCA5	0.28±0.003	0.26±0.005	1e-05	0.00194675	6	N_Shore
cg24794758	LENG1	0.08±0.001	0.065±0.002	1e-05	0.00194675	19	Island
cg13597417	LGALS9C	0.068±0.002	0.055±0.002	1e-05	0.00194675	17	0
cg01620729	LGR4	0.071±0.001	0.055±0.002	4.93e-05	0.00928493	11	Island
cg27110877	LHFPL2	0.72±0.013	0.659±0.011	1e-05	0.00194675	5	N_Shelf
cg12162682	LHX4	0.162±0.004	0.141±0.003	0.000153457	0.0268573	1	Island
cg21237939	LHX6	0.095±0.003	0.08±0.003	1e-05	0.00194675	9	Island
cg19976315	LHX9	0.07±0.002	0.06±0.002	1e-05	0.00194675	1	Island
cg24245830	LIMA1	0.271±0.012	0.228±0.007	1e-05	0.00194675	12	0
cg24652001	LIMD1	0.08±0.003	0.064±0.003	1e-05	0.00194675	3	Island
cg12427029	LIN9	0.092±0.004	0.071±0.003	0.000288171	0.0474436	1	Island
cg11997352	LINC00865	0.827±0.009	0.762±0.01	0.00018409	0.0318076	10	0
cg23539125	LINC01132	0.42±0.014	0.367±0.011	1e-05	0.00194675	1	0
cg07150957	LINC01132	0.061±0.002	0.046±0.002	5.46e-05	0.0102568	1	0
cg14403634	LINC01492	0.631±0.009	0.56±0.012	1e-05	0.00194675	9	0
cg21330700	LIX1	0.086±0.004	0.064±0.004	1e-05	0.00194675	5	0
cg24046927	LMO4	0.099±0.003	0.085±0.002	1e-05	0.00194675	1	Island
cg24732796	LOC100128239	0.042±0.002	0.035±0.001	1e-05	0.00194675	11	S_Shore
cg26678609	LOC100130015	0.09±0.004	0.078±0.003	1e-05	0.00194675	16	0
cg20494372	LOC100130093	0.113±0.002	0.096±0.002	1e-05	0.00194675	1	Island
cg26759552	LOC100134229	0.09±0.003	0.073±0.002	1e-05	0.00194675	7	Island
cg12318316	LOC100134713	0.048±0.004	0.032±0.002	0.000102657	0.0186383	7	N_Shore
cg19378624	LOC100272146	0.14±0.004	0.12±0.003	1e-05	0.00194675	17	Island
cg19660618	LOC100286844	0.09±0.003	0.08±0.002	1e-05	0.00194675	12	Island
cg23046629	LOC100287216	0.09±0.005	0.07±0.003	1e-05	0.00194675	2	Island
cg17380039	LOC100288730	0.06±0	0.05±0	1e-05	0.00194675	13	Island
cg18011570	LOC101927914	0.63±0.02	0.54±0.02	1e-05	0.00194675	7	S_Shelf
cg25819756	LOC101928043	0.06±0.003	0.048±0.002	1e-05	0.00194675	1	N_Shore
cg27083228	LOC101928043	0.04±0.002	0.034±0.001	1e-05	0.00194675	1	N_Shore
cg25180103	LOC102723505	0.55±0.014	0.486±0.01	1e-05	0.00194675	17	0
cg17871739	LOC148189	0.09±0	0.07±0	1e-05	0.00194675	19	Island
cg26271690	LOC148709	0.06±0.002	0.053±0.002	1e-05	0.00194675	1	Island
cg10155817	LOC220729	0.098±0.006	0.073±0.002	8.29e-05	0.0152448	3	Island
cg25716623	LOC254559	0.11±0.005	0.091±0.004	1e-05	0.00194675	15	Island
cg17559213	LOC283050	0.06±0	0.05±0	1e-05	0.00194675	10	Island
cg02770165	LOC283922	0.025±0.001	0.017±0.001	3.76e-05	0.00716265	16	Island
cg09990446	LOC285830	0.162±0.004	0.132±0.004	0.00012464	0.0222368	6	N_Shore
cg25151274	LOC348840	0.08±0.003	0.065±0.002	1e-05	0.00194675	3	Island
cg01264747	LOC387763	0.097±0.002	0.082±0.002	0.000133412	0.0236629	11	Island
cg23892025	LOC388955	0.72±0.006	0.676±0.01	1e-05	0.00194675	2	N_Shore
cg23522832	LOC400752	0.12±0.003	0.105±0.003	1e-05	0.00194675	1	Island
cg26965597	LOC401463	0.09±0.004	0.082±0.002	1e-05	0.00194675	8	N_Shore
cg17873451	LOC440925	0.06±0	0.05±0	1e-05	0.00194675	2	Island
cg23822063	LOC728485	0.075±0.002	0.063±0.002	1e-05	0.00194675	19	Island
cg23489587	LOC728554	0.12±0.003	0.11±0.003	1e-05	0.00194675	5	S_Shore
cg19877419	LOC728743	0.01±0.001	0.01±0.001	1e-05	0.00194675	7	Island
cg08524525	LOC729338	0.048±0.002	0.037±0.002	0.000120728	0.0216143	4	Island
cg24721777	LOC92659	0.075±0.003	0.06±0.002	1e-05	0.00194675	17	Island
cg08329777	LOC92659	0.103±0.002	0.085±0.003	0.000134639	0.0238313	17	Island
cg26580576	LOC93622	0.09±0.004	0.074±0.002	1e-05	0.00194675	4	Island
cg21512370	LPAR6	0.484±0.005	0.466±0.003	1e-05	0.00194675	13	0
cg23824141	LPCAT4	0.058±0.001	0.053±0.001	1e-05	0.00194675	15	N_Shore
cg19923361	LRBA	0.03±0.002	0.02±0.001	1e-05	0.00194675	4	N_Shore
cg25328923	LRRC37A3	0.03±0.002	0.02±0.001	1e-05	0.00194675	17	Island
cg17709703	LRRC47	0.08±0	0.07±0	1e-05	0.00194675	1	Island
cg23028728	LRRC49	0.76±0.018	0.658±0.017	1e-05	0.00194675	15	0
cg26350878	LRRC49	0.05±0.002	0.036±0.001	1e-05	0.00194675	15	S_Shore
cg27574786	LRRC8B	0.07±0.002	0.055±0.002	1e-05	0.00194675	1	Island
cg20732367	LRRFIP1	0.078±0.003	0.066±0.003	1e-05	0.00194675	2	S_Shore
cg21013725	LRRIQ1	0.064±0.002	0.051±0.003	1e-05	0.00194675	12	0
cg27276115	LRRK2	0.08±0.003	0.072±0.002	1e-05	0.00194675	12	S_Shore
cg07857399	LRRN1	0.093±0.002	0.078±0.002	6.31e-05	0.0117848	3	Island
cg26976181	LSM4	0.06±0.003	0.051±0.002	1e-05	0.00194675	19	Island
cg21262073	LSR	0.071±0.002	0.06±0.002	1e-05	0.00194675	19	Island
cg17880403	LTBP3	0.09±0	0.08±0	1e-05	0.00194675	11	Island
cg27494383	LTK	0.04±0.002	0.036±0.002	1e-05	0.00194675	15	S_Shore
cg27054546	LUZP1	0.05±0.001	0.039±0.001	1e-05	0.00194675	1	0
cg19354156	LVRN	0.22±0.009	0.19±0.005	1e-05	0.00194675	5	Island
cg19746329	LYPD1	0.1±0.003	0.08±0.003	1e-05	0.00194675	2	Island
cg24117376	MAD2L2	0.026±0.001	0.02±0.001	1e-05	0.00194675	1	Island
cg24578124	MADCAM1	0.154±0.003	0.13±0.004	1e-05	0.00194675	19	Island
cg24640588	MAEA	0.117±0.002	0.103±0.003	1e-05	0.00194675	4	Island
cg20321139	MAFF	0.07±0.003	0.06±0.002	1e-05	0.00194675	22	Island
cg24576534	MAGI3	0.073±0.002	0.063±0.002	1e-05	0.00194675	1	Island
cg20694715	MAGOHB	0.103±0.004	0.083±0.003	1e-05	0.00194675	12	Island
cg02515233	MAMDC2	0.104±0.004	0.089±0.011	0.000111137	0.0200858	9	Island
cg20464072	MAN1C1	0.086±0.004	0.073±0.002	1e-05	0.00194675	1	N_Shore
cg21480660	MAN2A1	0.09±0.003	0.076±0.002	1e-05	0.00194675	5	Island
cg23636419	MAP1LC3B	0.07±0.003	0.062±0.002	1e-05	0.00194675	16	Island
cg23007606	MAP1S	0.11±0.005	0.086±0.005	1e-05	0.00194675	19	S_Shore
cg18140760	MAP3K6	0.05±0	0.04±0	1e-05	0.00194675	1	Island
cg05233622	MAP6	0.09±0.003	0.075±0.002	0.000191438	0.0329005	11	Island
cg20481343	MAP7	0.06±0.003	0.047±0.002	1e-05	0.00194675	6	Island
cg17780956	MAP9	0.02±0	0.01±0	1e-05	0.00194675	4	Island
cg25373189	MAPK13	0.09±0.003	0.075±0.003	1e-05	0.00194675	6	Island
cg20068620	MAPK4	0.21±0.007	0.17±0.007	1e-05	0.00194675	18	Island
cg03568064	MAPK8IP1	0.104±0.005	0.083±0.003	0.000266542	0.0442801	11	Island
cg23662487	MAPKAPK3	0.02±0.002	0.013±0.002	1e-05	0.00194675	3	Island
cg26605698	MARK1	0.07±0.002	0.052±0.002	1e-05	0.00194675	1	N_Shore
cg07006003	MARK4	0.058±0.004	0.04±0.002	0.000139215	0.0245737	19	0
cg24576735	MARVELD1	0.07±0.002	0.057±0.002	1e-05	0.00194675	10	Island
cg03005143	MAST4	0.022±0.002	0.014±0.001	0.000279101	0.0461333	5	Island
cg26594697	MATN2	0.7±0.018	0.628±0.01	1e-05	0.00194675	8	0
cg21177096	MATN3	0.088±0.003	0.075±0.003	1e-05	0.00194675	2	Island
cg04342999	MATR3	0.032±0.001	0.023±0.001	0.000295599	0.0485175	5	Island
cg26042725	MAVS	0.09±0.002	0.083±0.002	1e-05	0.00194675	20	Island
cg26982998	MBD3	0.05±0.002	0.038±0.001	1e-05	0.00194675	19	Island
cg20822109	MCF2L2	0.011±0.001	0.006±0.001	1e-05	0.00194675	3	Island
cg25335595	MCFD2	0.64±0.035	0.501±0.026	1e-05	0.00194675	2	0
cg27660394	MCFD2	0.03±0.002	0.022±0.002	1e-05	0.00194675	2	Island
cg17660110	MCM4	0.03±0	0.02±0	1e-05	0.00194675	8	Island
cg02201299	MCM8	0.046±0.011	0.031±0.008	0.000196057	0.0335822	20	S_Shore
cg23752923	MCOLN3	0.012±0.002	0.007±0.001	1e-05	0.00194675	1	Island
cg22764861	MCPH1	0.73±0.014	0.635±0.016	1e-05	0.00194675	8	0
cg20699631	MCUR1	0.055±0.003	0.045±0.002	1e-05	0.00194675	6	S_Shore
cg24456094	MDGA1	0.6±0.008	0.558±0.008	1e-05	0.00194675	6	S_Shore
cg20529301	MDH1	0.016±0.002	0.009±0.001	1e-05	0.00194675	2	Island
cg18015816	MEAF6	0.09±0	0.08±0	1e-05	0.00194675	1	Island
cg26587051	MEGF9	0.1±0.004	0.087±0.003	1e-05	0.00194675	9	Island
cg23137807	MEIS2	0.13±0.003	0.11±0.003	1e-05	0.00194675	15	N_Shore
cg02141602	MEIS3	0.203±0.02	0.161±0.018	1.05e-06	0.00194675	19	S_Shore
cg26675326	MEOX2	0.07±0.008	0.049±0.003	1e-05	0.00194675	7	0
cg19921130	MESDC1	0.1±0.002	0.08±0.003	1e-05	0.00194675	15	Island
cg24817430	MESDC1	0.11±0.002	0.093±0.002	1e-05	0.00194675	15	Island
cg18751306	MESDC1	0.04±0.005	0.025±0.001	0.000174059	0.0302368	15	Island
cg21513751	METT11D1	0.047±0.002	0.034±0.002	1e-05	0.00194675	14	S_Shore
cg23819092	MEX3A	0.449±0.012	0.399±0.008	1e-05	0.00194675	1	Island
cg26780013	MFAP3L	0.07±0.002	0.062±0.002	1e-05	0.00194675	4	Island
cg19502972	MFN2	0.15±0.003	0.13±0.004	1e-05	0.00194675	1	Island
cg17740467	MFSD3	0.06±0	0.05±0	1e-05	0.00194675	8	Island
cg20718134	MFSD3	0.064±0.003	0.054±0.002	1e-05	0.00194675	8	Island
cg25386336	MFSD9	0.05±0.001	0.045±0.002	1e-05	0.00194675	2	Island
cg20033091	MGAT3	0.13±0.011	0.09±0.006	1e-05	0.00194675	22	0
cg17335237	MGC2752	0.09±0	0.08±0	1e-05	0.00194675	19	N_Shore
cg21439498	MGC2752	0.082±0.003	0.071±0.002	1e-05	0.00194675	19	Island
cg21232490	MGC72080	0.054±0.003	0.039±0.002	1e-05	0.00194675	7	N_Shore
cg20441426	MGP	0.063±0.003	0.042±0.005	1e-05	0.00194675	12	0
cg25010770	MIB2	0.04±0.002	0.026±0.001	1e-05	0.00194675	1	Island
cg25583983	MICA	0.11±0.01	0.085±0.003	1e-05	0.00194675	6	Island
cg21390428	MICAL3	0.067±0.002	0.051±0.002	1e-05	0.00194675	22	Island
cg20291645	MIDN	0.27±0.007	0.23±0.009	1e-05	0.00194675	19	N_Shore
cg24032265	MIR1204	0.489±0.015	0.429±0.012	1e-05	0.00194675	8	S_Shore
cg20277905	MIR124-3	0.12±0.004	0.1±0.004	1e-05	0.00194675	20	Island
cg25952096	MIR1260	0.87±0.004	0.841±0.006	1e-05	0.00194675	14	0
cg21038223	MIR425	0.006±0.001	0.003±0	1e-05	0.00194675	3	Island
cg20176573	MIR4488	0.07±0.002	0.06±0.002	1e-05	0.00194675	11	Island
cg17588091	MIR4496	0.05±0	0.04±0	1e-05	0.00194675	12	0
cg25060796	MIR4683	0.05±0.002	0.041±0.002	1e-05	0.00194675	10	Island
cg17943520	MIR6508	0.1±0	0.09±0	1e-05	0.00194675	21	Island
cg21063313	MIR6733	0.096±0.003	0.086±0.002	1e-05	0.00194675	1	S_Shore
cg19997557	MIR6847	0.07±0.002	0.06±0.002	1e-05	0.00194675	8	S_Shore
cg19646028	MIR7-3	0.27±0.009	0.22±0.009	1e-05	0.00194675	19	0
cg20836669	MKL2	0.12±0.002	0.102±0.004	1e-05	0.00194675	16	Island
cg19244874	MKRN2	0.09±0.003	0.068±0.003	0.000254157	0.0424326	3	Island
cg17389504	MKX	0.1±0	0.08±0	1e-05	0.00194675	10	Island
cg20395153	MKX	0.09±0.002	0.07±0.002	1e-05	0.00194675	10	Island
cg20318145	MLF2	0.09±0.004	0.07±0.004	1e-05	0.00194675	12	Island
cg23311549	MLF2	0.1±0.002	0.085±0.003	1e-05	0.00194675	12	Island
cg17872999	MLL5	0.06±0	0.05±0	1e-05	0.00194675	7	Island
cg01485645	MLLT6	0.174±0.003	0.153±0.003	0.000125362	0.0223352	17	S_Shore
cg22950163	MMP2	0.11±0.003	0.098±0.002	1e-05	0.00194675	16	Island
cg17326090	MN1	0.08±0	0.07±0	1e-05	0.00194675	22	Island
cg21356536	MOCS1	0.084±0.002	0.075±0.002	1e-05	0.00194675	6	Island
cg24765579	MOCS2	0.048±0.001	0.04±0.001	1e-05	0.00194675	5	Island
cg18046464	MOGAT3	0.09±0	0.07±0	1e-05	0.00194675	7	Island
cg24478630	MOGS	0.063±0.002	0.052±0.002	1e-05	0.00194675	2	S_Shore
cg20905746	MORF4L1	0.123±0.002	0.111±0.003	1e-05	0.00194675	15	Island
cg19719120	MORG1	0.07±0.003	0.06±0.002	1e-05	0.00194675	19	Island
cg26337985	MOSC1	0.07±0.003	0.059±0.002	1e-05	0.00194675	1	Island
cg23616383	MPDU1	0.03±0.001	0.021±0.001	1e-05	0.00194675	17	Island
cg24496317	MPP6	0.064±0.003	0.048±0.002	1e-05	0.00194675	7	0
cg03044239	MRAS	0.062±0.002	0.048±0.002	4.94e-05	0.00930036	3	Island
cg24475210	MRFAP1	0.009±0.001	0.005±0.001	1e-05	0.00194675	4	Island
cg05914439	MRM1	0.085±0.003	0.068±0.002	0.00012468	0.0222368	17	Island
cg26896729	MRPL34	0.05±0.003	0.039±0.002	1e-05	0.00194675	19	Island
cg25632001	MRPL36	0.06±0.001	0.047±0.002	1e-05	0.00194675	5	Island
cg18036873	MRPL4	0.06±0	0.05±0	1e-05	0.00194675	19	N_Shore
cg23387919	MRPL49	0.06±0.002	0.05±0.002	1e-05	0.00194675	11	Island
cg25977101	MRPS18A	0.03±0.004	0.018±0.002	1e-05	0.00194675	6	Island
cg27049318	MRPS36	0.03±0.003	0.021±0.001	1e-05	0.00194675	5	Island
cg17047882	MRS2	0.08±0.003	0.067±0.002	0.000179403	0.0310603	6	Island
cg19484299	MSL3L2	0.7±0.016	0.59±0.019	1e-05	0.00194675	2	N_Shore
cg27250139	MSRA	0.04±0.001	0.034±0.001	1e-05	0.00194675	8	Island
cg04296805	MSRB3	0.044±0.002	0.034±0.002	0.000175038	0.0303864	12	Island
cg27360567	MST1R	0.19±0.008	0.15±0.007	1e-05	0.00194675	3	S_Shore
cg27038002	MT1X	0.06±0.002	0.048±0.002	1e-05	0.00194675	16	Island
cg22772871	MTA3	0.07±0.003	0.063±0.002	1e-05	0.00194675	2	Island
cg24546314	MTFR1	0.053±0.003	0.043±0.002	1e-05	0.00194675	8	Island
cg07077115	MTIF3	0.115±0.002	0.096±0.003	0.000112479	0.0202999	13	Island
cg25131591	MTMR6	0.82±0.01	0.78±0.008	1e-05	0.00194675	13	0
cg17705658	MTMR9L	0.07±0	0.06±0	1e-05	0.00194675	1	Island
cg21232129	MTP18	0.015±0.002	0.009±0.001	1e-05	0.00194675	22	Island
cg26327119	MTPN	0.52±0.018	0.41±0.022	1e-05	0.00194675	7	S_Shore
cg13088206	MTR	0.036±0.002	0.029±0.001	0.000231774	0.0391272	1	Island
cg17851081	MTSS1	0.11±0	0.09±0	1e-05	0.00194675	8	Island
cg23634271	MTSS1	0.04±0.002	0.031±0.001	1e-05	0.00194675	8	Island
cg26635411	MUS81	0.64±0.011	0.595±0.009	1e-05	0.00194675	11	S_Shore
cg19075436	MUTYH	0.1±0.002	0.084±0.002	0.000116512	0.0209616	1	S_Shore
cg20451722	MX1	0.082±0.003	0.07±0.002	1e-05	0.00194675	21	N_Shore
cg25826331	MYC	0.06±0.004	0.044±0.002	1e-05	0.00194675	8	Island
cg25882643	MYEF2	0.61±0.014	0.534±0.015	1e-05	0.00194675	15	0
cg19638398	MYEOV2	0.09±0.006	0.07±0.003	1e-05	0.00194675	2	S_Shore
cg24027179	MYH10	0.008±0.001	0.004±0.001	1e-05	0.00194675	17	Island
cg03135132	MYH10	0.056±0.002	0.045±0.001	5.79e-05	0.010853	17	Island
cg23583141	MYLIP	0.08±0.003	0.069±0.002	1e-05	0.00194675	6	S_Shore
cg25194201	MYO18A	0.02±0.002	0.015±0.001	1e-05	0.00194675	17	Island
cg25826596	MYO19	0.09±0.003	0.075±0.002	1e-05	0.00194675	17	Island
cg03889742	MYO5A	0.455±0.012	0.386±0.01	0.000226066	0.0382012	15	0
cg12745335	MYST2	0.12±0.007	0.089±0.003	0.000124876	0.0222563	17	S_Shore
cg20966972	MYST3	0.116±0.001	0.102±0.003	1e-05	0.00194675	8	Island
cg23539970	MYST3	0.75±0.013	0.651±0.021	1e-05	0.00194675	8	0
cg02750385	NAA16	0.127±0.004	0.103±0.003	0.000137861	0.0243597	13	Island
cg21451702	NAA20	0.077±0.002	0.063±0.003	1e-05	0.00194675	20	Island
cg20262915	NAB1	0.54±0.017	0.48±0.012	1e-05	0.00194675	2	0
cg17639059	NAB2	0.06±0	0.05±0	1e-05	0.00194675	12	Island
cg17553080	NADSYN1	0.05±0	0.04±0	1e-05	0.00194675	11	Island
cg27187881	NAGA	0.15±0.004	0.125±0.003	1e-05	0.00194675	22	N_Shore
cg12492835	NARS2	0.08±0.003	0.063±0.002	0.000118124	0.0211893	11	S_Shore
cg23021160	NAT8	0.22±0.024	0.112±0.014	1e-05	0.00194675	2	0
cg25547392	NBAS	0.03±0.002	0.02±0.002	1e-05	0.00194675	2	N_Shore
cg05086580	NBEAL1	0.855±0.011	0.787±0.008	1.45e-05	0.00281533	2	0
cg26885858	NBPF3	0.05±0.003	0.035±0.002	1e-05	0.00194675	1	Island
cg19887178	NCEH1	0.07±0.001	0.06±0.002	1e-05	0.00194675	3	S_Shore
cg18123344	NCKAP5	0.09±0	0.07±0	1e-05	0.00194675	2	0
cg25373408	NCOA3	0.05±0.002	0.039±0.001	1e-05	0.00194675	20	Island
cg22719586	NDOR1	0.04±0.003	0.031±0.002	1e-05	0.00194675	9	Island
cg20483936	NDRG1	0.127±0.004	0.11±0.003	1e-05	0.00194675	8	S_Shore
cg01427976	NDRG3	0.029±0.002	0.018±0.001	1.77e-05	0.00342631	20	Island
cg09104660	NDUFA4L2	0.271±0.006	0.216±0.007	9.45e-06	0.00194675	12	Island
cg20971970	NDUFA4L2	0.081±0.004	0.063±0.003	1e-05	0.00194675	12	Island
cg19526908	NDUFAF3	0.03±0.002	0.02±0.001	1e-05	0.00194675	3	Island
cg23429981	NDUFAF4	0.24±0.006	0.2±0.007	1e-05	0.00194675	6	Island
cg22857872	NDUFS5	0.07±0.001	0.056±0.002	1e-05	0.00194675	1	0
cg12637942	NEAT1	0.018±0.001	0.012±0.001	0.000171615	0.0298324	11	Island
cg20453975	NEDD1	0.055±0.002	0.046±0.002	1e-05	0.00194675	12	Island
cg24675664	NEDD4L	0.066±0.003	0.054±0.002	1e-05	0.00194675	18	N_Shore
cg20421764	NELL2	0.07±0.002	0.06±0.002	1e-05	0.00194675	12	N_Shore
cg24906202	NEO1	0.1±0.004	0.084±0.003	1e-05	0.00194675	15	Island
cg08991401	NEURL4	0.041±0.002	0.03±0.001	0.000226865	0.0383236	17	S_Shore
cg04897683	NEUROG1	0.147±0.005	0.115±0.005	0.000120896	0.0216211	5	Island
cg17267256	NEUROG2	0.06±0	0.05±0	1e-05	0.00194675	4	Island
cg25001190	NFIA	0.43±0.028	0.316±0.018	1e-05	0.00194675	1	0
cg03451574	NFIA	0.065±0.002	0.051±0.002	4.42e-05	0.0083642	1	Island
cg26044825	NFIC	0.06±0.002	0.052±0.002	1e-05	0.00194675	19	Island
cg23738770	NFKB2	0.048±0.002	0.04±0.001	1e-05	0.00194675	10	Island
cg23213442	NFXL1	0.03±0.001	0.021±0.001	1e-05	0.00194675	4	Island
cg18070033	NHEJ1	0.08±0	0.07±0	1e-05	0.00194675	2	Island
cg24329374	NIPSNAP3A	0.067±0.004	0.053±0.002	1e-05	0.00194675	9	Island
cg24059366	NIT2	0.058±0.003	0.047±0.002	1e-05	0.00194675	3	Island
cg24147849	NIT2	0.063±0.002	0.054±0.002	1e-05	0.00194675	3	N_Shore
cg17484036	NKAIN3	0.05±0	0.04±0	1e-05	0.00194675	8	Island
cg24188526	NKX1-1	0.115±0.005	0.094±0.004	1e-05	0.00194675	4	Island
cg24902111	NKX1-1	0.17±0.006	0.148±0.004	1e-05	0.00194675	4	Island
cg17398677	NKX2-4	0.11±0	0.09±0	1e-05	0.00194675	20	Island
cg17333109	NKX2-8	0.1±0	0.09±0	1e-05	0.00194675	14	Island
cg19701540	NKX6-2	0.07±0.003	0.05±0.003	1e-05	0.00194675	10	Island
cg26217633	NLE1	0.07±0.003	0.058±0.002	1e-05	0.00194675	17	Island
cg27315556	NLGN1	0.06±0.003	0.051±0.001	1e-05	0.00194675	3	Island
cg26561413	NLRP1	0.08±0.004	0.062±0.003	1e-05	0.00194675	17	0
cg06877848	NME2	0.066±0.003	0.053±0.001	0.000134072	0.0237555	17	N_Shore
cg26536813	NMU	0.1±0.002	0.087±0.002	1e-05	0.00194675	4	Island
cg24153889	NNT	0.072±0.004	0.056±0.003	1e-05	0.00194675	5	Island
cg05090972	NOB1	0.061±0.002	0.05±0.002	5.84e-05	0.0109427	16	N_Shore
cg22846102	NOG	0.08±0.003	0.069±0.003	1e-05	0.00194675	17	N_Shore
cg19165652	NOG	0.04±0.001	0.029±0.001	4e-05	0.00760577	17	Island
cg20364735	NOL7	0.04±0.003	0.03±0.001	1e-05	0.00194675	6	Island
cg17311564	NOMO3	0.05±0	0.04±0	1e-05	0.00194675	16	N_Shore
cg16972279	NPFFR1	0.47±0.006	0.413±0.007	9.42e-06	0.00194675	10	S_Shore
cg23994888	NPHP4	0.043±0.001	0.031±0.001	1e-05	0.00194675	1	Island
cg11214555	NPHS1	0.155±0.002	0.132±0.004	0.000287235	0.0473106	19	Island
cg19618483	NPR3	0.01±0.002	0.01±0.001	1e-05	0.00194675	5	Island
cg21029468	NR1D2	0.053±0.002	0.044±0.002	1e-05	0.00194675	3	Island
cg24598330	NR2C1	0.046±0.002	0.037±0.002	1e-05	0.00194675	12	Island
cg23763043	NR2F2	0.044±0.003	0.033±0.002	1e-05	0.00194675	15	Island
cg10040836	NR2F2	0.095±0.004	0.071±0.004	0.00024305	0.0408432	15	Island
cg27383975	NR2F6	0.1±0.002	0.091±0.003	1e-05	0.00194675	19	Island
cg19491599	NR3C2	0.76±0.008	0.68±0.015	1e-05	0.00194675	4	0
cg13865502	NRARP	0.066±0.002	0.051±0.002	1e-05	0.00194675	9	Island
cg19427701	NRARP	0.09±0.005	0.08±0.002	1e-05	0.00194675	9	Island
cg26628961	NRD1	0.07±0.002	0.059±0.002	1e-05	0.00194675	1	N_Shore
cg00415642	NRIP1	0.098±0.002	0.084±0.002	6.36e-06	0.00194675	21	Island
cg23313663	NRP1	0.05±0.002	0.039±0.002	1e-05	0.00194675	10	Island
cg11757982	NRROS	0.076±0.002	0.063±0.002	8.84e-05	0.0161811	3	Island
cg10530644	NSL1	0.06±0.002	0.052±0.001	0.000167238	0.029101	1	Island
cg25324261	NSMCE1	0.04±0.003	0.029±0.001	1e-05	0.00194675	16	Island
cg26301297	NSMCE4A	0.08±0.003	0.065±0.003	1e-05	0.00194675	10	S_Shore
cg10459717	NSUN2	0.243±0.007	0.212±0.004	0.000145962	0.0256502	5	Island
cg22798885	NT5C3	0.01±0.001	0.006±0.001	1e-05	0.00194675	7	Island
cg23157089	NT5E	0.05±0.005	0.031±0.002	1e-05	0.00194675	6	Island
cg20673279	NTRK1	0.082±0.004	0.063±0.004	1e-05	0.00194675	1	Island
cg26894091	NUCKS1	0.09±0.002	0.082±0.003	1e-05	0.00194675	1	Island
cg16918263	NUP133	0.04±0.002	0.029±0.001	0.000195984	0.0335809	1	Island
cg26979593	NUP153	0.76±0.015	0.694±0.012	1e-05	0.00194675	6	0
[truncated: 1,137 more rows]
