# Supplementary material for: Novel Differentially Methylated Regions Identified by Genome-Wide DNA Methylation Analyses Contribute to Racial Disparities in Childhood Obesity
Source: Genes (Basel). 2023 May 17;14(5):1098. doi: 10.3390/genes14051098 (PMC10218285; doi:10.3390/genes14051098)
Supplement: Supplementary file 1 [file genes-14-01098-s001.zip › Supplement Table S2.xlsx]

## Sheet: obesity related genes
Table S2-Obesity related DMRs between NW and OW/OB children
Target	Gene name	NW mean± SEM	OW/OB mean± SEM	p-value	Q-value	Chromosome number	cpg location
HYPERMETHYLATED
cg02591554	AACS	0.826±0.011	0.849±0.015	8.56e-05	0.0157189	12	S_Shelf
cg08015290	ACSL5	0.876±0.004	0.903±0.003	1.9e-05	0.00367381	10	0
cg24438644	ADRB3	0.105±0.006	0.131±0.005	1e-05	0.00194675	8	Island
cg20906621	AGTR1	0.507±0.014	0.568±0.011	1e-05	0.00194675	3	S_Shore
cg23058731	AKR1C3	0.88±0.004	0.896±0.004	1e-05	0.00194675	10	0
cg27313579	BACE1	0.86±0.004	0.879±0.003	1e-05	0.00194675	11	0
cg26072939	BDKRB2	0.9±0.004	0.916±0.004	1e-05	0.00194675	14	0
cg26709863	BECN1	0.87±0.004	0.886±0.003	1e-05	0.00194675	17	S_Shore
cg25548328	BLVRA	0.82±0.005	0.845±0.005	1e-05	0.00194675	7	S_Shelf
cg17987260	BMP2	0.79±0.01	0.84±0.01	1e-05	0.00194675	20	N_Shore
cg20643900	CASZ1	0.712±0.002	0.735±0.006	1e-05	0.00194675	1	S_Shore
cg26588072	CAT	0.84±0.004	0.855±0.004	1e-05	0.00194675	11	0
cg09863930	CES1	0.618±0.022	0.739±0.014	4.08e-05	0.00774929	16	0
cg26253500	CHRM2	0.46±0.014	0.54±0.015	1e-05	0.00194675	7	0
cg23771866	CNTN4	0.825±0.007	0.852±0.005	1e-05	0.00194675	3	0
cg25290482	COL12A1	0.8±0.012	0.833±0.004	1e-05	0.00194675	6	0
cg20693659	CTSS	0.723±0.01	0.775±0.01	1e-05	0.00194675	1	0
cg22917487	CX3CR1	0.85±0.005	0.871±0.005	1e-05	0.00194675	3	0
cg26896911	CXCR6	0.86±0.004	0.881±0.003	1e-05	0.00194675	3	0
cg25481635	CYB5A	0.02±0.001	0.027±0.001	1e-05	0.00194675	18	Island
cg20303886	CYP4F3	0.81±0.007	0.83±0.003	1e-05	0.00194675	19	0
cg17128222	DAPK2	0.78±0.004	0.81±0.004	0.000235024	0.0396239	15	0
cg21373087	EML6	0.879±0.004	0.898±0.004	1e-05	0.00194675	2	0
cg21371235	FAT1	0.86±0.003	0.878±0.004	1e-05	0.00194675	4	0
cg19382572	FGGY	0.52±0.01	0.59±0.013	1e-05	0.00194675	1	S_Shelf
cg17403704	FGL1	0.84±0.01	0.87±0	1e-05	0.00194675	8	0
cg23961331	GLI2	0.711±0.003	0.732±0.004	1e-05	0.00194675	2	0
cg27476859	GNA12	0.69±0.015	0.751±0.011	1e-05	0.00194675	7	N_Shore
cg24249880	GNRHR	0.867±0.003	0.886±0.004	1e-05	0.00194675	4	0
cg20540582	GOT2	0.524±0.009	0.587±0.011	1e-05	0.00194675	16	S_Shore
cg06658831	H19	0.817±0.007	0.849±0.004	0.000253898	0.0424031	11	S_Shelf
cg21313217	HDAC4	0.886±0.002	0.91±0.003	1e-05	0.00194675	2	S_Shore
cg26406955	HSF1	0.83±0.006	0.853±0.005	1e-05	0.00194675	8	0
cg25060881	IDE	0.06±0.007	0.085±0.003	1e-05	0.00194675	10	0
cg20702642	IFT140	0.835±0.004	0.86±0.005	1e-05	0.00194675	16	0
cg24909371	ITPR3	0.79±0.002	0.819±0.006	1e-05	0.00194675	6	0
cg19692340	KCNMA1	0.83±0.004	0.85±0.004	1e-05	0.00194675	10	0
cg01861634	KCP	0.782±0.011	0.813±0.021	8.26e-05	0.0151951	7	N_Shore
cg19449377	KRT20	0.84±0.004	0.86±0.003	1e-05	0.00194675	17	0
cg20210376	LTBP3	0.86±0.008	0.89±0.005	1e-05	0.00194675	11	Island
cg19432791	LZTFL1	0.69±0.012	0.73±0.007	1e-05	0.00194675	3	0
cg25408986	MACROD2	0.84±0.006	0.869±0.005	1e-05	0.00194675	20	0
cg25567299	MGAT3	0.86±0.005	0.88±0.004	1e-05	0.00194675	22	0
cg04458627	MIR152	0.72±0.005	0.759±0.006	0.000263242	0.0437986	17	S_Shore
cg20430434	MT2A	0.133±0.006	0.168±0.006	1e-05	0.00194675	16	Island
cg21474053	MTOR	0.946±0.004	0.96±0.002	1e-05	0.00194675	1	0
cg11564495	NHLH2	0.815±0.008	0.849±0.004	0.00015777	0.027556	1	S_Shelf
cg19738506	OPRD1	0.7±0.009	0.74±0.007	1e-05	0.00194675	1	N_Shore
cg24975610	PAX5	0.76±0.006	0.798±0.008	1e-05	0.00194675	9	0
cg21488093	PDE11A	0.889±0.006	0.913±0.004	1e-05	0.00194675	2	N_Shelf
cg24984350	PFKP	0.89±0.007	0.913±0.004	1e-05	0.00194675	10	0
cg16462297	PGR	0.83±0.006	0.861±0.004	0.000127519	0.0226959	11	N_Shelf
cg19769287	PHIP	0.69±0.013	0.73±0.008	1e-05	0.00194675	6	0
cg24271538	PPARG	0.404±0.023	0.488±0.016	1e-05	0.00194675	3	N_Shore
cg13369760	PPARG	0.865±0.006	0.9±0.004	2.59e-05	0.00498178	3	0
cg24177174	PRDM2	0.663±0.015	0.712±0.009	1e-05	0.00194675	1	0
cg17658085	PRKAG2	0.86±0	0.88±0	1e-05	0.00194675	7	0
cg25060388	PRKCZ	0.89±0.005	0.918±0.004	1e-05	0.00194675	1	0
cg21478490	PROP1	0.616±0.008	0.652±0.007	1e-05	0.00194675	5	0
cg25118283	PRPF6	0.63±0.004	0.65±0.005	1e-05	0.00194675	20	0
cg25363679	PTPRB	0.49±0.019	0.553±0.011	1e-05	0.00194675	12	0
cg21305619	RELN	0.772±0.005	0.803±0.007	1e-05	0.00194675	7	0
cg20302171	RERE	0.88±0.004	0.9±0.004	1e-05	0.00194675	1	0
cg27652744	RIPK3	0.8±0.005	0.83±0.005	1e-05	0.00194675	14	S_Shelf
cg21090049	ROCK1	0.41±0.015	0.5±0.016	1e-05	0.00194675	18	0
cg25024459	RPTOR	0.82±0.004	0.838±0.004	1e-05	0.00194675	17	N_Shore
cg21233622	SEC16A	0.891±0.005	0.919±0.004	1e-05	0.00194675	9	Island
cg21203249	SEMA4D	0.32±0.093	0.638±0.048	1e-05	0.00194675	9	S_Shore
cg19936605	SGMS1	0.89±0.004	0.91±0.003	1e-05	0.00194675	10	0
cg24335280	SGSM2	0.825±0.005	0.848±0.004	1e-05	0.00194675	17	N_Shore
cg26164897	SLIT2	0.82±0.005	0.85±0.004	1e-05	0.00194675	4	S_Shelf
cg22708519	SMARCA2	0.52±0.018	0.612±0.015	1e-05	0.00194675	9	0
cg25621184	SPPL3	0.8±0.003	0.832±0.003	1e-05	0.00194675	12	0
cg26456257	SPTBN1	0.87±0.004	0.888±0.004	1e-05	0.00194675	2	0
cg17448192	ST6GAL1	0.62±0.03	0.7±0.01	1e-05	0.00194675	3	0
cg27527043	TAS2R38	0.84±0.006	0.858±0.003	1e-05	0.00194675	7	0
cg00989220	TNFRSF1A	0.774±0.007	0.817±0.006	0.000204909	0.0348895	12	S_Shore
cg25748868	TREM2	0.85±0.004	0.872±0.004	1e-05	0.00194675	6	0
cg24160582	TSHR	0.913±0.002	0.929±0.003	1e-05	0.00194675	14	0
cg26291276	TYRP1	0.78±0.006	0.813±0.005	1e-05	0.00194675	9	0
cg17819155	UCP2	0.81±0.01	0.84±0.01	1e-05	0.00194675	11	S_Shore
cg23234393	UTRN	0.12±0.011	0.181±0.012	1e-05	0.00194675	6	0
cg25643253	VKORC1L1	0.65±0.009	0.688±0.007	1e-05	0.00194675	7	0
cg21104363	VKORC1L1	0.601±0.01	0.653±0.01	1e-05	0.00194675	7	0
cg23090159	VKORC1L1	0.67±0.01	0.717±0.008	1e-05	0.00194675	7	0
cg21297673	WNT4	0.005±0.001	0.013±0.002	1e-05	0.00194675	1	Island
cg23667127	WNT5B	0.06±0.003	0.077±0.004	1e-05	0.00194675	12	S_Shore
cg26581964	WWOX	0.86±0.007	0.886±0.005	1e-05	0.00194675	16	0
cg18029311	XXYLT1	0.87±0	0.89±0	1e-05	0.00194675	3	0
cg20119380	ZNF423	0.78±0.008	0.8±0.004	1e-05	0.00194675	16	0
cg22902311	ZNF608	0.87±0.003	0.894±0.004	1e-05	0.00194675	5	0
HYPOMETHYLATED
cg24207176	ABCG2	0.084±0.005	0.069±0.003	1e-05	0.00194675	4	N_Shore
cg17731261	ACHE	0.05±0	0.04±0	1e-05	0.00194675	7	Island
cg27366669	ACP1	0.04±0.002	0.034±0.002	1e-05	0.00194675	2	Island
cg00431236	ACP1	0.101±0.002	0.088±0.002	3.45e-05	0.00659653	2	Island
cg27002699	ACP5	0.12±0.003	0.107±0.003	1e-05	0.00194675	19	Island
cg20410192	ACSL1	0.09±0.004	0.07±0.002	1e-05	0.00194675	4	Island
cg19806676	ACTB	0.08±0.002	0.07±0.002	1e-05	0.00194675	7	S_Shore
cg20622019	ADA	0.123±0.009	0.092±0.004	1e-05	0.00194675	20	N_Shore
cg27272979	ADGRV1	0.74±0.021	0.648±0.016	1e-05	0.00194675	5	0
cg01483063	ADRA2A	0.088±0.002	0.073±0.002	0.000250205	0.0418543	10	Island
cg25537774	AGPAT2	0.07±0.003	0.055±0.002	1e-05	0.00194675	9	Island
cg17377077	AHI1	0.8±0.01	0.74±0.01	1e-05	0.00194675	6	0
cg25783241	AIRE	0.64±0.013	0.594±0.006	1e-05	0.00194675	21	Island
cg21470387	ALDH2	0.04±0.006	0.024±0.001	1e-05	0.00194675	12	Island
cg23812204	ALDH2	0.062±0.002	0.051±0.002	1e-05	0.00194675	12	Island
cg18780217	ALDH2	0.13±0.003	0.11±0.003	0.000297059	0.0487105	12	Island
cg22975147	ALOXE3	0.07±0.001	0.062±0.002	1e-05	0.00194675	17	N_Shore
cg23352747	ALPL	0.12±0.004	0.101±0.004	1e-05	0.00194675	1	N_Shore
cg12837996	AMD1	0.674±0.014	0.579±0.014	0.000148352	0.0260258	6	0
cg21356998	ANK2	0.483±0.006	0.445±0.006	1e-05	0.00194675	4	0
cg27150178	APC2	0.34±0.01	0.287±0.008	1e-05	0.00194675	19	Island
cg22963133	ARL15	0.05±0.003	0.037±0.002	1e-05	0.00194675	5	Island
cg19383577	ARL2BP	0.07±0.002	0.06±0.003	1e-05	0.00194675	16	Island
cg24647403	ARL6	0.067±0.002	0.055±0.002	1e-05	0.00194675	3	Island
cg10694442	ARVCF	0.049±0.002	0.04±0.001	8.05e-05	0.0148406	22	Island
cg24476165	ASAP1	0.814±0.01	0.737±0.017	1e-05	0.00194675	8	0
cg17015844	ASCL1	0.1±0.003	0.083±0.003	0.000170988	0.0297334	12	Island
cg24365042	ATF3	0.046±0.004	0.033±0.002	1e-05	0.00194675	1	Island
cg19832172	ATF4	0.06±0.001	0.05±0.002	1e-05	0.00194675	22	Island
cg27075518	ATIC	0.06±0.003	0.05±0.003	1e-05	0.00194675	2	Island
cg19892525	ATM	0.64±0.011	0.54±0.019	1e-05	0.00194675	11	0
cg19657603	ATP10A	0.05±0.002	0.04±0.002	1e-05	0.00194675	15	0
cg26383193	ATP10D	0.41±0.018	0.346±0.013	1e-05	0.00194675	4	0
cg17294081	ATRN	0.06±0	0.05±0	1e-05	0.00194675	20	Island
cg26787449	BAD	0.09±0.002	0.076±0.003	1e-05	0.00194675	11	Island
cg22814146	BCAT1	0.11±0.004	0.091±0.003	1e-05	0.00194675	12	N_Shore
cg02910793	BLK	0.09±0.003	0.075±0.002	0.000187098	0.03223	8	Island
cg26112353	BMP2K	0.06±0.002	0.05±0.002	1e-05	0.00194675	4	Island
cg19531713	BRCA1	0.13±0.003	0.11±0.003	1e-05	0.00194675	17	N_Shore
cg01587050	BRCA1	0.05±0.002	0.037±0.002	0.000154817	0.0270678	17	N_Shore
cg27380503	BUB1B	0.05±0.002	0.044±0.001	1e-05	0.00194675	15	Island
cg19472078	C1QTNF1	0.02±0.001	0.01±0.001	1e-05	0.00194675	17	Island
cg17918227	CADM1	0.06±0	0.05±0	1e-05	0.00194675	11	Island
cg25304608	CADM2	0.06±0.002	0.056±0.002	1e-05	0.00194675	3	N_Shore
cg26836577	CALR	0.06±0.002	0.053±0.002	1e-05	0.00194675	19	Island
cg26221105	CAPN2	0.08±0.005	0.067±0.003	1e-05	0.00194675	1	0
cg26581707	CASC15	0.68±0.024	0.583±0.02	1e-05	0.00194675	6	0
cg18494789	CASC15	0.83±0.01	0.763±0.011	0.000236244	0.0397904	6	0
cg26141228	CBS	0.22±0.004	0.192±0.005	1e-05	0.00194675	21	Island
cg25358289	CD14	0.14±0.007	0.114±0.005	1e-05	0.00194675	5	Island
cg19724470	CD274	0.32±0.013	0.26±0.012	1e-05	0.00194675	9	S_Shore
cg20047235	CDK5	0.14±0.002	0.12±0.003	1e-05	0.00194675	7	Island
cg26451873	CDK8	0.07±0.003	0.062±0.001	1e-05	0.00194675	13	Island
cg21004841	CDKN2A	0.06±0.006	0.038±0.003	1e-05	0.00194675	9	Island
cg01437571	CEBPA	0.087±0.002	0.07±0.002	6.23e-06	0.00194675	19	Island
cg01487433	CILP2	0.132±0.004	0.11±0.003	0.000205862	0.0350401	19	Island
cg23843362	CNNM2	0.03±0.003	0.022±0.001	1e-05	0.00194675	10	Island
cg23501177	COL25A1	0.09±0.003	0.082±0.003	1e-05	0.00194675	4	Island
cg16570019	COL9A3	0.07±0.003	0.058±0.002	0.000130744	0.0232057	20	Island
cg27497900	COPA	0.07±0.003	0.052±0.003	1e-05	0.00194675	1	N_Shore
cg27592666	COX7C	0.06±0.003	0.053±0.002	1e-05	0.00194675	5	0
cg24567591	CREBBP	0.148±0.005	0.126±0.003	1e-05	0.00194675	16	Island
cg13557799	CRK	0.035±0.002	0.025±0.001	0.000184551	0.0318445	17	Island
cg21281001	CTSB	0.006±0.001	0.003±0	1e-05	0.00194675	8	Island
cg25015598	CTSS	0.7±0.015	0.632±0.011	1e-05	0.00194675	1	0
cg23780514	CYB5A	0.132±0.004	0.118±0.002	1e-05	0.00194675	18	Island
cg23549225	CYP1B1	0.08±0.003	0.067±0.002	1e-05	0.00194675	2	Island
cg20097440	CYP26B1	0.08±0.004	0.07±0.002	1e-05	0.00194675	2	Island
cg18977290	DCTN6	0.11±0.004	0.082±0.003	0.000110651	0.020005	8	N_Shore
cg17703658	DDIT3	0.08±0	0.07±0	1e-05	0.00194675	12	N_Shore
cg00282626	DOCK5	0.057±0.003	0.043±0.002	0.000276823	0.0458008	8	Island
cg23023937	DPYSL4	0.13±0.002	0.114±0.002	1e-05	0.00194675	10	Island
cg20931042	DRD4	0.066±0.002	0.054±0.002	1e-05	0.00194675	11	Island
cg24868054	EGLN1	0.04±0.003	0.033±0.002	1e-05	0.00194675	1	Island
cg19942180	ELAVL2	0.06±0.002	0.04±0.002	1e-05	0.00194675	9	Island
cg21271198	ELOVL5	0.087±0.004	0.074±0.002	1e-05	0.00194675	6	Island
cg21250577	ETFA	0.042±0.003	0.03±0.001	1e-05	0.00194675	15	Island
cg10787292	F11R	0.131±0.004	0.101±0.004	6.52e-05	0.0121593	1	N_Shore
cg23141632	F2RL1	0.04±0.002	0.032±0.001	1e-05	0.00194675	5	Island
cg20913491	FAM161A	0.094±0.002	0.081±0.002	1e-05	0.00194675	2	Island
cg25212351	FAS	0.06±0.003	0.044±0.002	1e-05	0.00194675	10	Island
cg23155006	FBXO3	0.07±0.002	0.064±0.002	1e-05	0.00194675	11	Island
cg08111643	FDFT1	0.037±0.003	0.021±0.002	0.00018244	0.0315543	8	S_Shore
cg27330757	FGF19	0.12±0.003	0.109±0.002	1e-05	0.00194675	11	Island
cg24558461	FNDC5	0.068±0.002	0.056±0.002	1e-05	0.00194675	1	0
cg20656637	FST	0.011±0.001	0.007±0.001	1e-05	0.00194675	5	Island
cg25989719	GCH1	0.04±0.002	0.028±0.002	1e-05	0.00194675	14	N_Shore
cg25460262	GDF15	0.1±0.003	0.085±0.003	1e-05	0.00194675	19	Island
cg02875953	GGT1	0.082±0.002	0.067±0.002	0.000145585	0.0256102	22	Island
cg23750449	GH2	0.348±0.008	0.322±0.004	1e-05	0.00194675	17	0
cg18255595	GJA3	0.08±0	0.07±0	1e-05	0.00194675	13	Island
cg17203313	GJC1	0.03±0.001	0.017±0.001	0.000261373	0.0435244	17	Island
cg05182555	GLDC	0.082±0.002	0.064±0.003	0.000161246	0.0281249	9	Island
cg18250344	GLS2	0.12±0	0.1±0	1e-05	0.00194675	12	Island
cg08982381	GNAQ	0.113±0.002	0.097±0.002	0.00013826	0.0244196	9	Island
cg22885821	GNAS	0.07±0.002	0.059±0.002	1e-05	0.00194675	20	Island
cg17597787	GORASP2	0.02±0	0.02±0	1e-05	0.00194675	2	Island
cg26234787	GPR39	0.09±0.005	0.076±0.003	1e-05	0.00194675	2	Island
cg24260662	GPR39	0.673±0.008	0.629±0.008	1e-05	0.00194675	2	0
cg20366603	GPS2	0.1±0.003	0.08±0.003	1e-05	0.00194675	17	Island
cg26770470	GRB14	0.75±0.014	0.683±0.012	1e-05	0.00194675	2	0
cg24441818	GRB14	0.771±0.014	0.7±0.014	1e-05	0.00194675	2	0
cg19404582	GRIN1	0.3±0.008	0.26±0.006	1e-05	0.00194675	9	N_Shore
cg23303782	GRK5	0.08±0.003	0.063±0.003	1e-05	0.00194675	10	S_Shore
cg24212517	GRN	0.173±0.007	0.134±0.006	1e-05	0.00194675	17	N_Shelf
cg17879981	GSK3B	0.08±0	0.07±0	1e-05	0.00194675	3	Island
cg24049723	GSK3B	0.07±0.005	0.054±0.003	1e-05	0.00194675	3	0
cg08710088	GTF2H1	0.83±0.005	0.797±0.005	0.000129044	0.0229594	11	0
cg27144309	GTF3A	0.67±0.014	0.608±0.014	1e-05	0.00194675	13	0
cg25284492	H6PD	0.07±0.003	0.06±0.003	1e-05	0.00194675	1	S_Shore
cg10390832	HADH	0.066±0.002	0.055±0.001	9.74e-05	0.0177402	4	Island
cg25410641	HDAC4	0.08±0.003	0.064±0.002	1e-05	0.00194675	2	Island
cg27079104	HEXA	0.06±0.002	0.047±0.002	1e-05	0.00194675	15	Island
cg13587740	HEXA	0.094±0.003	0.079±0.002	1e-05	0.00194675	15	Island
cg18093693	HEXA	0.09±0	0.07±0	1e-05	0.00194675	15	Island
cg27146050	HIF3A	0.31±0.013	0.249±0.009	1e-05	0.00194675	19	S_Shore
cg22891070	HIF3A	0.47±0.035	0.36±0.018	1e-05	0.00194675	19	S_Shore
cg22679940	HK1	0.43±0.01	0.387±0.008	1e-05	0.00194675	10	0
cg23474231	HK2	0.06±0.001	0.046±0.002	1e-05	0.00194675	2	Island
cg23467443	HMGB2	0.02±0.002	0.017±0.001	1e-05	0.00194675	4	Island
cg26078793	HSPA2	0.08±0.003	0.067±0.003	1e-05	0.00194675	14	N_Shore
cg12582607	HSPA2	0.089±0.002	0.078±0.002	0.000192128	0.0330081	14	Island
cg25359292	HSPA4	0.06±0.002	0.048±0.002	1e-05	0.00194675	5	S_Shore
cg24632656	IFT74	0.022±0.002	0.016±0.001	1e-05	0.00194675	9	Island
cg19764345	IL17RD	0.07±0.003	0.06±0.002	1e-05	0.00194675	3	Island
cg25619607	IMPACT	0.07±0.002	0.054±0.003	1e-05	0.00194675	18	Island
cg24669129	INSIG1	0.01±0.001	0.006±0.001	1e-05	0.00194675	7	Island
cg21402590	IRF4	0.019±0.002	0.011±0.001	1e-05	0.00194675	6	Island
cg23449780	JAK2	0.05±0.002	0.036±0.002	1e-05	0.00194675	9	Island
cg14273984	KAT5	0.284±0.007	0.232±0.008	1e-05	0.00194675	11	S_Shore
cg21321248	KCNH2	0.112±0.002	0.097±0.003	1e-05	0.00194675	7	Island
cg18101022	KCNK3	0.05±0	0.04±0	1e-05	0.00194675	2	Island
cg22666438	KISS1R	0.12±0.002	0.097±0.003	1e-05	0.00194675	19	Island
cg27549952	KITLG	0.03±0.002	0.021±0.001	1e-05	0.00194675	12	Island
cg20302165	KLF7	0.07±0.002	0.06±0.002	1e-05	0.00194675	2	Island
cg27427527	LARP6	0.1±0.003	0.086±0.003	1e-05	0.00194675	15	S_Shore
cg01620729	LGR4	0.071±0.001	0.055±0.002	4.93e-05	0.00928493	11	Island
cg20732367	LRRFIP1	0.078±0.003	0.066±0.003	1e-05	0.00194675	2	S_Shore
cg07857399	LRRN1	0.093±0.002	0.078±0.002	6.31e-05	0.0117848	3	Island
cg21262073	LSR	0.071±0.002	0.06±0.002	1e-05	0.00194675	19	Island
cg17880403	LTBP3	0.09±0	0.08±0	1e-05	0.00194675	11	Island
cg24117376	MAD2L2	0.026±0.001	0.02±0.001	1e-05	0.00194675	1	Island
cg17780956	MAP9	0.02±0	0.01±0	1e-05	0.00194675	4	Island
cg26605698	MARK1	0.07±0.002	0.052±0.002	1e-05	0.00194675	1	N_Shore
cg07006003	MARK4	0.058±0.004	0.04±0.002	0.000139215	0.0245737	19	0
cg19502972	MFN2	0.15±0.003	0.13±0.004	1e-05	0.00194675	1	Island
cg20033091	MGAT3	0.13±0.011	0.09±0.006	1e-05	0.00194675	22	0
cg21038223	MIR425	0.006±0.001	0.003±0	1e-05	0.00194675	3	Island
cg22950163	MMP2	0.11±0.003	0.098±0.002	1e-05	0.00194675	16	Island
cg24478630	MOGS	0.063±0.002	0.052±0.002	1e-05	0.00194675	2	S_Shore
cg27250139	MSRA	0.04±0.001	0.034±0.001	1e-05	0.00194675	8	Island
cg27360567	MST1R	0.19±0.008	0.15±0.007	1e-05	0.00194675	3	S_Shore
cg07077115	MTIF3	0.115±0.002	0.096±0.003	0.000112479	0.0202999	13	Island
cg13088206	MTR	0.036±0.002	0.029±0.001	0.000231774	0.0391272	1	Island
cg25826331	MYC	0.06±0.004	0.044±0.002	1e-05	0.00194675	8	Island
cg23583141	MYLIP	0.08±0.003	0.069±0.002	1e-05	0.00194675	6	S_Shore
cg05086580	NBEAL1	0.855±0.011	0.787±0.008	1.45e-05	0.00281533	2	0
cg25373408	NCOA3	0.05±0.002	0.039±0.001	1e-05	0.00194675	20	Island
cg24675664	NEDD4L	0.066±0.003	0.054±0.002	1e-05	0.00194675	18	N_Shore
cg26536813	NMU	0.1±0.002	0.087±0.002	1e-05	0.00194675	4	Island
cg24153889	NNT	0.072±0.004	0.056±0.003	1e-05	0.00194675	5	Island
cg05090972	NOB1	0.061±0.002	0.05±0.002	5.84e-05	0.0109427	16	N_Shore
cg22846102	NOG	0.08±0.003	0.069±0.003	1e-05	0.00194675	17	N_Shore
cg19165652	NOG	0.04±0.001	0.029±0.001	4e-05	0.00760577	17	Island
cg19491599	NR3C2	0.76±0.008	0.68±0.015	1e-05	0.00194675	4	0
cg00415642	NRIP1	0.098±0.002	0.084±0.002	6.36e-06	0.00194675	21	Island
cg23313663	NRP1	0.05±0.002	0.039±0.002	1e-05	0.00194675	10	Island
cg26894091	NUCKS1	0.09±0.002	0.082±0.003	1e-05	0.00194675	1	Island
cg17567933	OLFM1	0.24±0.02	0.16±0.01	1e-05	0.00194675	9	N_Shore
cg21047419	OLFM1	0.127±0.008	0.1±0.004	1e-05	0.00194675	9	Island
cg19420720	P4HB	0.49±0.007	0.43±0.009	1e-05	0.00194675	17	N_Shore
cg08391415	PAX6	0.025±0.002	0.014±0.001	1.13e-05	0.00219816	11	Island
cg25422943	PCDH9	0.07±0.003	0.053±0.002	1e-05	0.00194675	13	Island
cg23908698	PCSK7	0.062±0.002	0.054±0.002	1e-05	0.00194675	11	Island
cg27019757	PDCD4	0.66±0.02	0.533±0.025	1e-05	0.00194675	10	0
cg26387689	PDE3A	0.01±0.001	0.01±0.001	1e-05	0.00194675	12	Island
cg12815918	PDX1	0.085±0.003	0.073±0.002	0.000274253	0.0454048	13	Island
cg24059718	PDXK	0.034±0.002	0.025±0.001	1e-05	0.00194675	21	Island
cg17336584	PHACTR1	0.06±0	0.05±0	1e-05	0.00194675	6	Island
cg19522332	PIK3CA	0.08±0.002	0.07±0.003	1e-05	0.00194675	3	N_Shore
cg20909752	PKM	0.146±0.006	0.121±0.005	1e-05	0.00194675	15	S_Shore
cg18132279	PLA2G4A	0.61±0.01	0.54±0.01	1e-05	0.00194675	1	0
cg21269330	PLA2G7	0.064±0.002	0.05±0.002	1e-05	0.00194675	6	Island
cg11321895	PLAG1	0.11±0.002	0.092±0.003	0.000140953	0.0248549	8	Island
cg17817709	PLOD2	0.08±0	0.07±0	1e-05	0.00194675	3	Island
cg25027334	PLOD2	0.07±0.002	0.056±0.002	1e-05	0.00194675	3	S_Shore
cg24718870	PLSCR3	0.05±0.003	0.04±0.002	1e-05	0.00194675	17	Island
cg13415207	PMAIP1	0.078±0.003	0.062±0.002	0.000185187	0.0319435	18	Island
cg19809165	PNPLA6	0.12±0.002	0.11±0.003	1e-05	0.00194675	19	Island
cg24984818	PNPLA6	0.05±0.002	0.037±0.002	1e-05	0.00194675	19	Island
cg25572105	PON3	0.09±0.004	0.071±0.003	1e-05	0.00194675	7	Island
cg20723350	PPARGC1A	0.166±0.011	0.128±0.006	1e-05	0.00194675	4	0
cg25605588	PPARGC1B	0.06±0.003	0.047±0.002	1e-05	0.00194675	5	0
cg18252067	PPP1R3G	0.05±0	0.04±0	1e-05	0.00194675	6	Island
cg25995916	PRDM4	0.08±0.003	0.067±0.002	1e-05	0.00194675	12	S_Shore
cg10535922	PRDM6	0.127±0.002	0.103±0.003	1.64e-05	0.00318064	5	Island
cg23546231	PREPL	0.05±0.003	0.035±0.001	1e-05	0.00194675	2	N_Shore
cg25786436	PRKAG2	0.04±0.002	0.029±0.001	1e-05	0.00194675	7	Island
cg21256649	PRKAR1A	0.146±0.011	0.106±0.006	1e-05	0.00194675	17	N_Shore
cg26987965	PSENEN	0.06±0.002	0.047±0.002	1e-05	0.00194675	19	Island
cg17882460	PSENEN	0.07±0	0.06±0	1e-05	0.00194675	19	Island
cg17557106	PTEN	0.06±0	0.05±0	1e-05	0.00194675	10	Island
cg03592135	PTEN	0.82±0.015	0.736±0.013	0.00030664	0.0499474	10	0
cg26796190	PYY	0.12±0.007	0.088±0.005	1e-05	0.00194675	17	Island
cg21487637	QPCTL	0.052±0.003	0.042±0.002	1e-05	0.00194675	19	Island
cg21211608	RAP1B	0.063±0.001	0.057±0.001	1e-05	0.00194675	12	Island
cg20449004	RBM6	0.083±0.005	0.067±0.002	1e-05	0.00194675	3	Island
cg23463917	REEP5	0.07±0.003	0.06±0.002	1e-05	0.00194675	5	Island
cg01368669	REEP5	0.07±0.003	0.054±0.002	0.000207728	0.0353344	5	Island
cg27305255	RERE	0.1±0.005	0.084±0.003	1e-05	0.00194675	1	S_Shore
cg02578391	RERE	0.086±0.01	0.071±0.008	0.000130247	0.0231335	1	Island
cg27460715	RFC2	0.16±0.004	0.141±0.003	1e-05	0.00194675	7	Island
cg20717228	RFX7	0.094±0.003	0.081±0.002	1e-05	0.00194675	15	N_Shore
cg17896927	RGMA	0.08±0	0.06±0	1e-05	0.00194675	15	Island
cg20122635	RGMA	0.13±0.004	0.11±0.003	1e-05	0.00194675	15	Island
cg25112191	RORC	0.51±0.021	0.445±0.01	1e-05	0.00194675	1	0
cg20625891	RPGRIP1L	0.1±0.003	0.088±0.002	1e-05	0.00194675	16	Island
cg24341944	RSRC1	0.075±0.004	0.063±0.002	1e-05	0.00194675	3	Island
cg19618555	RUNX1T1	0.76±0.014	0.68±0.018	1e-05	0.00194675	8	0
cg26986911	RXFP3	0.01±0.002	0.009±0.001	1e-05	0.00194675	5	Island
cg24793903	SCRN2	0.07±0.002	0.057±0.002	1e-05	0.00194675	17	Island
cg24732574	SDC2	0.065±0.003	0.051±0.002	1e-05	0.00194675	8	Island
cg02872623	SENP2	0.145±0.003	0.122±0.003	7.75e-05	0.0143183	3	Island
cg25973092	SESN2	0.05±0.003	0.038±0.002	1e-05	0.00194675	1	Island
cg24344221	SFPQ	0.011±0.002	0.006±0.001	1e-05	0.00194675	1	Island
cg25976504	SGIP1	0.05±0.002	0.036±0.002	1e-05	0.00194675	1	S_Shore
cg23845945	SIN3A	0.065±0.002	0.054±0.002	1e-05	0.00194675	15	Island
cg26305174	SLC12A9	0.41±0.011	0.336±0.016	1e-05	0.00194675	7	N_Shore
cg27382790	SLC24A3	0.11±0.003	0.098±0.003	1e-05	0.00194675	20	Island
cg21088715	SLC25A19	0.093±0.003	0.08±0.002	1e-05	0.00194675	17	Island
cg12335906	SLC33A1	0.057±0.003	0.044±0.002	0.000296904	0.0487006	3	N_Shore
cg17691657	SLC4A4	0.08±0	0.06±0	1e-05	0.00194675	4	N_Shore
cg00735196	SMAD4	0.054±0.003	0.039±0.002	0.000261358	0.0435244	18	Island
cg20622834	SMUG1	0.049±0.002	0.034±0.003	1e-05	0.00194675	12	0
cg26301908	SOCS1	0.07±0.003	0.055±0.003	1e-05	0.00194675	16	S_Shore
cg04266460	SOCS1	0.045±0.005	0.026±0.002	0.000150764	0.026422	16	Island
cg23224120	SOCS2	0.05±0.001	0.041±0.001	1e-05	0.00194675	12	Island
cg17017569	SOD1	0.08±0.003	0.061±0.002	4.22e-05	0.00800339	21	S_Shore
cg24935223	SOX6	0.45±0.016	0.35±0.019	1e-05	0.00194675	11	0
cg26925114	SPHK1	0.13±0.003	0.113±0.003	1e-05	0.00194675	17	Island
cg27479400	SREBF2	0.07±0.002	0.058±0.002	1e-05	0.00194675	22	Island
cg00061764	SUCLG2	0.742±0.01	0.682±0.009	0.00011807	0.0211893	3	0
cg27083278	TBK1	0.09±0.003	0.073±0.002	1e-05	0.00194675	12	Island
cg01678049	TCOF1	0.089±0.002	0.072±0.002	3.98e-05	0.00757053	5	Island
cg24562819	THBD	0.1±0.002	0.09±0.002	1e-05	0.00194675	20	Island
cg20553394	TM7SF2	0.047±0.002	0.037±0.002	1e-05	0.00194675	11	Island
cg25660838	TMED7	0.04±0.003	0.036±0.001	1e-05	0.00194675	5	S_Shore
cg19402702	TMTC1	0.02±0.001	0.01±0.001	1e-05	0.00194675	12	Island
cg19375044	TOMM40	0.08±0.002	0.07±0.002	1e-05	0.00194675	19	Island
cg19783114	TP73	0.01±0.001	0.01±0.001	1e-05	0.00194675	1	Island
cg23643501	TREM2	0.29±0.007	0.255±0.007	1e-05	0.00194675	6	0
cg16403250	TRIM13	0.09±0.002	0.078±0.002	0.000203423	0.0347168	13	Island
cg27218767	TRPC1	0.01±0.002	0.006±0.001	1e-05	0.00194675	3	Island
cg24671530	TTC28	0.447±0.005	0.427±0.003	1e-05	0.00194675	22	N_Shore
cg26312150	TWIST1	0.08±0.002	0.073±0.003	1e-05	0.00194675	7	Island
cg17839237	TWIST1	0.02±0	0.01±0	1e-05	0.00194675	7	Island
cg20052718	TWIST1	0.04±0.002	0.03±0.002	1e-05	0.00194675	7	Island
cg19535672	UCN	0.22±0.01	0.19±0.006	1e-05	0.00194675	2	Island
cg23469046	ULK4	0.05±0.003	0.038±0.002	1e-05	0.00194675	3	S_Shore
cg20830179	UQCRC2	0.059±0.002	0.048±0.002	1e-05	0.00194675	16	0
cg20881054	VASH1	0.081±0.003	0.062±0.003	1e-05	0.00194675	14	Island
cg24403611	VASH1	0.096±0.003	0.08±0.003	1e-05	0.00194675	14	Island
cg21266178	VAV2	0.085±0.003	0.071±0.003	1e-05	0.00194675	9	Island
cg05323731	VGF	0.108±0.002	0.094±0.002	2.57e-05	0.00494516	7	Island
cg23154620	VPS13B	0.08±0.003	0.068±0.003	1e-05	0.00194675	8	Island
cg24926591	VPS13B	0.72±0.02	0.623±0.017	1e-05	0.00194675	8	0
cg11932264	WDTC1	0.127±0.003	0.109±0.003	0.000299974	0.049079	1	Island
cg23302592	WFS1	0.06±0.003	0.052±0.002	1e-05	0.00194675	4	N_Shore
cg27239612	WNT3A	0.12±0.002	0.1±0.003	1e-05	0.00194675	1	Island
cg24942186	WNT5A	0.07±0.003	0.052±0.002	1e-05	0.00194675	3	Island
cg25631955	WTAP	0.01±0.002	0.008±0.001	1e-05	0.00194675	6	Island
cg26187011	WTAP	0.04±0.002	0.031±0.002	1e-05	0.00194675	6	Island
cg17630771	YAP1	0.12±0	0.1±0	1e-05	0.00194675	11	Island
cg22657780	ZNF385B	0.04±0.003	0.032±0.002	1e-05	0.00194675	2	Island
cg19861823	ZNF608	0.29±0.008	0.25±0.008	1e-05	0.00194675	5	0
