# Supplementary material for: Novel Differentially Methylated Regions Identified by Genome-Wide DNA Methylation Analyses Contribute to Racial Disparities in Childhood Obesity
Source: Genes (Basel). 2023 May 17;14(5):1098. doi: 10.3390/genes14051098 (PMC10218285; doi:10.3390/genes14051098)
Supplement: Supplementary file 1 [file genes-14-01098-s001.zip › Supplement Table S3.xlsx]

## Sheet: non obesity related genes
Table S3. Non-Obesity related target IDs between NW and OW/OB children
Target	Gene name	NW mean± SEM	OW/OB mean± SEM	p-value	Q-value	Chromosome number	cpg location
HYPERMETHYLATED
cg19442647	ZXDC	0.24±0.011	0.3±0.011	1e-05	0.00194675	3	Island
cg10388349	ZSWIM6	0.232±0.009	0.279±0.006	0.000104861	0.0190251	5	0
cg26920784	ZNF783	0.88±0.003	0.899±0.003	1e-05	0.00194675	7	N_Shelf
cg08294355	ZNF594	0.87±0.004	0.892±0.003	0.000245913	0.0412435	17	0
cg17935210	ZNF446	0.01±0	0.01±0	1e-05	0.00194675	19	Island
cg20724579	ZNF415	0.657±0.007	0.706±0.01	1e-05	0.00194675	19	S_Shore
cg23187015	ZNF100	0.12±0.005	0.152±0.006	1e-05	0.00194675	19	S_Shore
cg20744163	ZMIZ1	0.453±0.039	0.689±0.039	1e-05	0.00194675	10	N_Shelf
cg25672745	ZFP41	0.83±0.007	0.859±0.004	1e-05	0.00194675	8	N_Shore
cg24249695	ZFAND3	0.86±0.004	0.88±0.004	1e-05	0.00194675	6	0
cg06845706	ZDHHC8P	0.866±0.008	0.9±0.004	0.000211986	0.0359953	22	S_Shelf
cg24166550	ZC3H18	0.875±0.005	0.895±0.004	1e-05	0.00194675	16	0
cg20251793	ZBTB40	0.83±0.005	0.86±0.005	1e-05	0.00194675	1	0
cg19622597	ZBTB20	0.85±0.005	0.88±0.006	1e-05	0.00194675	3	Island
cg25980418	YTHDC2	0.85±0.006	0.872±0.004	1e-05	0.00194675	5	N_Shore
cg26962505	YPEL2	0.83±0.005	0.855±0.004	1e-05	0.00194675	17	0
cg17701100	YIPF7	0.14±0	0.16±0.01	1e-05	0.00194675	4	0
cg07482761	WNT10A	0.335±0.006	0.377±0.005	3.58e-05	0.00682734	2	Island
cg27394814	WHAMM	0.6±0.008	0.636±0.006	1e-05	0.00194675	15	N_Shore
cg08990383	WDR89	0.843±0.004	0.87±0.004	0.000301268	0.0492551	14	0
cg20820249	WDR70	0.048±0.004	0.067±0.004	1e-05	0.00194675	5	Island
cg24269617	WDR33	0.698±0.008	0.74±0.008	1e-05	0.00194675	2	0
cg22946335	WDFY4	0.64±0.055	0.8±0.02	1e-05	0.00194675	10	0
cg25304758	VTI1A	0.61±0.007	0.642±0.008	1e-05	0.00194675	10	0
cg17705916	VPS8	0.84±0	0.86±0	1e-05	0.00194675	3	0
cg24602020	VPS13D	0.821±0.005	0.845±0.003	1e-05	0.00194675	1	0
cg24607653	UST	0.779±0.008	0.81±0.005	1e-05	0.00194675	6	0
cg24679423	USP3	0.098±0.005	0.133±0.008	1e-05	0.00194675	15	N_Shore
cg25503687	USP13	0.9±0.003	0.915±0.003	1e-05	0.00194675	3	0
cg17754218	UROC1	0.8±0	0.82±0	1e-05	0.00194675	3	0
cg21186888	UNC80	0.932±0.003	0.946±0.003	1e-05	0.00194675	2	Island
cg17447791	ULK2	0.84±0	0.86±0	1e-05	0.00194675	17	S_Shore
cg24493115	UBL4B	0.83±0.003	0.854±0.005	1e-05	0.00194675	1	0
cg17549398	UBE2H	0.89±0	0.91±0	1e-05	0.00194675	7	0
cg08388882	TXNRD1	0.86±0.003	0.885±0.004	0.000121272	0.021674	12	0
cg24549488	TULP4	0.841±0.004	0.866±0.005	1e-05	0.00194675	6	0
cg26784546	TUBGCP2	0.88±0.007	0.902±0.003	1e-05	0.00194675	10	Island
cg24557378	TSSC1	0.812±0.008	0.842±0.005	1e-05	0.00194675	2	N_Shelf
cg26965639	TRPV5	0.68±0.007	0.728±0.008	1e-05	0.00194675	7	0
cg18062245	TRPC7	0.83±0.01	0.86±0.01	1e-05	0.00194675	5	0
cg20281573	TRIM36	0.27±0.014	0.33±0.009	1e-05	0.00194675	5	S_Shore
cg21421692	TRIM2	0.689±0.006	0.72±0.005	1e-05	0.00194675	4	0
cg23247191	TPCN2	0.59±0.014	0.64±0.01	1e-05	0.00194675	11	N_Shore
cg20594802	TP63	0.511±0.022	0.611±0.014	1e-05	0.00194675	3	0
cg10100117	TOR1AIP2	0.701±0.01	0.759±0.008	0.000125927	0.0224281	1	N_Shelf
cg26599989	TOLLIP	0.58±0.011	0.65±0.012	1e-05	0.00194675	11	N_Shore
cg24475062	TNXB	0.749±0.006	0.772±0.003	1e-05	0.00194675	6	N_Shore
cg17749867	TNN	0.74±0.01	0.77±0.01	1e-05	0.00194675	1	0
cg17405561	TMEM86A	0.83±0	0.85±0	1e-05	0.00194675	11	N_Shore
cg22978017	TMEM200C	0.64±0.01	0.695±0.011	1e-05	0.00194675	18	S_Shore
cg26438105	TMEM200C	0.54±0.018	0.611±0.011	1e-05	0.00194675	18	S_Shore
cg18108855	TMEM189-UBE2V1	0.86±0.01	0.89±0	1e-05	0.00194675	20	0
cg23322172	TMEM180	0.71±0.016	0.771±0.01	1e-05	0.00194675	10	0
cg19966592	TMEM132D	0.82±0.005	0.84±0.006	1e-05	0.00194675	12	0
cg23195256	TMEM132C	0.75±0.007	0.782±0.005	1e-05	0.00194675	12	0
cg24186190	TMEM132B	0.793±0.006	0.817±0.005	1e-05	0.00194675	12	0
cg24252029	TMCO3	0.803±0.004	0.828±0.006	1e-05	0.00194675	13	Island
cg13278526	TLDC1	0.87±0.005	0.899±0.004	0.000189396	0.0325822	16	0
cg17824690	THAP4	0.8±0	0.81±0	1e-05	0.00194675	2	0
cg21209552	TFCP2	0.358±0.02	0.451±0.017	1e-05	0.00194675	12	0
cg23363775	TCP11L2	0.87±0.004	0.892±0.003	1e-05	0.00194675	12	0
cg23071791	TCP10	0.8±0.006	0.826±0.005	1e-05	0.00194675	6	0
cg18011916	TBX20	0.11±0.01	0.16±0.01	1e-05	0.00194675	7	N_Shore
cg22902977	TBC1D22B	0.77±0.007	0.806±0.006	1e-05	0.00194675	6	0
cg03251324	TBC1D22A	0.884±0.003	0.907±0.003	0.000119336	0.0213725	22	0
cg27040709	SYT17	0.74±0.008	0.786±0.008	1e-05	0.00194675	16	N_Shelf
cg19460179	SYNDIG1L	0.73±0.009	0.77±0.007	1e-05	0.00194675	14	N_Shelf
cg27154640	SVOPL	0.83±0.005	0.857±0.005	1e-05	0.00194675	7	0
cg08493590	SUPT3H	0.152±0.011	0.213±0.007	4.69e-05	0.00886211	6	0
cg25923465	STXBP6	0.79±0.004	0.81±0.005	1e-05	0.00194675	14	0
cg18439535	STX2	0.78±0.008	0.809±0.004	0.000266599	0.0442801	12	S_Shore
cg26367444	STIP1	0.02±0.002	0.021±0.001	1e-05	0.00194675	11	Island
cg23030026	STAU2	0.81±0.007	0.83±0.005	1e-05	0.00194675	8	0
cg17263965	SRRM3	0.78±0.01	0.81±0.01	1e-05	0.00194675	7	N_Shelf
cg25418893	SPPL2B	0.87±0.006	0.893±0.005	1e-05	0.00194675	19	Island
cg26530345	SPEG	0.81±0.008	0.846±0.008	1e-05	0.00194675	2	N_Shore
cg24708178	SPATA9	0.789±0.005	0.819±0.007	1e-05	0.00194675	5	0
cg23656083	SPACA1	0.52±0.016	0.595±0.016	1e-05	0.00194675	6	Island
cg25526039	SOBP	0.43±0.022	0.511±0.012	1e-05	0.00194675	6	S_Shore
cg25345578	SNORD116-8	0.74±0.009	0.791±0.008	1e-05	0.00194675	15	0
cg19628299	SMOC2	0.71±0.01	0.75±0.008	1e-05	0.00194675	6	N_Shore
cg27513097	SMOC2	0.86±0.006	0.887±0.006	1e-05	0.00194675	6	Island
cg27664390	SLTM	0.89±0.002	0.902±0.003	1e-05	0.00194675	15	0
cg17715990	SLC9A9	0.74±0.01	0.79±0.01	1e-05	0.00194675	3	0
cg26033932	SLC8A3	0.85±0.005	0.867±0.003	1e-05	0.00194675	14	0
cg25344330	SLC6A20	0.88±0.004	0.902±0.003	1e-05	0.00194675	3	0
cg27028853	SLC51A	0.88±0.005	0.902±0.003	1e-05	0.00194675	3	0
cg25491333	SLC45A4	0.72±0.012	0.767±0.008	1e-05	0.00194675	8	0
cg08048252	SLC45A4	0.786±0.01	0.842±0.008	0.000115842	0.0208556	8	0
cg17973039	SLC22A5	0.01±0	0.01±0	1e-05	0.00194675	5	Island
cg17478992	SLC12A8	0.8±0.01	0.84±0.01	1e-05	0.00194675	3	0
cg26220110	SLC12A7	0.82±0.004	0.848±0.006	1e-05	0.00194675	5	S_Shore
cg20613638	SHF	0.817±0.005	0.844±0.004	1e-05	0.00194675	15	S_Shelf
cg24369891	SFXN4	0.881±0.006	0.902±0.003	1e-05	0.00194675	10	0
cg26458072	SEC31B	0.07±0.009	0.107±0.008	1e-05	0.00194675	10	Island
cg25193485	SEC23A	0.9±0.003	0.914±0.003	1e-05	0.00194675	14	0
cg17948798	SCYL1	0.01±0	0.02±0	1e-05	0.00194675	11	N_Shore
cg25440610	SCIMP	0.88±0.004	0.89±0.002	1e-05	0.00194675	17	0
cg26319343	SAFB2	0.01±0.001	0.01±0.001	1e-05	0.00194675	19	Island
cg27391826	RORA	0.73±0.015	0.793±0.01	1e-05	0.00194675	15	0
cg20437098	RNF144A	0.803±0.006	0.839±0.005	1e-05	0.00194675	2	S_Shore
cg18205030	RNASET2	0.86±0.01	0.88±0	1e-05	0.00194675	6	0
cg23297276	RIMBP2	0.87±0.006	0.897±0.004	1e-05	0.00194675	12	N_Shelf
cg23499126	RGS9BP	0.24±0.011	0.296±0.011	1e-05	0.00194675	19	Island
cg21234914	RGS9	0.855±0.004	0.874±0.003	1e-05	0.00194675	17	0
cg09899933	RGL1	0.876±0.003	0.902±0.004	0.000154508	0.0270229	1	0
cg07201861	RBM47	0.854±0.004	0.878±0.003	0.000225024	0.0380376	4	0
cg05439814	RBBP6	0.01±0.001	0.018±0.001	0.000174202	0.0302514	16	Island
cg22685215	RASAL2	0.3±0.013	0.351±0.011	1e-05	0.00194675	1	0
cg24132632	RASA3	0.751±0.006	0.776±0.005	1e-05	0.00194675	13	N_Shelf
cg24456744	RASA3	0.825±0.006	0.847±0.004	1e-05	0.00194675	13	Island
cg26560207	RALGPS1	0.84±0.003	0.863±0.005	1e-05	0.00194675	9	0
cg01806195	RAGE	0.204±0.018	0.242±0.026	0.000222969	0.0377274	14	0
cg25842763	RADIL	0.79±0.009	0.817±0.005	1e-05	0.00194675	7	N_Shelf
cg18167944	RAD21	0.63±0.01	0.68±0.01	1e-05	0.00194675	8	0
cg21435367	RAB6B	0.325±0.033	0.445±0.017	1e-05	0.00194675	3	0
cg26744332	RAB11B	0.84±0.006	0.865±0.006	1e-05	0.00194675	19	S_Shore
cg21339445	PWP2	0.867±0.004	0.886±0.004	1e-05	0.00194675	21	S_Shore
cg21231189	PTPRN2	0.865±0.005	0.885±0.003	1e-05	0.00194675	7	N_Shore
cg22991232	PTPRN2	0.8±0.007	0.837±0.005	1e-05	0.00194675	7	S_Shore
cg20228289	PTPRM	0.82±0.005	0.84±0.004	1e-05	0.00194675	18	0
cg13551137	PTPN21	0.723±0.01	0.802±0.012	0.000116367	0.0209428	14	Island
cg25530124	PTGIS	0.85±0.004	0.87±0.003	1e-05	0.00194675	20	N_Shelf
cg26065997	PSMD7	0.88±0.003	0.892±0.003	1e-05	0.00194675	16	0
cg23667984	PSG11	0.81±0.009	0.846±0.004	1e-05	0.00194675	19	0
cg20814213	PRR25	0.788±0.006	0.818±0.006	1e-05	0.00194675	16	S_Shore
cg25299364	PROKR1	0.64±0.007	0.685±0.009	1e-05	0.00194675	2	N_Shore
cg25031460	PRELP	0.91±0.003	0.927±0.002	1e-05	0.00194675	1	S_Shelf
cg21167106	PRAGMIN	0.839±0.004	0.863±0.005	1e-05	0.00194675	8	0
cg11785407	PPP1R9A	0.866±0.005	0.889±0.003	0.000112127	0.0202505	7	0
cg23405342	PPM1E	0.87±0.004	0.891±0.005	1e-05	0.00194675	17	0
cg17966071	PPAN-P2RY11	0.78±0.01	0.81±0.01	1e-05	0.00194675	19	N_Shore
cg27425187	POLR2A	0.84±0.007	0.867±0.005	1e-05	0.00194675	17	0
cg26019680	PODXL2	0.19±0.008	0.235±0.01	1e-05	0.00194675	3	Island
cg24111794	PITPNM1	0.812±0.005	0.843±0.006	1e-05	0.00194675	11	N_Shelf
cg23379291	PITPNA	0.84±0.005	0.866±0.005	1e-05	0.00194675	17	S_Shore
cg18090384	PIM3	0.02±0	0.02±0	1e-05	0.00194675	22	Island
cg23852535	PIK3R5	0.818±0.006	0.845±0.004	1e-05	0.00194675	17	0
cg21429725	PIGZ	0.947±0.003	0.957±0.001	1e-05	0.00194675	3	Island
cg24487583	PIGL	0.888±0.003	0.903±0.003	1e-05	0.00194675	17	0
cg23886755	PHC2	0.889±0.004	0.904±0.003	1e-05	0.00194675	1	0
cg23600944	PHACTR3	0.69±0.003	0.713±0.005	1e-05	0.00194675	20	0
cg11230674	PGA5	0.885±0.004	0.914±0.004	7.07e-05	0.0131374	11	0
cg17473262	PDIA5	0.82±0	0.84±0	1e-05	0.00194675	3	0
cg26817185	PDE1C	0.87±0.004	0.883±0.003	1e-05	0.00194675	7	0
cg26197665	PCSK6	0.84±0.004	0.864±0.005	1e-05	0.00194675	15	0
cg07847146	PCNT	0.815±0.005	0.857±0.006	0.00012921	0.0229731	21	N_Shore
cg25481680	PCGF6	0.23±0.01	0.287±0.011	1e-05	0.00194675	10	Island
cg17257757	PBLD	0.86±0	0.88±0	1e-05	0.00194675	10	0
cg25977134	PATL1	0.85±0.004	0.874±0.004	1e-05	0.00194675	11	0
cg26410550	PAR5	0.78±0.01	0.824±0.006	1e-05	0.00194675	15	0
cg26265187	PAN2	0.82±0.009	0.849±0.006	1e-05	0.00194675	12	S_Shore
cg16758150	PALLD	0.7±0.012	0.765±0.008	3.27e-05	0.00626166	4	N_Shelf
cg25425769	OR52A5	0.85±0.006	0.88±0.006	1e-05	0.00194675	11	0
cg25279294	OR4D1	0.85±0.006	0.873±0.003	1e-05	0.00194675	17	N_Shelf
cg24188437	OR2Y1	0.863±0.004	0.882±0.003	1e-05	0.00194675	5	0
cg26430023	ODZ4	0.67±0.018	0.736±0.011	1e-05	0.00194675	11	N_Shore
cg20703122	OCA2	0.303±0.01	0.361±0.011	1e-05	0.00194675	15	N_Shore
cg25647823	NXN	0.74±0.005	0.769±0.004	1e-05	0.00194675	17	0
cg12831610	NUDC	0.856±0.003	0.878±0.003	0.000134999	0.0238704	1	0
cg03381679	NTAN1	0.857±0.003	0.878±0.003	3.28e-05	0.00627848	16	0
cg19360212	NSMCE4A	0.69±0.06	0.86±0.028	1e-05	0.00194675	10	N_Shelf
cg23517419	NSMCE1	0.86±0.006	0.881±0.004	1e-05	0.00194675	16	S_Shore
cg19618483	NPR3	0.01±0.002	0.01±0.001	1e-05	0.00194675	5	Island
cg20870394	NLGN1	0.86±0.007	0.882±0.003	1e-05	0.00194675	3	0
cg20279653	NIPAL3	0.87±0.003	0.89±0.004	1e-05	0.00194675	1	0
cg23377716	NDNF	0.83±0.005	0.852±0.005	1e-05	0.00194675	4	0
cg22961814	NCRNA00081	0.85±0.005	0.872±0.004	1e-05	0.00194675	10	0
cg17303119	NAV2	0.82±0.01	0.85±0	1e-05	0.00194675	11	0
cg26800003	MYO1B	0.11±0.009	0.154±0.01	1e-05	0.00194675	2	0
cg20102045	MYO16	0.7±0.008	0.74±0.008	1e-05	0.00194675	13	0
cg00265412	MYO10	0.653±0.01	0.719±0.007	7.39e-06	0.00194675	5	0
cg26711820	MYF6	0.35±0.016	0.42±0.013	1e-05	0.00194675	12	N_Shore
cg21126707	MYF5	0.509±0.018	0.596±0.018	1e-05	0.00194675	12	Island
cg18120975	MTHFD1L	0.83±0.01	0.86±0	1e-05	0.00194675	6	0
cg19357027	MSMB	0.88±0.005	0.9±0.004	1e-05	0.00194675	10	0
cg21274363	MMEL1	0.734±0.005	0.763±0.006	1e-05	0.00194675	1	S_Shore
cg22760960	MKL2	0.82±0.004	0.85±0.004	1e-05	0.00194675	16	0
cg27271776	MIS18A	0.84±0.003	0.864±0.005	1e-05	0.00194675	21	0
cg23289226	MIR7853	0.78±0.01	0.826±0.009	1e-05	0.00194675	2	0
cg19862334	MIR6779	0.76±0.014	0.81±0.008	1e-05	0.00194675	17	0
cg18233317	MIR548F3	0.76±0.01	0.8±0.01	1e-05	0.00194675	1	0
cg24375659	MIPEPP3	0.718±0.011	0.765±0.008	1e-05	0.00194675	13	0
cg17843665	MIPEP	0.75±0.01	0.79±0.01	1e-05	0.00194675	13	0
cg17299818	MICU3	0.82±0.01	0.85±0.01	1e-05	0.00194675	8	0
cg24048834	MFSD7	0.874±0.004	0.896±0.004	1e-05	0.00194675	4	S_Shore
cg24317667	MFAP3L	0.872±0.008	0.896±0.003	1e-05	0.00194675	4	0
cg24933758	MESP2	0.82±0.008	0.846±0.005	1e-05	0.00194675	15	N_Shore
cg17850518	MEIS2	0.05±0.01	0.08±0.01	1e-05	0.00194675	15	N_Shore
cg23404012	MED6	0.03±0.002	0.043±0.004	1e-05	0.00194675	14	0
cg21172209	MED22	0.808±0.007	0.834±0.005	1e-05	0.00194675	9	N_Shelf
cg23188121	MED10	0±0.001	0.008±0.001	1e-05	0.00194675	5	Island
cg03955932	ME3	0.795±0.01	0.845±0.007	0.000241951	0.0406851	11	S_Shore
cg11882042	MDH2	0.869±0.003	0.897±0.004	7.67e-05	0.0141858	7	0
cg17617312	MCM4	0.82±0.01	0.84±0	1e-05	0.00194675	8	0
cg24649600	MCM4	0.881±0.003	0.897±0.003	1e-05	0.00194675	8	0
cg07639685	MBNL1	0.817±0.005	0.838±0.002	0.000148417	0.0260284	3	0
cg05895165	MARVELD3	0.87±0.003	0.892±0.003	4.12e-05	0.00781661	16	0
cg24370404	MAPRE3	0.888±0.003	0.907±0.003	1e-05	0.00194675	2	0
cg14033993	MAPK8IP3	0.738±0.007	0.769±0.004	1e-05	0.00194675	16	N_Shore
cg23889324	MAML3	0.778±0.006	0.805±0.005	1e-05	0.00194675	4	0
cg20308728	MAGI3	0.86±0.004	0.88±0.004	1e-05	0.00194675	1	0
cg06056332	LY9	0.701±0.004	0.726±0.004	0.000134917	0.0238641	1	0
cg24558480	LRRK1	0.824±0.004	0.846±0.004	1e-05	0.00194675	15	0
cg27064285	LRRK1	0.88±0.005	0.903±0.003	1e-05	0.00194675	15	0
cg19481259	LRRC7	0.82±0.006	0.85±0.004	1e-05	0.00194675	1	0
cg04152341	LRRC37A3	0.688±0.005	0.719±0.005	0.000270025	0.0447913	17	N_Shelf
cg23949265	LONRF2	0.688±0.012	0.737±0.008	1e-05	0.00194675	2	S_Shore
cg19877419	LOC728743	0.01±0.001	0.01±0.001	1e-05	0.00194675	7	Island
cg21280945	LOC643542	0.845±0.006	0.873±0.004	1e-05	0.00194675	18	0
cg24858958	LOC440028	0.49±0.01	0.539±0.009	1e-05	0.00194675	11	N_Shore
cg21161136	LOC400043	0.129±0.003	0.147±0.004	1e-05	0.00194675	12	Island
cg25714649	LOC283177	0.85±0.005	0.865±0.003	1e-05	0.00194675	11	0
cg02104434	LOC148824	0.509±0.073	0.624±0.069	0.000151329	0.0265029	1	Island
cg25333602	LOC146880	0.56±0.011	0.616±0.01	1e-05	0.00194675	17	S_Shore
cg26796135	LOC145663	0.03±0.003	0.052±0.003	1e-05	0.00194675	15	Island
cg23947066	LOC102723376	0.695±0.008	0.739±0.009	1e-05	0.00194675	18	N_Shore
cg17444299	LOC101929717	0.83±0	0.86±0	1e-05	0.00194675	3	0
cg21061185	LOC101929294	0.127±0.024	0.229±0.02	1e-05	0.00194675	8	0
cg27498534	LOC101929023	0.54±0.013	0.603±0.008	1e-05	0.00194675	1	0
cg03671518	LOC101927668	0.809±0.006	0.85±0.006	9.67e-05	0.0176252	7	0
cg23588735	LOC101927421	0.91±0.003	0.92±0.003	1e-05	0.00194675	5	0
cg02998837	LOC100507661	0.822±0.006	0.85±0.004	0.000289265	0.0475689	3	0
cg27157881	LOC100507634	0.77±0.008	0.796±0.006	1e-05	0.00194675	1	S_Shore
cg24328560	LOC100506281	0.781±0.004	0.799±0.004	1e-05	0.00194675	16	N_Shelf
cg25060255	LOC100422737	0.87±0.003	0.897±0.004	1e-05	0.00194675	6	0
cg24847169	LMO1	0.84±0.005	0.859±0.005	1e-05	0.00194675	11	N_Shore
cg26621778	LMF1	0.66±0.008	0.693±0.005	1e-05	0.00194675	16	N_Shelf
cg21397399	LINC01426	0.546±0.012	0.605±0.011	1e-05	0.00194675	21	0
cg27478969	LINC01423	0.84±0.007	0.863±0.004	1e-05	0.00194675	21	0
cg25334112	LINC01234	0.84±0.005	0.862±0.004	1e-05	0.00194675	12	0
cg26021591	LINC01036	0.79±0.006	0.827±0.005	1e-05	0.00194675	1	0
cg24209608	LINC01006	0.89±0.005	0.908±0.003	1e-05	0.00194675	7	0
cg19741129	LINC00883	0.35±0.027	0.45±0.018	1e-05	0.00194675	3	0
cg18926508	LINC00665	0.82±0.013	0.865±0.005	0.000145667	0.0256159	19	0
cg17341568	LINC00607	0.72±0.01	0.74±0.01	1e-05	0.00194675	2	0
cg20238589	LINC00351	0.83±0.004	0.85±0.004	1e-05	0.00194675	13	0
cg23277788	LIMS1	0.85±0.005	0.879±0.006	1e-05	0.00194675	2	0
cg25975071	LILRB4	0.77±0.003	0.794±0.004	1e-05	0.00194675	19	0
cg22934950	LFNG	0.82±0.004	0.837±0.004	1e-05	0.00194675	7	N_Shore
cg26778877	LCK	0.69±0.012	0.743±0.007	1e-05	0.00194675	1	N_Shelf
cg17550188	LAMA1	0.74±0.01	0.77±0	1e-05	0.00194675	18	0
cg17688525	L3MBTL4	0.01±0	0.01±0	1e-05	0.00194675	18	S_Shore
cg26125935	KRT81	0.78±0.007	0.803±0.005	1e-05	0.00194675	12	N_Shelf
cg23842060	KRT73	0.693±0.015	0.747±0.009	1e-05	0.00194675	12	0
cg25414744	KRT37	0.85±0.007	0.878±0.004	1e-05	0.00194675	17	0
cg23135138	KREMEN1	0.8±0.007	0.834±0.007	1e-05	0.00194675	22	0
cg13186232	KIR2DL3	0.687±0.005	0.71±0.003	0.000273395	0.0452919	19	0
cg17667454	KIF6	0.57±0.01	0.63±0.01	1e-05	0.00194675	6	S_Shore
cg24355665	KIAA1324L	0.82±0.006	0.845±0.004	1e-05	0.00194675	7	0
cg23513337	KIAA1217	0.73±0.012	0.771±0.008	1e-05	0.00194675	10	0
cg19373661	KIAA0513	0.7±0.011	0.74±0.009	1e-05	0.00194675	16	0
cg19811144	KIAA0427	0.79±0.005	0.82±0.006	1e-05	0.00194675	18	N_Shore
cg17619335	KCTD13	0.83±0.01	0.85±0	1e-05	0.00194675	16	N_Shelf
cg24031653	KCNQ5-IT1	0.859±0.004	0.879±0.004	1e-05	0.00194675	6	0
cg17503085	KCNQ2	0.72±0.01	0.76±0.01	1e-05	0.00194675	20	N_Shore
cg10858415	KCNJ16	0.875±0.004	0.901±0.004	0.000112606	0.0203107	17	0
cg20115910	KCNH3	0.79±0.006	0.82±0.007	1e-05	0.00194675	12	S_Shore
cg17503645	KCNAB1	0.85±0	0.88±0.01	1e-05	0.00194675	3	0
cg06863994	KANSL1-AS1	0.571±0.006	0.605±0.005	0.000266315	0.0442758	17	S_Shore
cg23475018	KALRN	0.64±0.005	0.673±0.006	1e-05	0.00194675	3	0
cg22850258	ISPD	0.8±0.004	0.824±0.005	1e-05	0.00194675	7	0
cg20081364	ISM1	0.07±0.002	0.08±0.003	1e-05	0.00194675	20	Island
cg27465569	IRAK4	0.83±0.005	0.863±0.007	1e-05	0.00194675	12	S_Shore
cg23546207	INTS1	0.98±0.001	0.983±0.001	1e-05	0.00194675	7	S_Shore
cg26080950	INO80E	0±0.001	0.011±0.001	1e-05	0.00194675	16	Island
cg20656871	ILKAP	0.855±0.006	0.885±0.004	1e-05	0.00194675	2	0
cg24606558	IL4R	0.826±0.005	0.85±0.003	1e-05	0.00194675	16	0
cg22972712	IGSF10	0.82±0.007	0.847±0.005	1e-05	0.00194675	3	0
cg27060295	ICA1	0.8±0.006	0.834±0.007	1e-05	0.00194675	7	0
cg23720528	HTR7	0.861±0.003	0.88±0.004	1e-05	0.00194675	10	0
cg17141163	HSDL2	0.45±0.012	0.538±0.012	8.25e-05	0.0151821	9	0
cg19368383	HPS1	0.88±0.006	0.9±0.004	1e-05	0.00194675	10	0
cg22974161	HMOX2	0.61±0.004	0.639±0.006	1e-05	0.00194675	16	S_Shore
cg20612827	HMCN2	0.814±0.004	0.836±0.005	1e-05	0.00194675	9	0
cg21081878	HLCS	0.53±0.019	0.611±0.015	1e-05	0.00194675	21	N_Shelf
cg18031239	HLA-DMA	0.85±0	0.88±0	1e-05	0.00194675	6	0
cg24916224	HGS	0.84±0.008	0.871±0.005	1e-05	0.00194675	17	S_Shore
cg17377851	HERPUD1	0.01±0	0.01±0	1e-05	0.00194675	16	Island
cg27515399	HERPUD1	0.87±0.004	0.899±0.003	1e-05	0.00194675	16	0
cg26136534	HAPLN4	0.83±0.011	0.867±0.005	1e-05	0.00194675	19	Island
cg17862275	HAPLN3	0.87±0	0.89±0	1e-05	0.00194675	15	S_Shore
cg17913052	GTF2H3	0.05±0	0.05±0	1e-05	0.00194675	12	N_Shore
cg23055496	GRM7	0.64±0.009	0.681±0.007	1e-05	0.00194675	3	S_Shore
cg26010751	GRM2	0.82±0.006	0.849±0.005	1e-05	0.00194675	3	S_Shore
cg23114272	GRIK1-AS2	0.49±0.02	0.591±0.016	1e-05	0.00194675	21	0
cg05493751	GRB10	0.777±0.01	0.82±0.005	0.000175675	0.0304661	7	S_Shore
cg25651328	GPR161	0.82±0.006	0.852±0.005	1e-05	0.00194675	1	0
cg26230338	GPR125	0.83±0.007	0.852±0.005	1e-05	0.00194675	4	0
cg06047020	GPC6	0.655±0.015	0.712±0.006	0.000285583	0.0470686	13	N_Shore
cg21086969	GMPR	0.762±0.009	0.801±0.007	1e-05	0.00194675	6	0
cg26938586	GMDS	0.79±0.006	0.837±0.007	1e-05	0.00194675	6	0
cg19766489	GIPC2	0.44±0.011	0.51±0.011	1e-05	0.00194675	1	N_Shore
cg21497935	GIPC2	0.237±0.009	0.278±0.008	1e-05	0.00194675	1	N_Shore
cg21443796	GINM1	0.882±0.003	0.9±0.002	1e-05	0.00194675	6	0
cg26750659	GEMIN4	0.81±0.004	0.831±0.003	1e-05	0.00194675	17	N_Shelf
cg08404958	GDI2	0.707±0.004	0.737±0.004	5.94e-05	0.0111261	10	0
cg25556445	GBP1	0.79±0.005	0.817±0.005	1e-05	0.00194675	1	0
cg27572826	GBAP1	0±0.001	0.006±0.001	1e-05	0.00194675	1	Island
cg23858969	GALNS	0.824±0.005	0.858±0.005	1e-05	0.00194675	16	N_Shore
cg26905069	FSCN3	0.87±0.005	0.892±0.003	1e-05	0.00194675	7	0
cg26174583	FOXF2	0.56±0.018	0.628±0.01	1e-05	0.00194675	6	N_Shore
cg23178790	FNDC3B	0.86±0.007	0.885±0.004	1e-05	0.00194675	3	0
cg17453731	FMN1	0.87±0	0.89±0	1e-05	0.00194675	15	0
cg12319098	FLCN	0.831±0.006	0.864±0.005	0.000270505	0.0448276	17	N_Shelf
cg23745366	FHOD3	0.847±0.006	0.863±0.002	1e-05	0.00194675	18	N_Shelf
cg20427938	FH	0.85±0.005	0.88±0.003	1e-05	0.00194675	1	0
cg27154234	FGFR1OP	0.77±0.007	0.803±0.006	1e-05	0.00194675	6	0
cg25923651	FGD6	0.87±0.006	0.886±0.003	1e-05	0.00194675	12	0
cg20484181	FGD4	0.758±0.009	0.8±0.008	1e-05	0.00194675	12	0
cg26398213	FGD4	0.84±0.008	0.878±0.003	1e-05	0.00194675	12	0
cg26852739	FCAMR	0.49±0.017	0.555±0.011	1e-05	0.00194675	1	0
cg21400848	FARP2	0.874±0.005	0.894±0.003	1e-05	0.00194675	2	0
cg26272214	FAM5B	0.55±0.01	0.602±0.01	1e-05	0.00194675	1	0
cg23723762	FAM228A	0.847±0.013	0.893±0.008	1e-05	0.00194675	2	N_Shore
cg23111451	FAM219A	0.86±0.005	0.883±0.003	1e-05	0.00194675	9	N_Shelf
cg11585841	FAM175B	0.792±0.007	0.842±0.006	2.82e-05	0.00542013	10	0
cg17625951	FAM169A	0.88±0	0.89±0	1e-05	0.00194675	5	0
cg24345856	FAM132A	0.566±0.073	0.79±0.026	1e-05	0.00194675	1	S_Shore
cg25628581	EWSR1	0.72±0.01	0.755±0.005	1e-05	0.00194675	22	0
cg24012034	ETNK1	0.038±0.003	0.049±0.002	1e-05	0.00194675	12	S_Shore
cg23722665	ERC1	0.825±0.005	0.847±0.004	1e-05	0.00194675	12	0
cg26962945	EP400	0.84±0.003	0.864±0.004	1e-05	0.00194675	12	0
cg19580263	ENTPD5	0.88±0.005	0.9±0.003	1e-05	0.00194675	14	0
cg27253757	EHMT2	0.86±0.004	0.881±0.004	1e-05	0.00194675	6	N_Shelf
cg19972686	EBNA1BP2	0.86±0.004	0.88±0.004	1e-05	0.00194675	1	S_Shore
cg22715479	EBF3	0.84±0.002	0.856±0.003	1e-05	0.00194675	10	0
cg17847344	EBF1	0.6±0.01	0.64±0.01	1e-05	0.00194675	5	S_Shore
cg23202575	DVL3	0.87±0.009	0.905±0.006	1e-05	0.00194675	3	Island
cg27610218	DUSP16	0.86±0.005	0.883±0.004	1e-05	0.00194675	12	0
cg19641492	DTD1	0.82±0.005	0.85±0.005	1e-05	0.00194675	20	0
cg21029035	DSCC1	0.397±0.019	0.477±0.011	1e-05	0.00194675	8	S_Shore
cg25836326	DRD3	0.2±0.006	0.247±0.008	1e-05	0.00194675	3	0
cg11554728	DPCR1	0.753±0.01	0.797±0.005	0.000135058	0.0238726	6	N_Shore
cg17946714	DOPEY2	0.59±0.02	0.64±0.01	1e-05	0.00194675	21	0
cg25992219	DIRAS1	0.86±0.003	0.876±0.004	1e-05	0.00194675	19	N_Shelf
cg19765175	DIP2C	0.85±0.005	0.88±0.007	1e-05	0.00194675	10	0
cg24461627	DIP2C	0.669±0.007	0.72±0.008	1e-05	0.00194675	10	S_Shelf
cg26217846	DIAPH1	0.74±0.01	0.773±0.006	1e-05	0.00194675	5	S_Shelf
cg18249027	DGKI	0.86±0	0.87±0	1e-05	0.00194675	7	N_Shelf
cg26907031	DGCR2	0.89±0.003	0.912±0.003	1e-05	0.00194675	22	0
cg26246398	DEPDC5	0.81±0.013	0.85±0.005	1e-05	0.00194675	22	0
cg24574901	DENND1B	0.819±0.008	0.855±0.006	1e-05	0.00194675	1	0
cg25939785	DDX43	0.88±0.004	0.904±0.003	1e-05	0.00194675	6	N_Shore
cg17879299	DDR1	0.49±0.02	0.56±0.01	1e-05	0.00194675	6	0
cg02376496	DDR1	0.702±0.044	0.762±0.032	0.000120934	0.0216211	6	0
cg07979747	DDR1	0.762±0.012	0.819±0.007	0.000197124	0.0337537	6	0
cg27033905	DCP1A	0.78±0.015	0.841±0.011	1e-05	0.00194675	3	0
cg23173301	DCHS1	0.85±0.003	0.866±0.003	1e-05	0.00194675	11	N_Shelf
cg19372889	CYB5R3	0.7±0.006	0.73±0.007	1e-05	0.00194675	22	0
cg23318724	CTDSPL2	0.86±0.003	0.884±0.004	1e-05	0.00194675	15	0
cg27239168	CSNK2A2	0.95±0.004	0.96±0.002	1e-05	0.00194675	16	0
cg25432738	CRYL1	0.8±0.023	0.881±0.015	1e-05	0.00194675	13	Island
cg26313925	CRISPLD1	0.74±0.006	0.769±0.006	1e-05	0.00194675	8	N_Shore
cg00968541	CPEB1	0.772±0.009	0.819±0.007	0.000266537	0.0442801	15	0
cg01333205	COPS3	0.864±0.003	0.883±0.003	0.000182025	0.0314931	17	0
cg23089227	COMMD6	0.89±0.004	0.904±0.002	1e-05	0.00194675	13	S_Shore
cg21268286	COL5A1	0.862±0.004	0.885±0.005	1e-05	0.00194675	9	0
cg17648393	COL18A1	0.77±0.01	0.8±0	1e-05	0.00194675	21	S_Shore
cg02999431	COL18A1	0.796±0.009	0.838±0.005	8.39e-05	0.0154232	21	Island
cg26981781	COL11A2	0.88±0.004	0.901±0.003	1e-05	0.00194675	6	0
cg27568081	COG1	0.28±0.017	0.359±0.015	1e-05	0.00194675	17	S_Shore
cg20539798	CNST	0.758±0.007	0.788±0.005	1e-05	0.00194675	1	Island
cg25107972	CNST	0.82±0.004	0.843±0.005	1e-05	0.00194675	1	N_Shore
cg00977959	CLMP	0.876±0.003	0.899±0.004	0.000204829	0.0348874	11	0
cg25039762	CLIP1-AS1	0.63±0.003	0.655±0.005	1e-05	0.00194675	12	0
cg24191225	CLECL1	0.34±0.045	0.487±0.021	1e-05	0.00194675	12	0
cg20209360	CLCN6	0.8±0.006	0.83±0.004	1e-05	0.00194675	1	S_Shelf
cg20225681	CILP	0.84±0.004	0.86±0.005	1e-05	0.00194675	15	0
cg19613533	CHRM3-AS1	0.87±0.004	0.89±0.004	1e-05	0.00194675	1	0
cg24365811	CHID1	0.849±0.006	0.877±0.005	1e-05	0.00194675	11	S_Shore
cg22963027	CGB	0.7±0.014	0.757±0.01	1e-05	0.00194675	19	S_Shelf
cg21378860	CEP89	0.879±0.003	0.898±0.004	1e-05	0.00194675	19	0
cg17254454	CEP120	0.82±0	0.84±0	1e-05	0.00194675	5	S_Shore
cg20031584	CELSR3	0.78±0.005	0.81±0.005	1e-05	0.00194675	3	N_Shore
cg20826015	CELSR1	0.861±0.004	0.878±0.003	1e-05	0.00194675	22	0
cg27147965	CELF3	0.88±0.003	0.901±0.005	1e-05	0.00194675	1	0
cg21096050	CDS1	0.811±0.005	0.841±0.004	1e-05	0.00194675	4	N_Shore
cg20908785	CDKN3	0.033±0.004	0.054±0.005	1e-05	0.00194675	14	Island
cg13584095	CDH22	0.738±0.006	0.773±0.005	1e-05	0.00194675	20	N_Shelf
cg27032004	CDCA7L	0.9±0.004	0.912±0.002	1e-05	0.00194675	7	0
cg06081039	CCDC64	0.845±0.003	0.873±0.004	5.5e-05	0.0103282	12	0
cg24547082	CCDC53	0.611±0.017	0.672±0.01	1e-05	0.00194675	12	0
cg26658796	CARS2	0.8±0.005	0.816±0.003	1e-05	0.00194675	13	N_Shore
cg22775678	CAPZB	0.84±0.004	0.865±0.003	1e-05	0.00194675	1	0
cg18001869	CACNA1I	0.73±0.01	0.77±0.01	1e-05	0.00194675	22	0
cg03117487	CACNA1E	0.804±0.013	0.857±0.006	0.00026126	0.0435244	1	0
cg17905132	CABLES2	0.79±0	0.81±0	1e-05	0.00194675	20	S_Shore
cg26812350	CABIN1	0.81±0.005	0.837±0.006	1e-05	0.00194675	22	0
cg20372220	CA10	0.8±0.009	0.83±0.006	1e-05	0.00194675	17	0
cg06869039	C8orf79	0.892±0.007	0.922±0.004	0.000183408	0.0317004	8	0
cg17317761	C8B	0.74±0.01	0.77±0.01	1e-05	0.00194675	1	0
cg17423419	C7orf52	0.05±0.01	0.09±0.01	1e-05	0.00194675	7	N_Shore
cg27144115	C5orf38	0.16±0.012	0.216±0.012	1e-05	0.00194675	5	Island
cg20284698	C3orf71	0.19±0.007	0.23±0.008	1e-05	0.00194675	3	Island
cg24075738	C3orf18	0.117±0.003	0.134±0.003	1e-05	0.00194675	3	Island
cg02033617	C2orf47	0.847±0.016	0.869±0.013	0.000229629	0.0387778	2	S_Shelf
cg20037400	C22orf34	0.83±0.005	0.85±0.003	1e-05	0.00194675	22	Island
cg25917966	C21orf91-OT1	0.32±0.027	0.425±0.022	1e-05	0.00194675	21	0
cg25937451	C21orf29	0.65±0.012	0.697±0.009	1e-05	0.00194675	21	0
cg25106867	C1QTNF9B	0.83±0.004	0.85±0.005	1e-05	0.00194675	13	0
cg26302931	C17orf67	0.6±0.009	0.639±0.007	1e-05	0.00194675	17	0
cg21208996	C14orf129	0.838±0.005	0.862±0.005	1e-05	0.00194675	14	0
cg26741530	C10orf32	0.7±0.007	0.741±0.008	1e-05	0.00194675	10	N_Shore
cg26328893	BRF1	0.78±0.004	0.804±0.004	1e-05	0.00194675	14	0
cg26294693	BNIP2	0.86±0.006	0.882±0.004	1e-05	0.00194675	15	N_Shelf
cg23276342	BDH1	0.86±0.006	0.886±0.004	1e-05	0.00194675	3	0
cg24361098	BCL11A	0.557±0.017	0.613±0.01	1e-05	0.00194675	2	0
cg25749966	BAP1	0.03±0.002	0.041±0.002	1e-05	0.00194675	3	Island
cg25452466	BAIAP2	0.83±0.003	0.858±0.005	1e-05	0.00194675	17	0
cg27164797	BAG2	0.16±0.007	0.215±0.011	1e-05	0.00194675	6	S_Shore
cg24750156	B4GALNT1	0.607±0.008	0.663±0.009	1e-05	0.00194675	12	N_Shore
cg27410534	ATP9B	0.68±0.004	0.719±0.006	1e-05	0.00194675	18	0
cg19924719	ATP6V1C2	0.98±0.002	0.98±0.001	1e-05	0.00194675	2	0
cg27026368	ATP2B4	0.9±0.004	0.912±0.003	1e-05	0.00194675	1	0
cg13976657	ATP11A	0.88±0.003	0.903±0.003	1e-05	0.00194675	13	Island
cg26185920	ATP11A	0.76±0.005	0.776±0.002	1e-05	0.00194675	13	S_Shore
cg06188566	ATOX1	0.892±0.004	0.911±0.002	0.000240109	0.0404018	5	0
cg21161625	ATG9A	0.841±0.004	0.858±0.003	1e-05	0.00194675	2	0
cg17995857	ASIC2	0.7±0.01	0.75±0.01	1e-05	0.00194675	17	0
cg26052783	ASIC2	0.74±0.009	0.777±0.005	1e-05	0.00194675	17	0
cg21105827	ASAP3	0.752±0.007	0.796±0.009	1e-05	0.00194675	1	Island
cg24580199	ASAP3	0.714±0.012	0.778±0.011	1e-05	0.00194675	1	N_Shore
cg26879013	ARID1B	0.86±0.004	0.881±0.004	1e-05	0.00194675	6	0
cg06025541	ARHGEF33	0.864±0.004	0.892±0.004	8.77e-05	0.0160644	2	N_Shore
cg06200818	ARHGEF3	0.697±0.007	0.733±0.005	0.000305588	0.0498234	3	0
cg20101237	ARHGEF11	0.8±0.007	0.83±0.005	1e-05	0.00194675	1	0
cg17876581	ARHGAP10	0.03±0	0.03±0	1e-05	0.00194675	4	Island
cg19847577	APBA2	0.43±0.02	0.5±0.014	1e-05	0.00194675	15	0
cg20212131	AP3S1	0.01±0.002	0.01±0.001	1e-05	0.00194675	5	Island
cg26460887	ANO4	0.81±0.007	0.838±0.004	1e-05	0.00194675	12	0
cg24039723	ANK3	0.863±0.006	0.886±0.004	1e-05	0.00194675	10	0
cg27569858	ALX3	0.76±0.009	0.796±0.007	1e-05	0.00194675	1	S_Shore
cg17468553	ALKBH5	0.01±0	0.01±0	1e-05	0.00194675	17	Island
cg19743721	ALKBH4	0.53±0.017	0.58±0.009	1e-05	0.00194675	7	S_Shelf
cg26225646	AKT1S1	0.01±0.002	0.021±0.001	1e-05	0.00194675	19	Island
cg27332063	ADAT2	0.89±0.003	0.914±0.004	1e-05	0.00194675	6	0
cg19681266	ADARB2	0.62±0.011	0.66±0.007	1e-05	0.00194675	10	0
cg26218737	ADARB2	0.64±0.005	0.675±0.008	1e-05	0.00194675	10	N_Shelf
cg25921170	ABL2	0.87±0.005	0.886±0.004	1e-05	0.00194675	1	0
cg24357302	ABCA8	0.748±0.004	0.774±0.006	1e-05	0.00194675	17	0
cg06271387	A2BP1	0.725±0.01	0.774±0.006	0.000138295	0.0244196	16	0
HYPOMETHYLATED
cg24466241	ZYG11A	0.07±0.005	0.047±0.003	1e-05	0.00194675	1	Island
cg05528568	ZXDC	0.063±0.003	0.046±0.002	0.000129947	0.0230881	3	Island
cg17598997	ZSWIM5	0.05±0	0.03±0	1e-05	0.00194675	1	S_Shore
cg25887850	ZSWIM1	0.06±0.003	0.055±0.002	1e-05	0.00194675	20	0
cg07657064	ZSCAN18	0.061±0.002	0.05±0.002	0.000300574	0.0491616	19	Island
cg17618194	ZNHIT1	0.03±0	0.02±0	1e-05	0.00194675	7	S_Shore
cg19058453	ZNF846	0.02±0.002	0.01±0.001	0.000118696	0.0212727	19	Island
cg23839938	ZNF84	0.018±0.002	0.011±0.001	1e-05	0.00194675	12	Island
cg24161286	ZNF800	0.041±0.003	0.028±0.002	1e-05	0.00194675	7	S_Shore
cg24180066	ZNF787	0.099±0.003	0.084±0.002	1e-05	0.00194675	19	Island
cg01944624	ZNF773	0.037±0.004	0.028±0.006	8.69e-05	0.0159349	19	Island
cg12572410	ZNF75A	0.069±0.003	0.052±0.002	8.6e-05	0.0157811	16	Island
cg23516613	ZNF709	0.06±0.003	0.049±0.002	1e-05	0.00194675	19	Island
cg20156999	ZNF692	0.92±0.005	0.9±0.004	1e-05	0.00194675	1	S_Shore
cg19650264	ZNF678	0.06±0.003	0.05±0.002	1e-05	0.00194675	1	N_Shore
cg26705688	ZNF671	0.07±0.003	0.053±0.002	1e-05	0.00194675	19	N_Shore
cg24943609	ZNF652	0.17±0.007	0.141±0.005	1e-05	0.00194675	17	N_Shore
cg24714742	ZNF644	0.079±0.003	0.066±0.002	1e-05	0.00194675	1	Island
cg27209816	ZNF620	0.14±0.002	0.123±0.003	1e-05	0.00194675	3	Island
cg13623452	ZNF618	0.066±0.002	0.052±0.002	1e-05	0.00194675	9	Island
cg26929337	ZNF615	0.11±0.002	0.098±0.003	1e-05	0.00194675	19	S_Shore
cg26673647	ZNF598	0.06±0.003	0.048±0.002	1e-05	0.00194675	16	N_Shore
cg23267217	ZNF593	0.01±0.001	0.01±0.001	1e-05	0.00194675	1	Island
cg23838179	ZNF592	0.085±0.002	0.072±0.003	1e-05	0.00194675	15	Island
cg23608997	ZNF580	0.13±0.003	0.104±0.004	1e-05	0.00194675	19	Island
cg11584041	ZNF574	0.074±0.002	0.062±0.002	0.000130393	0.0231514	19	Island
cg23790272	ZNF570	0.075±0.003	0.064±0.002	1e-05	0.00194675	19	Island
cg19484319	ZNF563	0.06±0.003	0.05±0.002	1e-05	0.00194675	19	S_Shore
cg24818573	ZNF560	0.1±0.003	0.082±0.002	1e-05	0.00194675	19	Island
cg18712973	ZNF560	0.12±0.004	0.1±0.002	0.000112436	0.0202992	19	Island
cg14193594	ZNF555	0.112±0.002	0.095±0.002	1e-05	0.00194675	19	Island
cg17684296	ZNF549	0.07±0	0.06±0	1e-05	0.00194675	19	Island
cg21020710	ZNF544	0.074±0.003	0.061±0.003	1e-05	0.00194675	19	N_Shore
cg23331421	ZNF536	0.07±0.005	0.05±0.002	1e-05	0.00194675	19	Island
cg23854009	ZNF530	0.067±0.002	0.053±0.003	1e-05	0.00194675	19	N_Shore
cg25103172	ZNF514	0.07±0.003	0.056±0.002	1e-05	0.00194675	2	Island
cg17416009	ZNF512	0.02±0	0.01±0	1e-05	0.00194675	2	Island
cg24862893	ZNF503	0.09±0.003	0.075±0.003	1e-05	0.00194675	10	N_Shore
cg27344740	ZNF487	0.09±0.003	0.078±0.003	1e-05	0.00194675	10	Island
cg23355674	ZNF467	0.03±0.003	0.027±0.001	1e-05	0.00194675	7	Island
cg26123258	ZNF467	0.04±0.002	0.028±0.002	1e-05	0.00194675	7	Island
cg23260901	ZNF438	0.55±0.005	0.526±0.004	1e-05	0.00194675	10	0
cg23981016	ZNF438	0.057±0.002	0.047±0.002	1e-05	0.00194675	10	Island
cg27390207	ZNF428	0.09±0.002	0.078±0.002	1e-05	0.00194675	19	S_Shore
cg22956077	ZNF416	0.03±0.002	0.024±0.001	1e-05	0.00194675	19	Island
cg20440041	ZNF382	0.163±0.004	0.145±0.003	1e-05	0.00194675	19	S_Shore
cg21103913	ZNF367	0.058±0.004	0.041±0.002	1e-05	0.00194675	9	Island
cg24681048	ZNF337-AS1	0.118±0.002	0.098±0.002	1e-05	0.00194675	20	Island
cg20176173	ZNF324	0.09±0.003	0.08±0.002	1e-05	0.00194675	19	Island
cg24694913	ZNF324	0.094±0.003	0.078±0.002	1e-05	0.00194675	19	Island
cg19684392	ZNF32	0.13±0.005	0.11±0.003	1e-05	0.00194675	10	Island
cg14411530	ZNF30-AS1	0.061±0.002	0.047±0.002	1e-05	0.00194675	19	Island
cg20812675	ZNF3	0.05±0.002	0.039±0.002	1e-05	0.00194675	7	Island
cg25201673	ZNF283	0.43±0.008	0.39±0.006	1e-05	0.00194675	19	0
cg26969288	ZNF281	0.07±0.002	0.059±0.002	1e-05	0.00194675	1	Island
cg21287489	ZNF268	0.063±0.002	0.053±0.002	1e-05	0.00194675	12	Island
cg11701094	ZNF219	0.061±0.003	0.046±0.002	0.000139721	0.0246545	14	S_Shore
cg21262300	ZNF211	0.071±0.004	0.054±0.002	1e-05	0.00194675	19	Island
cg23815915	ZNF184	0.061±0.001	0.054±0.002	1e-05	0.00194675	6	Island
cg23815462	ZNF17	0.118±0.002	0.1±0.004	1e-05	0.00194675	19	Island
cg24413068	ZNF155	0.502±0.018	0.44±0.009	1e-05	0.00194675	19	0
cg17445145	ZNF141	0.05±0	0.03±0	1e-05	0.00194675	4	Island
cg26446827	ZNF133	0.07±0.002	0.056±0.002	1e-05	0.00194675	20	Island
cg19933320	ZNF107	0.28±0.01	0.23±0.006	1e-05	0.00194675	7	N_Shore
cg26100059	ZMYND11	0.18±0.007	0.154±0.005	1e-05	0.00194675	10	S_Shore
cg01458605	ZIC1	0.073±0.003	0.058±0.002	0.000108642	0.0196695	3	Island
cg20652640	ZFPM1	0.097±0.003	0.083±0.002	1e-05	0.00194675	16	Island
cg27561452	ZFP90	0.08±0.003	0.074±0.002	1e-05	0.00194675	16	Island
cg25765397	ZFP30	0.08±0.003	0.068±0.003	1e-05	0.00194675	19	Island
cg19684883	ZFAND5	0.06±0.002	0.05±0.002	1e-05	0.00194675	9	Island
cg17254388	ZEB1	0.06±0	0.04±0	1e-05	0.00194675	10	Island
cg25294502	ZDHHC8	0.07±0.003	0.061±0.003	1e-05	0.00194675	22	Island
cg24684050	ZDHHC17	0.033±0.002	0.025±0.002	1e-05	0.00194675	12	Island
cg25376310	ZDHHC14	0.43±0.012	0.367±0.012	1e-05	0.00194675	6	0
cg26223987	ZDHHC14	0.05±0.002	0.039±0.002	1e-05	0.00194675	6	Island
cg27264484	ZDHHC1	0.08±0.002	0.071±0.002	1e-05	0.00194675	16	Island
cg26063841	ZCCHC14	0.47±0.013	0.411±0.007	1e-05	0.00194675	16	0
cg23011817	ZBTB9	0.04±0.003	0.033±0.001	1e-05	0.00194675	6	Island
cg24398366	ZBTB8A	0.078±0.003	0.065±0.002	1e-05	0.00194675	1	N_Shore
cg26850145	ZBTB5	0.07±0.003	0.06±0.002	1e-05	0.00194675	9	Island
cg17391518	ZBTB45	0.63±0.01	0.6±0.01	1e-05	0.00194675	19	Island
cg25614222	ZBTB44	0.12±0.003	0.108±0.003	1e-05	0.00194675	11	S_Shore
cg23967605	ZBTB38	0.722±0.021	0.579±0.025	1e-05	0.00194675	3	0
cg00893951	ZBTB34	0.726±0.015	0.582±0.02	3.48e-05	0.00665142	9	0
cg26888861	ZBTB3	0.08±0.003	0.065±0.002	1e-05	0.00194675	11	Island
cg07437033	ZBTB17	0.064±0.002	0.051±0.002	4.4e-05	0.00832942	1	Island
cg20880275	ZBED4	0.065±0.002	0.055±0.002	1e-05	0.00194675	22	Island
cg19657875	ZBED3	0.09±0.003	0.08±0.003	1e-05	0.00194675	5	N_Shore
cg20540683	YY1AP1	0.112±0.004	0.089±0.003	1e-05	0.00194675	1	Island
cg00061769	YY1AP1	0.026±0.001	0.018±0.001	8.97e-05	0.0163957	1	Island
cg02038783	YRDC	0.045±0.006	0.036±0.005	7.19e-05	0.0133412	1	N_Shore
cg25728025	YME1L1	0.07±0.002	0.06±0.002	1e-05	0.00194675	10	Island
cg24077412	YKT6	0.039±0.001	0.031±0.001	1e-05	0.00194675	7	Island
cg22726533	YAE1D1	0.49±0.013	0.441±0.008	1e-05	0.00194675	7	S_Shelf
cg18252306	XPO5	0.69±0.01	0.63±0.01	1e-05	0.00194675	6	0
cg17288102	XPNPEP1	0.06±0	0.05±0	1e-05	0.00194675	10	Island
cg20406120	XPC	0.13±0.008	0.1±0.005	1e-05	0.00194675	3	S_Shore
cg20453482	WWC2-AS2	0.098±0.001	0.086±0.003	1e-05	0.00194675	4	Island
cg26373942	WSCD2	0.09±0.004	0.071±0.002	1e-05	0.00194675	12	Island
cg19684207	WRB	0.23±0.027	0.14±0.017	1e-05	0.00194675	21	N_Shore
cg27119318	WRB	0.22±0.024	0.128±0.017	1e-05	0.00194675	21	N_Shore
cg21104946	WNT7B	0.128±0.008	0.096±0.006	1e-05	0.00194675	22	Island
cg17339147	WNT2	0.07±0	0.06±0	1e-05	0.00194675	7	Island
cg23937893	WNT10A	0.068±0.002	0.055±0.002	1e-05	0.00194675	2	Island
cg19427610	WIF1	0.09±0.003	0.08±0.003	1e-05	0.00194675	12	Island
cg26733786	WIF1	0.09±0.002	0.078±0.003	1e-05	0.00194675	12	Island
cg17069349	WDR82	0.07±0.003	0.06±0.002	0.000102487	0.018614	3	N_Shore
cg24091570	WDR36	0.093±0.003	0.083±0.002	1e-05	0.00194675	5	Island
cg22725947	WDFY2	0.07±0.004	0.054±0.002	1e-05	0.00194675	13	Island
cg08251037	WBSCR17	0.155±0.004	0.128±0.003	4.12e-05	0.00781661	7	Island
cg27334772	VWA3B	0.41±0.013	0.343±0.014	1e-05	0.00194675	2	0
cg24314430	VTI1A	0.081±0.003	0.067±0.003	1e-05	0.00194675	10	Island
cg25919202	VTA1	0.01±0.001	0.008±0.001	1e-05	0.00194675	6	Island
cg05395302	VSTM2B	0.098±0.003	0.08±0.003	0.00023423	0.0395159	19	Island
cg21068392	VRK1	0.056±0.002	0.046±0.002	1e-05	0.00194675	14	Island
cg27472032	VPS39	0.06±0.003	0.052±0.002	1e-05	0.00194675	15	S_Shore
cg26124961	VPS36	0.05±0.002	0.038±0.002	1e-05	0.00194675	13	Island
cg19229702	VGLL4	0.16±0.002	0.139±0.003	7.2e-05	0.0133549	3	Island
cg20052751	VEPH1	0.08±0.002	0.07±0.003	1e-05	0.00194675	3	Island
cg06682282	VDAC3	0.1±0.002	0.083±0.003	0.000108728	0.0196781	8	Island
cg24662718	VAV3	0.109±0.005	0.085±0.004	1e-05	0.00194675	1	Island
cg17318344	VANGL1	0.08±0	0.07±0	1e-05	0.00194675	1	Island
cg12542933	VAMP8	0.083±0.002	0.068±0.002	7.01e-05	0.0130354	2	0
cg21167285	VAC14	0.06±0.002	0.048±0.002	1e-05	0.00194675	16	Island
cg22712920	UXS1	0.06±0.002	0.053±0.002	1e-05	0.00194675	2	Island
cg02257090	UST	0.08±0.004	0.066±0.009	3.16e-05	0.0060623	6	Island
cg22798821	USP47	0.12±0.003	0.102±0.003	1e-05	0.00194675	11	S_Shore
cg14372333	USP43	0.023±0.002	0.015±0.001	1e-05	0.00194675	17	Island
cg02640697	USP28	0.728±0.01	0.643±0.013	0.000141029	0.0248597	11	0
cg14326747	USP16	0.094±0.003	0.08±0.002	1e-05	0.00194675	21	Island
cg22859847	USP16	0.04±0.002	0.032±0.001	1e-05	0.00194675	21	N_Shore
cg07535605	USP14	0.094±0.002	0.075±0.003	6.27e-05	0.0117271	18	Island
cg10956162	USP13	0.028±0.001	0.02±0.001	8.6e-05	0.0157811	3	Island
cg25626704	URB2	0.04±0.002	0.032±0.001	1e-05	0.00194675	1	Island
cg23646235	UPK1A	0.09±0.004	0.07±0.002	1e-05	0.00194675	19	S_Shore
cg27174387	UNG	0.02±0.002	0.011±0.001	1e-05	0.00194675	12	Island
cg02616808	UNC5A	0.074±0.002	0.057±0.003	8.17e-05	0.015051	5	N_Shore
cg22826936	ULK2	0.07±0.003	0.062±0.003	1e-05	0.00194675	17	Island
cg22972972	ULBP1	0.07±0.002	0.06±0.003	1e-05	0.00194675	6	Island
cg01731920	ULBP1	0.116±0.008	0.1±0.011	0.000248993	0.0416651	6	Island
cg20403878	UIMC1	0.05±0.002	0.04±0.001	1e-05	0.00194675	5	Island
cg23455602	UGT8	0.07±0.003	0.063±0.002	1e-05	0.00194675	4	Island
cg24741914	UCK2	0.025±0.001	0.018±0.001	1e-05	0.00194675	1	Island
cg21432801	UCHL5	0.773±0.012	0.703±0.012	1e-05	0.00194675	1	0
cg22815658	UBE3C	0.81±0.01	0.741±0.013	1e-05	0.00194675	7	0
cg21234812	UBE2Z	0.061±0.003	0.048±0.002	1e-05	0.00194675	17	N_Shore
cg27066590	UBE2Z	0.04±0.002	0.03±0.002	1e-05	0.00194675	17	N_Shore
cg23249239	UBE2V1	0.09±0.002	0.072±0.003	1e-05	0.00194675	20	Island
cg09311052	UBE2Q1	0.12±0.003	0.099±0.003	2.35e-05	0.00453201	1	Island
cg25044575	UBE2E1-AS1	0.08±0.002	0.074±0.002	1e-05	0.00194675	3	N_Shore
cg17429260	UBE2E1	0.11±0	0.09±0	1e-05	0.00194675	3	N_Shore
cg17751073	UBE2D2	0.08±0	0.07±0	1e-05	0.00194675	5	Island
cg21095379	UBE2D2	0.025±0.002	0.018±0.001	1e-05	0.00194675	5	Island
cg24631950	UBE2D1	0.055±0.003	0.043±0.003	1e-05	0.00194675	10	N_Shore
cg23164678	UBE2CBP	0.19±0.004	0.168±0.004	1e-05	0.00194675	6	Island
cg26808167	UBAP2L	0.15±0.015	0.107±0.007	1e-05	0.00194675	1	N_Shore
cg26188124	TYMS	0.07±0.002	0.061±0.002	1e-05	0.00194675	18	Island
cg21337984	TXNDC17	0.082±0.002	0.066±0.002	1e-05	0.00194675	17	Island
cg18127966	TXNDC16	0.08±0	0.06±0	1e-05	0.00194675	14	Island
cg24577766	TXNDC15	0.08±0.002	0.069±0.002	1e-05	0.00194675	5	S_Shore
cg23440305	TXNDC11	0.05±0.002	0.038±0.001	1e-05	0.00194675	16	Island
cg25619145	TUBGCP6	0.24±0.007	0.202±0.008	1e-05	0.00194675	22	S_Shore
cg24525828	TUBGCP5	0.079±0.009	0.054±0.002	1e-05	0.00194675	15	Island
cg17161804	TUBGCP5	0.02±0.001	0.009±0.001	0.000224254	0.0379199	15	Island
cg23801012	TUBB2B	0.012±0.001	0.007±0.001	1e-05	0.00194675	6	Island
cg19748937	TUBB	0.08±0.003	0.07±0.002	1e-05	0.00194675	6	S_Shore
cg10115191	TUBA8	0.065±0.002	0.049±0.002	2.18e-05	0.00420731	22	Island
cg26837870	TUBA1C	0.07±0.002	0.056±0.001	1e-05	0.00194675	12	Island
cg21300561	TUBA1B	0.05±0.003	0.038±0.002	1e-05	0.00194675	12	S_Shore
cg17550566	TTYH3	0.26±0.01	0.21±0.01	1e-05	0.00194675	7	0
cg26551200	TTYH3	0.16±0.014	0.115±0.006	1e-05	0.00194675	7	0
cg21415305	TTLL3	0.112±0.005	0.093±0.004	1e-05	0.00194675	3	Island
cg27118809	TTC38	0.08±0.002	0.068±0.002	1e-05	0.00194675	22	Island
cg07274584	TTC23	0.052±0.002	0.042±0.001	5.79e-05	0.010853	15	Island
cg23326675	TTC18	0.02±0.002	0.014±0.001	1e-05	0.00194675	10	Island
cg20059511	TSSC4	0.03±0.001	0.02±0.001	1e-05	0.00194675	11	Island
cg23594951	TSSC4	0.16±0.004	0.145±0.003	1e-05	0.00194675	11	Island
cg23210369	TSPYL6	0.88±0.008	0.839±0.006	1e-05	0.00194675	2	S_Shore
cg20311848	TSPAN33	0.06±0.003	0.05±0.002	1e-05	0.00194675	7	N_Shore
cg27442412	TSPAN2	0.08±0.003	0.06±0.003	1e-05	0.00194675	1	Island
cg26699890	TSHZ2	0.5±0.021	0.422±0.013	1e-05	0.00194675	20	0
cg10181698	TSFM	0.641±0.026	0.506±0.019	0.000204337	0.0348382	12	0
cg27537591	TRUB1	0.07±0.002	0.063±0.002	1e-05	0.00194675	10	Island
cg20887322	TRPM7	0.054±0.003	0.044±0.002	1e-05	0.00194675	15	S_Shore
cg21470824	TRIM52	0.078±0.004	0.066±0.002	1e-05	0.00194675	5	Island
cg21361251	TRIM46	0.121±0.003	0.107±0.003	1e-05	0.00194675	1	S_Shore
cg10580786	TRIM16	0.889±0.005	0.854±0.006	0.000199107	0.0340706	17	0
cg17905786	TRIAP1	0.06±0	0.05±0	1e-05	0.00194675	12	Island
cg26488978	TRERF1	0.35±0.006	0.324±0.005	1e-05	0.00194675	6	0
cg19980148	TRAPPC6B	0.04±0.002	0.03±0.001	1e-05	0.00194675	14	Island
cg23755113	TPST1	0.011±0.001	0.006±0.001	1e-05	0.00194675	7	Island
cg20102318	TPM1	0.07±0.002	0.06±0.002	1e-05	0.00194675	15	Island
cg25362630	TOX2	0.13±0.005	0.1±0.004	1e-05	0.00194675	20	Island
cg04844495	TOR3A	0.559±0.012	0.48±0.01	3.18e-05	0.0060984	1	N_Shore
cg19102938	TOP1MT	0.12±0.003	0.098±0.003	0.000167215	0.029101	8	S_Shore
cg19848720	TOMM6	0.01±0.002	0±0.001	1e-05	0.00194675	6	Island
cg25431597	TOB2	0.08±0.003	0.069±0.002	1e-05	0.00194675	22	Island
cg19455923	TNXB	0.05±0.004	0.04±0.002	1e-05	0.00194675	6	0
cg11638892	TNPO1	0.115±0.003	0.094±0.003	0.000127422	0.0226865	5	Island
cg17895377	TNNC1	0.03±0	0.02±0	1e-05	0.00194675	3	Island
cg19912736	TNKS2	0.84±0.005	0.81±0.005	1e-05	0.00194675	10	0
cg18392612	TNKS1BP1	0.06±0.001	0.048±0.002	4.84e-05	0.00912879	11	Island
cg24511258	TNK2	0.366±0.011	0.32±0.008	1e-05	0.00194675	3	N_Shore
cg26400840	TNFRSF10A	0.08±0.003	0.065±0.002	1e-05	0.00194675	8	N_Shore
cg18167218	TNFAIP8	0.15±0	0.13±0	1e-05	0.00194675	5	N_Shore
cg19740933	TNFAIP1	0.06±0.003	0.05±0.002	1e-05	0.00194675	17	S_Shore
cg24615044	TMUB2	0.069±0.002	0.057±0.002	1e-05	0.00194675	17	Island
cg27067648	TMOD3	0.07±0.004	0.054±0.002	1e-05	0.00194675	15	Island
cg19821425	TMF1	0.05±0.002	0.04±0.002	1e-05	0.00194675	3	Island
cg25775247	TMF1	0.05±0.002	0.045±0.001	1e-05	0.00194675	3	S_Shore
cg12037898	TMEM91	0.044±0.001	0.035±0.001	2.53e-05	0.00487002	19	N_Shore
cg23983173	TMEM87A	0.234±0.007	0.202±0.007	1e-05	0.00194675	15	N_Shore
cg26052367	TMEM87A	0.05±0.003	0.041±0.002	1e-05	0.00194675	15	N_Shore
cg24487784	TMEM80	0.075±0.003	0.063±0.002	1e-05	0.00194675	11	Island
cg17657300	TMEM66	0.08±0	0.06±0	1e-05	0.00194675	8	N_Shore
cg23779621	TMEM64	0.102±0.002	0.086±0.003	1e-05	0.00194675	8	Island
cg24744689	TMEM64	0.061±0.004	0.048±0.001	1e-05	0.00194675	8	Island
cg11451544	TMEM245	0.099±0.006	0.077±0.002	7.43e-05	0.0137666	9	Island
cg19760898	TMEM229A	0.04±0.004	0.03±0.002	1e-05	0.00194675	7	Island
cg22701913	TMEM205	0.01±0.001	0.007±0.001	1e-05	0.00194675	19	Island
cg18176336	TMEM201	0.06±0	0.05±0	1e-05	0.00194675	1	Island
cg20819218	TMEM200B	0.075±0.003	0.061±0.002	1e-05	0.00194675	1	Island
cg22788029	TMEM200B	0.07±0.003	0.058±0.003	1e-05	0.00194675	1	Island
cg25731807	TMEM171	0.14±0.005	0.121±0.004	1e-05	0.00194675	5	Island
cg26386449	TMEM168	0.1±0.003	0.088±0.003	1e-05	0.00194675	7	S_Shore
cg21117768	TMEM150A	0.012±0.001	0.007±0.001	1e-05	0.00194675	2	Island
cg23872082	TMEM145	0.042±0.003	0.033±0.001	1e-05	0.00194675	19	Island
cg24560288	TMEM138	0.138±0.009	0.101±0.006	1e-05	0.00194675	11	S_Shore
cg23122409	TMEM132E	0.08±0.003	0.069±0.003	1e-05	0.00194675	17	Island
cg23753415	TMEM132E	0.106±0.004	0.088±0.003	1e-05	0.00194675	17	Island
cg11937129	TMEM120B	0.091±0.004	0.073±0.002	0.000124856	0.0222563	12	Island
cg19900142	TMEM117	0.11±0.002	0.1±0.002	1e-05	0.00194675	12	N_Shore
cg18221862	TMEFF2	0.08±0	0.07±0	1e-05	0.00194675	2	Island
cg20609057	TMED5	0.053±0.003	0.042±0.002	1e-05	0.00194675	1	Island
cg21095988	TMED5	0.007±0.001	0.003±0.001	1e-05	0.00194675	1	Island
cg24158728	TMCO3	0.773±0.011	0.708±0.013	1e-05	0.00194675	13	N_Shelf
cg13348286	TMCO3	0.116±0.002	0.097±0.003	0.000178698	0.0309487	13	Island
cg19427376	TMC7	0.11±0.004	0.09±0.002	1e-05	0.00194675	16	N_Shore
cg02395512	TMC3-AS1	0.033±0.008	0.023±0.005	9.65e-05	0.0175949	15	0
cg01883883	TMBIM4	0.698±0.027	0.638±0.029	4.43e-06	0.00194675	12	N_Shore
cg17664568	TM9SF3	0.12±0	0.1±0	1e-05	0.00194675	10	Island
cg17782972	TM9SF2	0.05±0	0.04±0	1e-05	0.00194675	13	Island
cg21390350	TIGD2	0.099±0.002	0.086±0.003	1e-05	0.00194675	4	Island
cg23087241	THYN1	0.08±0.003	0.06±0.002	1e-05	0.00194675	11	Island
cg19936885	THUMPD3	0.04±0.002	0.03±0.002	1e-05	0.00194675	3	N_Shore
cg26851410	THOP1	0.08±0.003	0.067±0.002	1e-05	0.00194675	19	Island
cg18027481	THG1L	0.06±0	0.05±0	1e-05	0.00194675	5	Island
cg10427268	THEGL	0.244±0.013	0.186±0.006	6.57e-05	0.0122481	4	0
cg21346639	TGIF1	0.053±0.006	0.031±0.004	1e-05	0.00194675	18	N_Shore
cg21434114	TGIF1	0.078±0.001	0.07±0.002	1e-05	0.00194675	18	Island
cg22892577	TGIF1	0.06±0.002	0.048±0.002	1e-05	0.00194675	18	S_Shore
cg05802994	TGFBI	0.08±0.003	0.063±0.002	6.95e-05	0.0129285	5	Island
cg18522284	TGFA	0.07±0.002	0.06±0.002	0.000165102	0.0287585	2	Island
cg26517670	TFDP2	0.67±0.028	0.532±0.021	1e-05	0.00194675	3	0
cg26215000	TFAP2D	0.21±0.009	0.178±0.006	1e-05	0.00194675	6	S_Shore
cg09302904	TEX2	0.202±0.003	0.181±0.003	0.000278824	0.0461023	17	Island
cg17283347	TEX14	0.07±0	0.06±0	1e-05	0.00194675	17	N_Shore
cg25827112	TESK2	0.07±0.002	0.057±0.002	1e-05	0.00194675	1	Island
cg20441553	TERT	0.6±0.003	0.581±0.004	1e-05	0.00194675	5	S_Shore
cg02286968	TERT	0.745±0.053	0.645±0.057	4.93e-05	0.00928493	5	N_Shelf
cg24505307	TENC1	0.071±0.003	0.06±0.002	1e-05	0.00194675	12	S_Shore
cg25021051	TENC1	0.07±0.003	0.062±0.002	1e-05	0.00194675	12	Island
cg22814256	TEF	0.09±0.002	0.078±0.002	1e-05	0.00194675	22	Island
cg26681399	TEF	0.1±0.003	0.089±0.003	1e-05	0.00194675	22	Island
cg23613127	TECPR2	0.06±0.002	0.051±0.002	1e-05	0.00194675	14	N_Shore
cg24915717	TECPR1	0.1±0.006	0.085±0.003	1e-05	0.00194675	7	Island
cg17026052	TEAD3	0.09±0.003	0.076±0.002	0.000209011	0.0355291	6	Island
cg19970699	TDRD10	0.11±0.006	0.08±0.004	1e-05	0.00194675	1	Island
cg20078939	TCP11L1	0.07±0.003	0.06±0.002	1e-05	0.00194675	11	Island
cg27574244	TBCD	0.09±0.002	0.079±0.002	1e-05	0.00194675	17	Island
cg19957727	TBCCD1	0.07±0.005	0.05±0.002	1e-05	0.00194675	3	Island
cg22999384	TBC1D29	0.74±0.005	0.702±0.008	1e-05	0.00194675	17	0
cg21092603	TBC1D14	0.094±0.002	0.08±0.003	1e-05	0.00194675	4	Island
cg21065990	TASP1	0.024±0.002	0.017±0.001	1e-05	0.00194675	20	N_Shore
cg22966895	TAPBP	0.15±0.01	0.111±0.006	1e-05	0.00194675	6	S_Shore
cg17253307	TAP2	0.04±0	0.03±0	1e-05	0.00194675	6	Island
cg25943967	TAOK2	0.09±0.003	0.076±0.003	1e-05	0.00194675	16	Island
cg23836322	TANC1	0.842±0.01	0.805±0.006	1e-05	0.00194675	2	0
cg20560182	TAF7	0.038±0.003	0.028±0.002	1e-05	0.00194675	5	Island
cg23325365	SYT5	0.08±0.002	0.072±0.002	1e-05	0.00194675	19	Island
cg18158990	SYT10	0.1±0	0.08±0	1e-05	0.00194675	12	Island
cg20472643	SYT10	0.106±0.003	0.088±0.003	1e-05	0.00194675	12	Island
cg11154829	SYT10	0.144±0.004	0.117±0.003	2.84e-05	0.00545653	12	Island
cg20118822	SYNPO2	0.69±0.019	0.61±0.016	1e-05	0.00194675	4	0
cg26847571	SYNM	0.38±0.022	0.305±0.014	1e-05	0.00194675	15	0
cg24060451	SYN3	0.059±0.002	0.051±0.001	1e-05	0.00194675	22	Island
cg27396259	SYN2	0.09±0.006	0.065±0.005	1e-05	0.00194675	3	0
cg23447996	SYK	0.05±0.002	0.041±0.002	1e-05	0.00194675	9	S_Shore
cg06842519	SYDE2	0.07±0.003	0.058±0.001	0.000305747	0.0498335	1	Island
cg25132948	SWT1	0.88±0.006	0.856±0.005	1e-05	0.00194675	1	0
cg18088300	SUV420H2	0.13±0	0.11±0	1e-05	0.00194675	19	S_Shore
cg26298814	SUSD5	0.05±0.003	0.037±0.002	1e-05	0.00194675	3	N_Shore
cg10856813	SUSD4	0.117±0.003	0.105±0.001	0.000134063	0.0237555	1	Island
cg21053323	SUMO3	0.084±0.012	0.045±0.006	1e-05	0.00194675	21	Island
cg26168557	SUGT1	0.05±0.002	0.042±0.002	1e-05	0.00194675	13	Island
cg19410845	SUCLG1	0.07±0.003	0.06±0.003	1e-05	0.00194675	2	S_Shore
cg24017719	STRBP	0.587±0.014	0.516±0.013	1e-05	0.00194675	9	0
cg17910679	STRA13	0.1±0.01	0.08±0	1e-05	0.00194675	17	Island
cg22798877	STPG2	0.46±0.017	0.385±0.014	1e-05	0.00194675	4	0
cg26913088	STOM	0.08±0.003	0.07±0.002	1e-05	0.00194675	9	Island
cg26190407	STIP1	0.22±0.008	0.188±0.006	1e-05	0.00194675	11	N_Shore
cg04004861	STAU2	0.101±0.003	0.085±0.002	6.1e-05	0.0114216	8	Island
cg21037892	STARD7	0.077±0.003	0.066±0.002	1e-05	0.00194675	2	Island
cg23137597	STARD7	0.05±0.002	0.037±0.002	1e-05	0.00194675	2	Island
cg25673899	STARD10	0.03±0.002	0.02±0.001	1e-05	0.00194675	11	S_Shore
cg25411207	STAC2	0.06±0.003	0.05±0.002	1e-05	0.00194675	17	Island
cg26241363	ST8SIA4	0.05±0.003	0.04±0.002	1e-05	0.00194675	5	N_Shore
cg00769520	ST8SIA1	0.069±0.002	0.052±0.002	3.49e-05	0.00666805	12	Island
cg27158141	ST6GALNAC3	0.07±0.002	0.062±0.002	1e-05	0.00194675	1	Island
cg21099221	SRM	0.04±0.002	0.031±0.002	1e-05	0.00194675	1	Island
cg04960243	SRF	0.053±0.003	0.04±0.002	0.000273769	0.0453393	6	Island
cg21351151	SRA1	0.042±0.003	0.032±0.001	1e-05	0.00194675	5	Island
cg26984869	SQRDL	0.09±0.002	0.077±0.002	1e-05	0.00194675	15	Island
cg25237016	SPTBN4	0.14±0.004	0.113±0.005	1e-05	0.00194675	19	Island
cg26853640	SPRED3	0.2±0.004	0.176±0.004	1e-05	0.00194675	19	S_Shore
cg21348526	SPRED1	0.795±0.012	0.707±0.018	1e-05	0.00194675	15	0
cg09305687	SPR	0.083±0.002	0.071±0.002	0.000122222	0.0218286	2	Island
cg21285383	SPIRE2	0.171±0.009	0.146±0.004	1e-05	0.00194675	16	Island
cg23163333	SPHKAP	0.13±0.004	0.108±0.004	1e-05	0.00194675	2	Island
cg04888647	SPCS1	0.066±0.001	0.052±0.002	2.79e-05	0.00536447	3	N_Shore
cg24838043	SPAG7	0.09±0.003	0.078±0.002	1e-05	0.00194675	17	Island
cg23827867	SOX12	0.076±0.003	0.065±0.002	1e-05	0.00194675	20	Island
cg08165221	SOX11	0.092±0.003	0.069±0.003	8.56e-05	0.0157189	2	Island
cg26157145	SOS1	0.04±0.003	0.031±0.001	1e-05	0.00194675	2	S_Shore
cg23910743	SORCS2	0.118±0.012	0.084±0.004	1e-05	0.00194675	4	Island
cg27099159	SON	0.06±0.002	0.056±0.002	1e-05	0.00194675	21	Island
cg26475921	SNX4	0.03±0.002	0.026±0.001	1e-05	0.00194675	3	S_Shore
cg24284910	SNX14	0.069±0.007	0.048±0.003	1e-05	0.00194675	6	N_Shore
cg26515799	SNU13	0.22±0.016	0.162±0.008	1e-05	0.00194675	22	N_Shore
cg25083270	SNTB2	0.02±0.001	0.013±0.001	1e-05	0.00194675	16	Island
cg01376847	SNORD55	0.019±0.001	0.012±0.001	7.13e-05	0.0132346	1	Island
cg17755386	SNORD46	0.21±0.01	0.19±0	1e-05	0.00194675	1	S_Shore
cg21170636	SNORD24	0.055±0.003	0.046±0.001	1e-05	0.00194675	9	Island
cg11011602	SNORD24	0.074±0.002	0.058±0.002	4.85e-05	0.0091443	9	Island
cg19556901	SNORD115-1	0.59±0.01	0.56±0.006	1e-05	0.00194675	15	0
cg24807778	SNORD113-6	0.61±0.015	0.5±0.022	1e-05	0.00194675	14	0
cg20498895	SNORA7A	0.079±0.003	0.056±0.005	1e-05	0.00194675	3	S_Shore
cg21298750	SNHG10	0.107±0.003	0.093±0.003	1e-05	0.00194675	14	N_Shore
cg19872010	SNAP23	0.1±0.006	0.07±0.005	1e-05	0.00194675	15	S_Shelf
cg21119962	SMYD3	0.067±0.002	0.055±0.002	1e-05	0.00194675	1	Island
cg27570636	SMYD2	0.09±0.002	0.077±0.002	1e-05	0.00194675	1	Island
cg02371824	SMPD2	0.359±0.077	0.247±0.066	0.000193146	0.0331608	6	N_Shore
cg26944434	SMNDC1	0.07±0.003	0.057±0.003	1e-05	0.00194675	10	Island
cg20964023	SMEK1	0.053±0.002	0.042±0.002	1e-05	0.00194675	14	Island
cg19870596	SMC6	0.78±0.01	0.72±0.011	1e-05	0.00194675	2	0
cg25007351	SMC4	0.05±0.004	0.033±0.002	1e-05	0.00194675	3	Island
cg17599236	SMARCD3	0.13±0	0.11±0	1e-05	0.00194675	7	S_Shore
cg22750243	SMARCD3	0.07±0.002	0.059±0.002	1e-05	0.00194675	7	Island
cg26226968	SMARCAD1	0.05±0.001	0.042±0.002	1e-05	0.00194675	4	Island
cg17364323	SLCO3A1	0.07±0	0.05±0	1e-05	0.00194675	15	0
cg20143492	SLCO3A1	0.08±0.003	0.07±0.002	1e-05	0.00194675	15	Island
cg24751648	SLC9A2	0.091±0.002	0.077±0.003	1e-05	0.00194675	2	Island
cg26907768	SLC7A5	0.16±0.004	0.137±0.005	1e-05	0.00194675	16	N_Shore
cg18014856	SLC4A9	0.05±0	0.04±0	1e-05	0.00194675	5	Island
cg24415793	SLC4A8	0.052±0.002	0.043±0.001	1e-05	0.00194675	12	N_Shore
cg24097436	SLC4A2	0.05±0.002	0.04±0.002	1e-05	0.00194675	7	Island
cg19917436	SLC48A1	0.05±0.004	0.04±0.002	1e-05	0.00194675	12	N_Shore
cg12391174	SLC48A1	0.055±0.002	0.041±0.002	0.000297692	0.0487988	12	Island
cg18030774	SLC46A1	0.11±0	0.1±0	1e-05	0.00194675	17	Island
cg27257955	SLC44A4	0.8±0.015	0.749±0.008	1e-05	0.00194675	6	S_Shelf
cg24572577	SLC41A3	0.059±0.003	0.048±0.002	1e-05	0.00194675	3	Island
cg20004985	SLC38A7	0.18±0.009	0.15±0.005	1e-05	0.00194675	16	N_Shore
cg23180314	SLC38A7	0.23±0.008	0.194±0.008	1e-05	0.00194675	16	N_Shore
cg26131803	SLC36A4	0.05±0.003	0.043±0.002	1e-05	0.00194675	11	S_Shore
cg25437385	SLC35F3	0.03±0.002	0.024±0.002	1e-05	0.00194675	1	Island
cg25962682	SLC35F3	0.05±0.002	0.04±0.002	1e-05	0.00194675	1	Island
cg27658080	SLC35B1	0.05±0.002	0.042±0.002	1e-05	0.00194675	17	0
cg17035366	SLC2A13	0.16±0.003	0.142±0.003	7.12e-05	0.0132208	12	Island
cg17393362	SLC26A6	0.01±0	0±0	1e-05	0.00194675	3	Island
cg27583030	SLC25A4	0.09±0.004	0.073±0.003	1e-05	0.00194675	4	Island
cg25944700	SLC25A37	0.04±0.002	0.03±0.002	1e-05	0.00194675	8	Island
cg19626872	SLC25A35	0.07±0.003	0.06±0.002	1e-05	0.00194675	17	Island
cg25331196	SLC24A4	0.06±0.003	0.045±0.003	1e-05	0.00194675	14	Island
cg24682551	SLC22A15	0.135±0.009	0.106±0.005	1e-05	0.00194675	1	S_Shore
cg08625468	SLC16A6	0.092±0.002	0.076±0.002	8.76e-06	0.00194675	17	Island
cg23802341	SLC15A4	0.092±0.003	0.082±0.002	1e-05	0.00194675	12	Island
cg22825944	SLC12A4	0.04±0.002	0.033±0.002	1e-05	0.00194675	16	S_Shore
cg23656386	SLC12A4	0.12±0.002	0.109±0.003	1e-05	0.00194675	16	N_Shore
cg17895464	SKIDA1	0.06±0	0.05±0	1e-05	0.00194675	10	Island
cg21120786	SKAP2	0.101±0.003	0.088±0.003	1e-05	0.00194675	7	Island
cg12169852	SKA2	0.041±0.002	0.028±0.002	0.000112618	0.0203107	17	N_Shore
cg08339208	SIKE1	0.048±0.002	0.034±0.002	4.52e-05	0.00854716	1	Island
cg07532067	SIAH2	0.097±0.004	0.076±0.003	0.00018431	0.0318136	3	Island
cg17530503	SH3RF3	0.57±0.01	0.52±0.01	1e-05	0.00194675	2	0
cg26682337	SH3RF2	0.15±0.006	0.113±0.005	1e-05	0.00194675	5	0
cg24906525	SH3BP4	0.01±0.002	0.005±0.001	1e-05	0.00194675	2	Island
cg27660165	SH2D2A	0.1±0.004	0.082±0.002	1e-05	0.00194675	1	Island
cg07202430	SH2B3	0.049±0.004	0.035±0.001	0.000305541	0.0498234	12	Island
cg07357987	SGPP2	0.087±0.003	0.07±0.002	9.04e-05	0.0165178	2	Island
cg26059836	SGPL1	0.01±0.002	0.008±0.001	1e-05	0.00194675	10	Island
cg26961824	SGOL2	0.67±0.014	0.593±0.017	1e-05	0.00194675	2	N_Shore
cg17706604	SGK3	0.08±0	0.07±0	1e-05	0.00194675	8	Island
cg23616761	SGCE	0.06±0.004	0.041±0.003	1e-05	0.00194675	7	Island
cg02888838	SFT2D3	0.085±0.002	0.069±0.002	2.15e-06	0.00194675	2	Island
cg23688411	SFRS9	0.08±0.004	0.062±0.003	1e-05	0.00194675	12	Island
cg00022138	SFRS6	0.063±0.003	0.05±0.002	0.000257796	0.0429937	20	N_Shore
cg20729316	SFRS15	0.091±0.002	0.076±0.002	1e-05	0.00194675	21	Island
cg19573776	SFMBT2	0.09±0.002	0.07±0.003	1e-05	0.00194675	10	Island
cg25291138	SFMBT2	0.05±0.002	0.043±0.002	1e-05	0.00194675	10	Island
cg17538828	SFMBT1	0.75±0.01	0.71±0.01	1e-05	0.00194675	3	0
cg21209911	SF3B1	0.035±0.002	0.026±0.001	1e-05	0.00194675	2	Island
cg23542436	SETD3	0.1±0.002	0.09±0.002	1e-05	0.00194675	14	Island
cg26279366	SERTAD3	0.12±0.004	0.093±0.005	1e-05	0.00194675	19	N_Shore
cg23516949	SERINC4	0.27±0.004	0.251±0.003	1e-05	0.00194675	15	Island
cg20506460	SERINC3	0.074±0.002	0.063±0.002	1e-05	0.00194675	20	Island
cg26315753	SERINC2	0.03±0.002	0.021±0.001	1e-05	0.00194675	1	Island
cg20288129	SEMA5B	0.08±0.003	0.06±0.003	1e-05	0.00194675	3	Island
cg27194081	SELO	0.09±0.002	0.081±0.003	1e-05	0.00194675	22	Island
cg27477959	SEH1L	0.12±0.002	0.103±0.002	1e-05	0.00194675	18	N_Shore
cg17854265	SEC61G	0.09±0	0.07±0	1e-05	0.00194675	7	Island
cg24204065	SEC61B	0.041±0.001	0.032±0.002	1e-05	0.00194675	9	Island
cg10482149	SEC61A1	0.082±0.002	0.067±0.002	9.38e-05	0.0171208	3	Island
cg24849565	SEC11C	0.07±0.001	0.064±0.001	1e-05	0.00194675	18	Island
cg23456826	SDR39U1	0.03±0.001	0.024±0.001	1e-05	0.00194675	14	Island
cg26366417	SDHAP2	0.14±0.014	0.1±0.006	1e-05	0.00194675	3	Island
cg13915676	SDCCAG3	0.084±0.002	0.069±0.002	1e-05	0.00194675	9	Island
cg27289104	SDCCAG1	0.04±0.002	0.037±0.002	1e-05	0.00194675	14	N_Shore
cg22894353	SCUBE2	0.15±0.002	0.131±0.003	1e-05	0.00194675	11	Island
cg18206914	SCO2	0.1±0	0.09±0	1e-05	0.00194675	22	Island
cg18047082	SCN9A	0.08±0	0.06±0	1e-05	0.00194675	2	Island
cg17427154	SCCPDH	0.02±0	0.01±0	1e-05	0.00194675	1	Island
cg26011998	SAV1	0.1±0.003	0.081±0.002	1e-05	0.00194675	14	Island
cg23887396	SARM1	0.052±0.003	0.03±0.003	1e-05	0.00194675	17	Island
cg09889103	SAPS1	0.06±0.002	0.05±0.001	0.000281517	0.0464878	19	Island
cg20593311	SAP130	0.076±0.003	0.064±0.002	1e-05	0.00194675	2	Island
cg27487046	SAMD11	0.04±0.002	0.027±0.002	1e-05	0.00194675	1	Island
cg20196543	SACM1L	0.06±0.002	0.05±0.002	1e-05	0.00194675	3	Island
cg22986271	SACM1L	0.08±0.002	0.067±0.003	1e-05	0.00194675	3	Island
cg27049517	RYR1	0.07±0.003	0.055±0.002	1e-05	0.00194675	19	Island
cg24795046	RUNDC3A	0.39±0.007	0.367±0.004	1e-05	0.00194675	17	S_Shore
cg23958457	RSU1	0.128±0.003	0.117±0.002	1e-05	0.00194675	10	Island
cg24151267	RSAD1	0.109±0.004	0.086±0.003	1e-05	0.00194675	17	Island
cg24997006	RRP1	0.04±0.002	0.032±0.002	1e-05	0.00194675	21	N_Shore
cg26095266	RRM2	0.09±0.003	0.078±0.002	1e-05	0.00194675	2	Island
cg17944282	RPSA	0.02±0	0.01±0	1e-05	0.00194675	3	Island
cg22833292	RPS6KA4	0.08±0.003	0.065±0.002	1e-05	0.00194675	11	Island
cg19758758	RPS27	0.05±0.002	0.04±0.002	1e-05	0.00194675	1	Island
cg23365666	RPS14	0.05±0.003	0.038±0.002	1e-05	0.00194675	5	Island
cg14119616	RPS13	0.046±0.002	0.035±0.001	1e-05	0.00194675	11	Island
cg23644680	RPRD1B	0.77±0.007	0.732±0.006	1e-05	0.00194675	20	0
cg09140182	RPP25L	0.08±0.002	0.066±0.002	0.000270192	0.0447992	9	Island
cg24673476	RPL39L	0.069±0.002	0.058±0.002	1e-05	0.00194675	3	Island
cg20645649	RPL35	0.078±0.002	0.067±0.002	1e-05	0.00194675	9	Island
cg23714972	RPL3	0.111±0.006	0.083±0.004	1e-05	0.00194675	22	N_Shore
cg06819656	RPL22L1	0.115±0.004	0.093±0.003	0.000301724	0.049287	3	N_Shelf
cg25216634	RPH3AL	0.14±0.011	0.107±0.004	1e-05	0.00194675	17	N_Shelf
cg27013630	RPAIN	0.04±0.002	0.03±0.001	1e-05	0.00194675	17	Island
cg26087678	RORA	0.09±0.003	0.077±0.002	1e-05	0.00194675	15	Island
cg17531288	ROCK2	0.45±0.02	0.39±0.01	1e-05	0.00194675	2	N_Shore
cg19928023	RNVU1-20	0.23±0.012	0.19±0.006	1e-05	0.00194675	1	Island
cg27227314	RNU6-2	0.06±0.003	0.053±0.002	1e-05	0.00194675	14	Island
cg01555029	RNPS1	0.041±0.002	0.032±0.001	0.000298984	0.0489793	16	Island
cg20908800	RNPC3	0.059±0.002	0.052±0.001	1e-05	0.00194675	1	N_Shore
cg27054251	RNPC3	0.05±0.002	0.04±0.002	1e-05	0.00194675	1	N_Shore
cg27220681	RNMTL1	0.17±0.006	0.146±0.005	1e-05	0.00194675	17	Island
cg21217426	RNFT1	0.059±0.002	0.049±0.002	1e-05	0.00194675	17	Island
cg05171637	RNF8	0.096±0.005	0.068±0.003	5.44e-05	0.010223	6	0
cg23859705	RNF44	0.043±0.003	0.031±0.002	1e-05	0.00194675	5	S_Shore
cg23834525	RNF24	0.109±0.003	0.092±0.003	1e-05	0.00194675	20	N_Shore
cg26542888	RNF2	0.04±0.002	0.028±0.002	1e-05	0.00194675	1	N_Shore
cg12775935	RNF121	0.046±0.003	0.034±0.001	0.000117001	0.0210275	11	0
cg17256334	RNF103	0.06±0	0.05±0	1e-05	0.00194675	2	Island
cg25965956	RNASEH2A	0.08±0.002	0.072±0.002	1e-05	0.00194675	19	Island
cg24937642	RIPPLY2	0.08±0.003	0.066±0.003	1e-05	0.00194675	6	Island
cg00306421	RIOK3	0.12±0.003	0.105±0.002	0.000195167	0.0334855	18	Island
cg27422885	RIMS1	0.71±0.015	0.622±0.019	1e-05	0.00194675	6	0
cg21503377	RHOU	0.119±0.003	0.104±0.003	1e-05	0.00194675	1	Island
cg22697332	RHOJ	0.1±0.003	0.084±0.002	1e-05	0.00194675	14	0
cg27317016	RHOBTB2	0.1±0.002	0.084±0.002	1e-05	0.00194675	8	0
cg04275373	RHBDL1	0.146±0.004	0.123±0.003	0.000252989	0.0422787	16	N_Shelf
cg25680865	RHBDD2	0.07±0.003	0.06±0.002	1e-05	0.00194675	7	Island
cg21303386	RGS7	0.116±0.003	0.095±0.004	1e-05	0.00194675	1	Island
cg27106513	RGS20	0.09±0.004	0.075±0.003	1e-05	0.00194675	8	Island
cg22714645	RGS12	0.72±0.012	0.619±0.017	1e-05	0.00194675	4	N_Shelf
cg17792315	RGNEF	0.02±0	0.01±0	1e-05	0.00194675	5	Island
cg21176643	RFX4	0.047±0.002	0.039±0.002	1e-05	0.00194675	12	Island
cg20266961	RFX3	0.37±0.019	0.31±0.01	1e-05	0.00194675	9	0
cg26912688	RFWD2	0.1±0.003	0.086±0.003	1e-05	0.00194675	1	Island
cg10830518	REV3L	0.035±0.001	0.027±0.001	5.71e-05	0.0107147	6	Island
cg26694713	REST	0.02±0.002	0.01±0.001	1e-05	0.00194675	4	Island
cg07964006	REST	0.058±0.004	0.04±0.002	0.000181186	0.0313585	4	S_Shore
cg24087211	REPS1	0.068±0.003	0.053±0.003	1e-05	0.00194675	6	S_Shore
cg19549288	RELL2	0.05±0.001	0.04±0.002	1e-05	0.00194675	5	Island
cg26495758	REEP4	0.02±0.001	0.011±0.001	1e-05	0.00194675	8	S_Shore
cg26464596	RDH10	0.09±0.002	0.071±0.003	1e-05	0.00194675	8	Island
cg08806699	RBP7	0.084±0.003	0.067±0.002	4.24e-05	0.0080354	1	Island
cg20337753	RBM9	0.08±0.003	0.07±0.003	1e-05	0.00194675	22	N_Shore
cg00068621	RBM22	0.036±0.001	0.028±0.001	0.00012084	0.0216197	5	S_Shore
cg10054501	RBM19	0.068±0.002	0.055±0.002	0.000279977	0.0462632	12	N_Shore
cg17618092	RBM14	0.08±0	0.07±0	1e-05	0.00194675	11	Island
cg06815523	RBFOX3	0.441±0.009	0.406±0.004	0.000288227	0.0474436	17	0
cg25112291	RAX	0.12±0.003	0.108±0.003	1e-05	0.00194675	18	Island
cg27019126	RAX	0.09±0.003	0.08±0.002	1e-05	0.00194675	18	Island
cg25974903	RAVER2	0.08±0.005	0.059±0.003	1e-05	0.00194675	1	Island
cg23579770	RASSF5	0.09±0.003	0.072±0.002	1e-05	0.00194675	1	Island
cg08617916	RASSF5	0.07±0.002	0.056±0.002	0.000113917	0.0205306	1	Island
cg19756789	RASGRP3	0.07±0.004	0.06±0.002	1e-05	0.00194675	2	0
cg24718971	RASGRF2	0.013±0.002	0.008±0.001	1e-05	0.00194675	5	Island
cg25947555	RASD2	0.06±0.002	0.046±0.002	1e-05	0.00194675	22	Island
cg18050291	RASD1	0.1±0	0.08±0	1e-05	0.00194675	17	Island
cg20367329	RASD1	0.04±0.003	0.03±0.001	1e-05	0.00194675	17	Island
cg00442282	RARA	0.103±0.003	0.082±0.003	0.000216407	0.0366773	17	N_Shore
cg19665106	RAPGEF6	0.04±0.002	0.03±0.001	1e-05	0.00194675	5	Island
cg24883110	RANBP9	0.83±0.017	0.767±0.011	1e-05	0.00194675	6	0
cg04824390	RANBP9	0.05±0.001	0.042±0.001	0.000198949	0.0340549	6	Island
cg22962161	RANBP10	0.06±0.003	0.047±0.002	1e-05	0.00194675	16	Island
cg26419421	RAMP1	0.1±0.005	0.08±0.003	1e-05	0.00194675	2	Island
cg24428760	RALY	0.071±0.004	0.058±0.002	1e-05	0.00194675	20	Island
cg25668922	RAI14	0.09±0.002	0.079±0.002	1e-05	0.00194675	5	Island
cg24234845	RAD51	0.07±0.004	0.057±0.002	1e-05	0.00194675	15	Island
cg21033655	RAD23A	0.073±0.001	0.06±0.003	1e-05	0.00194675	19	Island
cg26072457	RAD17	0.08±0.003	0.068±0.002	1e-05	0.00194675	5	Island
cg23517124	RACGAP1	0.02±0.003	0.015±0.001	1e-05	0.00194675	12	S_Shore
cg26796990	RABL5	0.2±0.006	0.179±0.003	1e-05	0.00194675	7	Island
cg22662321	RABL2B	0.06±0.003	0.055±0.002	1e-05	0.00194675	22	Island
cg03701222	RAB40C	0.081±0.003	0.063±0.003	9.41e-05	0.0171695	16	Island
cg03276422	RAB40B	0.126±0.005	0.101±0.003	8.21e-05	0.0151139	17	Island
cg18194821	RAB3B	0.08±0	0.07±0	1e-05	0.00194675	1	Island
cg05100739	RAB37	0.057±0.001	0.043±0.002	7.25e-05	0.0134428	17	Island
cg27560039	RAB30	0.07±0.003	0.055±0.002	1e-05	0.00194675	11	0
cg20857291	RAB29	0.093±0.003	0.081±0.003	1e-05	0.00194675	1	Island
cg26112564	RAB26	0.12±0.003	0.104±0.004	1e-05	0.00194675	16	Island
cg26035837	RAB22A	0.1±0.005	0.088±0.003	1e-05	0.00194675	20	Island
cg17524151	RAB11FIP3	0.08±0	0.06±0	1e-05	0.00194675	16	Island
cg16697493	RAB11FIP3	0.1±0.003	0.078±0.003	0.000267919	0.0444706	16	Island
cg17328034	RAB11A	0.1±0.01	0.07±0	1e-05	0.00194675	15	S_Shore
cg25491987	QTRT1	0.08±0.003	0.063±0.003	1e-05	0.00194675	19	Island
cg06894687	QSOX1	0.061±0.002	0.048±0.002	0.000299622	0.049037	1	N_Shore
cg17663101	QRICH1	0.1±0	0.08±0	1e-05	0.00194675	3	Island
cg18125479	PYGL	0.12±0	0.1±0	1e-05	0.00194675	14	Island
cg20025963	PYCR1	0.23±0.014	0.18±0.007	1e-05	0.00194675	17	Island
cg20310071	PXMP3	0.09±0.004	0.07±0.003	1e-05	0.00194675	8	Island
cg26373949	PWWP2A	0.07±0.003	0.063±0.002	1e-05	0.00194675	5	Island
cg26695659	PWP1	0.06±0.002	0.054±0.002	1e-05	0.00194675	12	N_Shore
cg17353057	PTTG1IP	0.07±0	0.06±0	1e-05	0.00194675	21	Island
cg26825614	PTS	0.07±0.003	0.054±0.002	1e-05	0.00194675	11	Island
cg21514629	PTRF	0.098±0.002	0.085±0.003	1e-05	0.00194675	17	Island
cg26597305	PTPRN2	0.8±0.012	0.74±0.012	1e-05	0.00194675	7	S_Shelf
cg27525626	PTPRG	0.78±0.006	0.723±0.009	1e-05	0.00194675	3	0
cg17250701	PTPN5	0.06±0	0.05±0	1e-05	0.00194675	11	Island
cg19550755	PTPN5	0.37±0.008	0.34±0.005	1e-05	0.00194675	11	0
cg24793300	PTPN12	0.13±0.002	0.112±0.002	1e-05	0.00194675	7	Island
cg06119711	PTK2	0.027±0.001	0.021±0.001	0.000147943	0.0259629	8	Island
cg25057743	PTH2R	0.08±0.003	0.073±0.002	1e-05	0.00194675	2	Island
cg13831329	PTGR1	0.088±0.002	0.078±0.002	1e-05	0.00194675	9	S_Shore
cg27046189	PTGES3L-AARSD1	0.09±0.005	0.07±0.004	1e-05	0.00194675	17	S_Shore
cg17815177	PTGER1	0.2±0.01	0.17±0	1e-05	0.00194675	19	S_Shore
cg24026435	PSTPIP2	0.052±0.002	0.044±0.002	1e-05	0.00194675	18	Island
cg19642402	PSTPIP1	0.09±0.002	0.07±0.003	1e-05	0.00194675	15	0
cg24364518	PSME3	0.009±0.001	0.004±0.001	1e-05	0.00194675	17	Island
cg24140832	PSMD13	0.059±0.002	0.05±0.002	1e-05	0.00194675	11	Island
cg23920472	PSMC3	0.067±0.003	0.054±0.003	1e-05	0.00194675	11	Island
cg11451801	PSMB10	0.059±0.002	0.049±0.001	0.000105598	0.019152	16	S_Shore
cg24738006	PSMA7	0.055±0.002	0.047±0.001	1e-05	0.00194675	20	Island
cg22731452	PSMA3-AS1	0.1±0.003	0.081±0.003	1e-05	0.00194675	14	Island
cg27087423	PSMA1	0.05±0.002	0.038±0.002	1e-05	0.00194675	11	Island
cg17484445	PRTG	0.09±0	0.08±0	1e-05	0.00194675	15	Island
cg04957198	PRTFDC1	0.085±0.003	0.066±0.002	1.66e-05	0.00321821	10	Island
cg08363925	PRSS23	0.096±0.002	0.08±0.002	2.1e-05	0.00405444	11	Island
cg22783262	PRR5-ARHGAP8	0.12±0.004	0.106±0.003	1e-05	0.00194675	22	Island
cg19766484	PRR3	0.51±0.024	0.4±0.017	1e-05	0.00194675	6	S_Shore
cg14223671	PRR25	0.277±0.013	0.168±0.013	1e-05	0.00194675	16	Island
cg03313654	PRR25	0.108±0.006	0.078±0.003	3.19e-05	0.00611302	16	Island
cg03749207	PRR25	0.241±0.024	0.116±0.016	8.86e-05	0.0162119	16	Island
cg00465941	PRPF40B	0.061±0.003	0.047±0.001	1.36e-05	0.00264158	12	N_Shore
cg21322043	PROSER2	0.639±0.062	0.417±0.034	1e-05	0.00194675	10	0
cg13769672	PRMT5	0.084±0.002	0.071±0.002	1e-05	0.00194675	14	N_Shore
cg18467645	PRKAR1B	0.08±0.003	0.068±0.002	7.96e-05	0.01468	7	Island
cg21043770	PREX1	0.506±0.018	0.423±0.017	1e-05	0.00194675	20	0
cg20683221	PREB	0.091±0.004	0.074±0.003	1e-05	0.00194675	2	Island
cg11828430	PRDX6	0.095±0.002	0.082±0.002	0.000212033	0.0359953	1	Island
cg23467004	PRDX2	0.1±0.005	0.08±0.004	1e-05	0.00194675	19	Island
cg26529371	PRDX2	0.33±0.012	0.265±0.009	1e-05	0.00194675	19	Island
cg07077694	PRDX2	0.091±0.005	0.071±0.002	0.000199423	0.0341134	19	Island
cg11019462	PRDM15	0.064±0.002	0.049±0.002	5.14e-05	0.00966629	21	0
cg20237714	PQLC1	0.07±0.003	0.06±0.002	1e-05	0.00194675	18	Island
cg17513693	PPT2	0.05±0	0.04±0	1e-05	0.00194675	6	Island
cg24509300	PPT2	0.156±0.005	0.125±0.006	1e-05	0.00194675	6	S_Shore
cg18618964	PPP3R1	0.04±0.001	0.029±0.001	1.54e-06	0.00194675	2	S_Shore
cg06340519	PPP2R5D	0.037±0.002	0.029±0.001	0.000162606	0.0283525	6	0
cg26132452	PPP2R5B	0.03±0.001	0.02±0.001	1e-05	0.00194675	11	Island
cg13453711	PPP2R5A	0.612±0.005	0.587±0.003	0.000302113	0.0493193	1	0
cg22752208	PPP2R4	0.03±0.003	0.018±0.001	1e-05	0.00194675	9	Island
cg25149751	PPP2R2B	0.04±0.002	0.03±0.002	1e-05	0.00194675	5	Island
cg26188072	PPP1R11	0.05±0.005	0.041±0.002	1e-05	0.00194675	6	0
cg17661940	PPP1CA	0.12±0	0.08±0	1e-05	0.00194675	11	Island
cg21268456	PPME1	0.035±0.002	0.027±0.002	1e-05	0.00194675	11	N_Shore
cg25313053	PPME1	0.11±0.006	0.086±0.005	1e-05	0.00194675	11	N_Shore
cg21386373	PPM1M	0.104±0.004	0.088±0.003	1e-05	0.00194675	3	Island
cg12332498	PPL	0.097±0.002	0.082±0.002	7.1e-05	0.0131884	16	Island
cg17494252	PPIP5K2	0.68±0.01	0.6±0.01	1e-05	0.00194675	5	0
cg07503931	PPIH	0.084±0.002	0.07±0.002	0.00010939	0.019791	1	Island
cg07140526	PPFIBP2	0.404±0.008	0.367±0.005	0.000159508	0.0278406	11	0
cg06012730	PPCDC	0.649±0.008	0.614±0.004	0.000211811	0.0359813	15	N_Shore
cg24969672	PPA1	0.02±0.002	0.009±0.001	1e-05	0.00194675	10	Island
cg24322052	POU2F3	0.066±0.003	0.053±0.003	1e-05	0.00194675	11	S_Shore
cg24656594	POMK	0.595±0.008	0.555±0.008	1e-05	0.00194675	8	0
cg25336021	POM121L10P	0.41±0.004	0.392±0.004	1e-05	0.00194675	22	0
cg26744859	POM121	0.13±0.002	0.115±0.003	1e-05	0.00194675	7	Island
cg20149766	POLS	0.06±0.003	0.05±0.002	1e-05	0.00194675	5	Island
cg13765069	POLR3G	0.046±0.001	0.033±0.002	1e-05	0.00194675	5	Island
cg14035521	POLR1E	0.237±0.01	0.191±0.006	1e-05	0.00194675	9	S_Shore
cg25854040	POLD2	0.9±0.004	0.883±0.004	1e-05	0.00194675	7	N_Shore
cg17270808	POGK	0.06±0	0.05±0	1e-05	0.00194675	1	Island
cg10154655	PNPO	0.071±0.005	0.053±0.002	0.000239301	0.040279	17	0
cg24576298	PNPLA8	0.699±0.014	0.586±0.022	1e-05	0.00194675	7	0
cg20779313	PMS1	0.051±0.002	0.043±0.002	1e-05	0.00194675	2	S_Shore
cg20795891	PMM1	0.045±0.002	0.035±0.002	1e-05	0.00194675	22	Island
cg26154342	PLXNC1	0.1±0.003	0.086±0.002	1e-05	0.00194675	12	Island
cg17956387	PLXNA2	0.07±0	0.06±0	1e-05	0.00194675	1	Island
cg20141916	PLEK2	0.05±0.002	0.04±0.001	1e-05	0.00194675	14	Island
cg27112045	PLCXD2	0.41±0.016	0.355±0.01	1e-05	0.00194675	3	0
cg06734510	PLCL1	0.684±0.007	0.632±0.007	4.78e-05	0.00901893	2	S_Shelf
cg27523523	PLCG1	0.09±0.002	0.081±0.002	1e-05	0.00194675	20	Island
cg23797439	PLCB1	0.142±0.003	0.122±0.004	1e-05	0.00194675	20	Island
cg22821135	PKP2	0.88±0.006	0.858±0.004	1e-05	0.00194675	12	0
cg24738475	PKN2	0.041±0.002	0.033±0.001	1e-05	0.00194675	1	N_Shore
cg06365016	PIWIL1	0.012±0.001	0.006±0.001	0.000112951	0.0203636	12	N_Shore
cg24224020	PITX2	0.048±0.003	0.037±0.002	1e-05	0.00194675	4	Island
cg27659787	PITX2	0.05±0.002	0.043±0.002	1e-05	0.00194675	4	Island
cg19607648	PITPNC1	0.1±0.003	0.09±0.003	1e-05	0.00194675	17	Island
cg21185421	PIP5K1B	0.054±0.002	0.045±0.002	1e-05	0.00194675	9	Island
cg18123596	PIP4K2B	0.11±0	0.1±0	1e-05	0.00194675	17	Island
cg23820285	PIP4K2A	0.042±0.003	0.032±0.002	1e-05	0.00194675	10	Island
cg24883498	PIK3R2	0.22±0.008	0.18±0.006	1e-05	0.00194675	19	N_Shore
cg27287167	PIK3R2	0.26±0.011	0.214±0.009	1e-05	0.00194675	19	S_Shore
cg26283546	PIK3IP1	0.04±0.001	0.035±0.001	1e-05	0.00194675	22	Island
cg24053610	PIK3AP1	0.073±0.003	0.061±0.002	1e-05	0.00194675	10	Island
cg21399795	PIGL	0.071±0.004	0.056±0.003	1e-05	0.00194675	17	S_Shore
cg25149743	PHTF1	0.09±0.003	0.078±0.003	1e-05	0.00194675	1	Island
cg20152424	PHRF1	0.09±0.005	0.07±0.003	1e-05	0.00194675	11	Island
cg24860475	PHLDA2	0.06±0.006	0.038±0.003	1e-05	0.00194675	11	Island
cg26791905	PHGDH	0.06±0.002	0.044±0.002	1e-05	0.00194675	1	N_Shore
cg18036763	PHF21B	0.06±0.01	0.04±0	1e-05	0.00194675	22	Island
cg17601216	PHF20L1	0.02±0	0.01±0	1e-05	0.00194675	8	Island
cg23083824	PHF14	0.05±0.003	0.036±0.002	1e-05	0.00194675	7	N_Shore
cg23847017	PHACTR4	0.151±0.006	0.121±0.006	1e-05	0.00194675	1	0
cg19931468	PGS1	0.06±0.002	0.05±0.002	1e-05	0.00194675	17	Island
cg26453592	PGP	0.01±0.001	0.006±0.001	1e-05	0.00194675	16	Island
cg19822227	PGM3	0.05±0.003	0.04±0.002	1e-05	0.00194675	6	N_Shore
cg22782972	PGM1	0.05±0.002	0.037±0.002	1e-05	0.00194675	1	Island
cg17932425	PGLS	0.02±0	0.01±0	1e-05	0.00194675	19	N_Shore
cg19722015	PGBD3	0.86±0.007	0.83±0.006	1e-05	0.00194675	10	0
cg24208426	PGAP2	0.017±0.002	0.01±0.001	1e-05	0.00194675	11	Island
cg17827632	PFDN2	0.1±0	0.08±0	1e-05	0.00194675	1	Island
cg27095910	PEX12	0.09±0.003	0.076±0.002	1e-05	0.00194675	17	S_Shore
cg04598121	PENK	0.108±0.003	0.088±0.003	0.000149561	0.0262201	8	Island
cg07951519	PELP1	0.152±0.003	0.135±0.002	0.000117324	0.0210782	17	Island
cg25793197	PDZD2	0.31±0.005	0.28±0.005	1e-05	0.00194675	5	0
cg19482982	PDP2	0.05±0.003	0.03±0.002	1e-05	0.00194675	16	Island
cg24088639	PDHX	0.014±0.002	0.007±0.001	1e-05	0.00194675	11	Island
cg26756506	PDGFD	0.06±0.002	0.054±0.002	1e-05	0.00194675	11	S_Shore
cg02839273	PDE8A	0.105±0.003	0.087±0.002	8.2e-05	0.0151009	15	Island
cg08961450	PDE7A	0.775±0.015	0.684±0.013	0.000103379	0.0187628	8	0
cg26805238	PDE4DIP	0.03±0.002	0.023±0.001	1e-05	0.00194675	1	Island
cg06636527	PDE4DIP	0.374±0.022	0.267±0.015	0.000245638	0.0412117	1	Island
cg07114770	PDE4DIP	0.024±0.002	0.015±0.001	0.000303806	0.0495642	1	Island
cg19580967	PDE1C	0.03±0.004	0.02±0.002	1e-05	0.00194675	7	0
cg25628310	PDE12	0.08±0.004	0.058±0.004	1e-05	0.00194675	3	Island
cg24937269	PDCL3	0.1±0.001	0.086±0.002	1e-05	0.00194675	2	Island
cg25026754	PDCD7	0.09±0.003	0.071±0.003	1e-05	0.00194675	15	Island
cg26490951	PDCD2L	0.05±0.002	0.039±0.002	1e-05	0.00194675	19	Island
cg20923156	PDCD2	0.063±0.002	0.053±0.002	1e-05	0.00194675	6	S_Shore
cg24462974	PCYT1A	0.101±0.002	0.089±0.002	1e-05	0.00194675	3	Island
cg25174409	PCP4	0.08±0.002	0.07±0.003	1e-05	0.00194675	21	0
cg12588263	PCID2	0.097±0.003	0.079±0.003	0.000183131	0.0316632	13	Island
cg19453794	PCGF3	0.4±0.008	0.38±0.005	1e-05	0.00194675	4	S_Shore
cg24142014	PCGF1	0.1±0.004	0.084±0.003	1e-05	0.00194675	2	Island
cg26337998	PCDHGA4	0.11±0.006	0.078±0.005	1e-05	0.00194675	5	N_Shore
cg27305357	PCDHGA4	0.3±0.012	0.263±0.007	1e-05	0.00194675	5	Island
cg10435816	PCDHGA4	0.05±0.002	0.035±0.002	0.000243522	0.0408958	5	Island
cg23262897	PCDHGA2	0.25±0.02	0.198±0.007	1e-05	0.00194675	5	N_Shore
cg25026992	PCDHB7	0.38±0.031	0.263±0.014	1e-05	0.00194675	5	S_Shore
cg26866168	PCDHB6	0.49±0.01	0.425±0.012	1e-05	0.00194675	5	N_Shelf
cg24958687	PCDHB5	0.29±0.021	0.227±0.008	1e-05	0.00194675	5	N_Shore
cg19503030	PCDHB2	0.37±0.006	0.34±0.005	1e-05	0.00194675	5	Island
cg17585421	PCDHB17	0.27±0.01	0.23±0.01	1e-05	0.00194675	5	Island
cg14065590	PCDHB11	0.676±0.017	0.6±0.01	1e-05	0.00194675	5	N_Shore
cg20475035	PCDHB10	0.416±0.009	0.378±0.007	1e-05	0.00194675	5	Island
cg20649716	PCDHB10	0.435±0.011	0.388±0.006	1e-05	0.00194675	5	Island
cg23481795	PCDHB10	0.32±0.006	0.292±0.006	1e-05	0.00194675	5	Island
cg17524021	PCDHA7	0.09±0	0.08±0	1e-05	0.00194675	5	0
cg23396751	PCDHA6	0.36±0.007	0.333±0.006	1e-05	0.00194675	5	Island
cg25051831	PCDH7	0.05±0.002	0.047±0.002	1e-05	0.00194675	4	Island
cg20684112	PCBP1	0.047±0.002	0.039±0.001	1e-05	0.00194675	2	Island
cg13003054	PATZ1	0.134±0.004	0.111±0.002	3.16e-05	0.0060623	22	Island
cg26462504	PATL1	0.08±0.003	0.063±0.003	1e-05	0.00194675	11	N_Shore
cg23599524	PARPBP	0.13±0.008	0.106±0.004	1e-05	0.00194675	12	S_Shore
cg08294267	PARP6	0.101±0.002	0.08±0.003	9.23e-05	0.016859	15	Island
cg26872907	PARK2	0.54±0.033	0.407±0.024	1e-05	0.00194675	6	0
cg23575115	PARD6B	0.14±0.002	0.13±0.003	1e-05	0.00194675	20	Island
cg25500509	PARD6A	0.08±0.002	0.076±0.002	1e-05	0.00194675	16	Island
cg18145717	PAPPA2	0.78±0.01	0.74±0.01	1e-05	0.00194675	1	0
cg27660076	PAIP2	0.08±0.003	0.066±0.003	1e-05	0.00194675	5	N_Shore
cg20203792	PACRGL	0.08±0.002	0.07±0.002	1e-05	0.00194675	4	Island
cg21014483	P2RX6	0.027±0.002	0.021±0.001	1e-05	0.00194675	22	Island
cg24632597	P2RX4	0.024±0.001	0.018±0.001	1e-05	0.00194675	12	Island
cg20717123	P2RX2	0.111±0.006	0.089±0.003	1e-05	0.00194675	12	Island
cg24487279	OXR1	0.029±0.001	0.021±0.001	1e-05	0.00194675	8	Island
cg24529941	OTUD4	0.06±0.003	0.046±0.003	1e-05	0.00194675	4	Island
cg19233923	OTUB1	0.04±0.002	0.032±0.001	4.43e-05	0.00838005	11	Island
cg17720910	OTOR	0.85±0.01	0.82±0.01	1e-05	0.00194675	20	0
cg00589283	ORC6L	0.079±0.001	0.067±0.002	0.000195949	0.0335809	16	Island
cg20298115	OR1A2	0.71±0.016	0.64±0.012	1e-05	0.00194675	17	0
cg19788136	OLA1	0.84±0.007	0.8±0.007	1e-05	0.00194675	2	N_Shore
cg23221113	ODF3B	0.05±0.003	0.042±0.002	1e-05	0.00194675	22	S_Shore
cg17392648	OCLN	0.05±0	0.04±0	1e-05	0.00194675	5	Island
cg19780389	OBSL1	0.48±0.013	0.43±0.007	1e-05	0.00194675	2	S_Shore
cg23783117	OBSL1	0.107±0.003	0.091±0.003	1e-05	0.00194675	2	Island
cg27100316	OAZ3	0.06±0.003	0.045±0.002	1e-05	0.00194675	1	Island
cg05942825	OAZ1	0.047±0.002	0.035±0.001	1.56e-05	0.00302662	19	Island
cg08785922	NXN	0.079±0.002	0.064±0.002	0.000186374	0.032116	17	Island
cg23261237	NUP35	0.09±0.002	0.074±0.003	1e-05	0.00194675	2	0
cg03931678	NUP210	0.082±0.001	0.068±0.002	0.000175267	0.0304159	3	Island
cg26979593	NUP153	0.76±0.015	0.694±0.012	1e-05	0.00194675	6	0
cg16918263	NUP133	0.04±0.002	0.029±0.001	0.000195984	0.0335809	1	Island
cg20673279	NTRK1	0.082±0.004	0.063±0.004	1e-05	0.00194675	1	Island
cg23157089	NT5E	0.05±0.005	0.031±0.002	1e-05	0.00194675	6	Island
cg22798885	NT5C3	0.01±0.001	0.006±0.001	1e-05	0.00194675	7	Island
cg10459717	NSUN2	0.243±0.007	0.212±0.004	0.000145962	0.0256502	5	Island
cg26301297	NSMCE4A	0.08±0.003	0.065±0.003	1e-05	0.00194675	10	S_Shore
cg25324261	NSMCE1	0.04±0.003	0.029±0.001	1e-05	0.00194675	16	Island
cg10530644	NSL1	0.06±0.002	0.052±0.001	0.000167238	0.029101	1	Island
cg11757982	NRROS	0.076±0.002	0.063±0.002	8.84e-05	0.0161811	3	Island
cg26628961	NRD1	0.07±0.002	0.059±0.002	1e-05	0.00194675	1	N_Shore
cg13865502	NRARP	0.066±0.002	0.051±0.002	1e-05	0.00194675	9	Island
cg19427701	NRARP	0.09±0.005	0.08±0.002	1e-05	0.00194675	9	Island
cg27383975	NR2F6	0.1±0.002	0.091±0.003	1e-05	0.00194675	19	Island
cg23763043	NR2F2	0.044±0.003	0.033±0.002	1e-05	0.00194675	15	Island
cg10040836	NR2F2	0.095±0.004	0.071±0.004	0.00024305	0.0408432	15	Island
cg24598330	NR2C1	0.046±0.002	0.037±0.002	1e-05	0.00194675	12	Island
cg21029468	NR1D2	0.053±0.002	0.044±0.002	1e-05	0.00194675	3	Island
cg11214555	NPHS1	0.155±0.002	0.132±0.004	0.000287235	0.0473106	19	Island
cg23994888	NPHP4	0.043±0.001	0.031±0.001	1e-05	0.00194675	1	Island
cg16972279	NPFFR1	0.47±0.006	0.413±0.007	9.42e-06	0.00194675	10	S_Shore
cg17311564	NOMO3	0.05±0	0.04±0	1e-05	0.00194675	16	N_Shore
cg20364735	NOL7	0.04±0.003	0.03±0.001	1e-05	0.00194675	6	Island
cg06877848	NME2	0.066±0.003	0.053±0.001	0.000134072	0.0237555	17	N_Shore
cg26561413	NLRP1	0.08±0.004	0.062±0.003	1e-05	0.00194675	17	0
cg27315556	NLGN1	0.06±0.003	0.051±0.001	1e-05	0.00194675	3	Island
cg26217633	NLE1	0.07±0.003	0.058±0.002	1e-05	0.00194675	17	Island
cg19701540	NKX6-2	0.07±0.003	0.05±0.003	1e-05	0.00194675	10	Island
cg17333109	NKX2-8	0.1±0	0.09±0	1e-05	0.00194675	14	Island
cg17398677	NKX2-4	0.11±0	0.09±0	1e-05	0.00194675	20	Island
cg24188526	NKX1-1	0.115±0.005	0.094±0.004	1e-05	0.00194675	4	Island
cg24902111	NKX1-1	0.17±0.006	0.148±0.004	1e-05	0.00194675	4	Island
cg17484036	NKAIN3	0.05±0	0.04±0	1e-05	0.00194675	8	Island
cg24059366	NIT2	0.058±0.003	0.047±0.002	1e-05	0.00194675	3	Island
cg24147849	NIT2	0.063±0.002	0.054±0.002	1e-05	0.00194675	3	N_Shore
cg24329374	NIPSNAP3A	0.067±0.004	0.053±0.002	1e-05	0.00194675	9	Island
cg18070033	NHEJ1	0.08±0	0.07±0	1e-05	0.00194675	2	Island
cg23213442	NFXL1	0.03±0.001	0.021±0.001	1e-05	0.00194675	4	Island
cg23738770	NFKB2	0.048±0.002	0.04±0.001	1e-05	0.00194675	10	Island
cg26044825	NFIC	0.06±0.002	0.052±0.002	1e-05	0.00194675	19	Island
cg25001190	NFIA	0.43±0.028	0.316±0.018	1e-05	0.00194675	1	0
cg03451574	NFIA	0.065±0.002	0.051±0.002	4.42e-05	0.0083642	1	Island
cg17267256	NEUROG2	0.06±0	0.05±0	1e-05	0.00194675	4	Island
cg04897683	NEUROG1	0.147±0.005	0.115±0.005	0.000120896	0.0216211	5	Island
cg08991401	NEURL4	0.041±0.002	0.03±0.001	0.000226865	0.0383236	17	S_Shore
cg24906202	NEO1	0.1±0.004	0.084±0.003	1e-05	0.00194675	15	Island
cg20421764	NELL2	0.07±0.002	0.06±0.002	1e-05	0.00194675	12	N_Shore
cg20453975	NEDD1	0.055±0.002	0.046±0.002	1e-05	0.00194675	12	Island
cg12637942	NEAT1	0.018±0.001	0.012±0.001	0.000171615	0.0298324	11	Island
cg22857872	NDUFS5	0.07±0.001	0.056±0.002	1e-05	0.00194675	1	0
cg23429981	NDUFAF4	0.24±0.006	0.2±0.007	1e-05	0.00194675	6	Island
cg19526908	NDUFAF3	0.03±0.002	0.02±0.001	1e-05	0.00194675	3	Island
cg09104660	NDUFA4L2	0.271±0.006	0.216±0.007	9.45e-06	0.00194675	12	Island
cg20971970	NDUFA4L2	0.081±0.004	0.063±0.003	1e-05	0.00194675	12	Island
cg01427976	NDRG3	0.029±0.002	0.018±0.001	1.77e-05	0.00342631	20	Island
cg20483936	NDRG1	0.127±0.004	0.11±0.003	1e-05	0.00194675	8	S_Shore
cg22719586	NDOR1	0.04±0.003	0.031±0.002	1e-05	0.00194675	9	Island
cg18123344	NCKAP5	0.09±0	0.07±0	1e-05	0.00194675	2	0
cg19887178	NCEH1	0.07±0.001	0.06±0.002	1e-05	0.00194675	3	S_Shore
cg26885858	NBPF3	0.05±0.003	0.035±0.002	1e-05	0.00194675	1	Island
cg25547392	NBAS	0.03±0.002	0.02±0.002	1e-05	0.00194675	2	N_Shore
cg23021160	NAT8	0.22±0.024	0.112±0.014	1e-05	0.00194675	2	0
cg12492835	NARS2	0.08±0.003	0.063±0.002	0.000118124	0.0211893	11	S_Shore
cg27187881	NAGA	0.15±0.004	0.125±0.003	1e-05	0.00194675	22	N_Shore
cg17553080	NADSYN1	0.05±0	0.04±0	1e-05	0.00194675	11	Island
cg17639059	NAB2	0.06±0	0.05±0	1e-05	0.00194675	12	Island
cg20262915	NAB1	0.54±0.017	0.48±0.012	1e-05	0.00194675	2	0
cg21451702	NAA20	0.077±0.002	0.063±0.003	1e-05	0.00194675	20	Island
cg02750385	NAA16	0.127±0.004	0.103±0.003	0.000137861	0.0243597	13	Island
cg20966972	MYST3	0.116±0.001	0.102±0.003	1e-05	0.00194675	8	Island
cg23539970	MYST3	0.75±0.013	0.651±0.021	1e-05	0.00194675	8	0
cg12745335	MYST2	0.12±0.007	0.089±0.003	0.000124876	0.0222563	17	S_Shore
cg03889742	MYO5A	0.455±0.012	0.386±0.01	0.000226066	0.0382012	15	0
cg25826596	MYO19	0.09±0.003	0.075±0.002	1e-05	0.00194675	17	Island
cg25194201	MYO18A	0.02±0.002	0.015±0.001	1e-05	0.00194675	17	Island
cg24027179	MYH10	0.008±0.001	0.004±0.001	1e-05	0.00194675	17	Island
cg03135132	MYH10	0.056±0.002	0.045±0.001	5.79e-05	0.010853	17	Island
cg19638398	MYEOV2	0.09±0.006	0.07±0.003	1e-05	0.00194675	2	S_Shore
cg25882643	MYEF2	0.61±0.014	0.534±0.015	1e-05	0.00194675	15	0
cg20451722	MX1	0.082±0.003	0.07±0.002	1e-05	0.00194675	21	N_Shore
cg19075436	MUTYH	0.1±0.002	0.084±0.002	0.000116512	0.0209616	1	S_Shore
cg26635411	MUS81	0.64±0.011	0.595±0.009	1e-05	0.00194675	11	S_Shore
cg17851081	MTSS1	0.11±0	0.09±0	1e-05	0.00194675	8	Island
cg23634271	MTSS1	0.04±0.002	0.031±0.001	1e-05	0.00194675	8	Island
cg26327119	MTPN	0.52±0.018	0.41±0.022	1e-05	0.00194675	7	S_Shore
cg21232129	MTP18	0.015±0.002	0.009±0.001	1e-05	0.00194675	22	Island
cg17705658	MTMR9L	0.07±0	0.06±0	1e-05	0.00194675	1	Island
cg25131591	MTMR6	0.82±0.01	0.78±0.008	1e-05	0.00194675	13	0
cg24546314	MTFR1	0.053±0.003	0.043±0.002	1e-05	0.00194675	8	Island
cg22772871	MTA3	0.07±0.003	0.063±0.002	1e-05	0.00194675	2	Island
cg27038002	MT1X	0.06±0.002	0.048±0.002	1e-05	0.00194675	16	Island
cg04296805	MSRB3	0.044±0.002	0.034±0.002	0.000175038	0.0303864	12	Island
cg19484299	MSL3L2	0.7±0.016	0.59±0.019	1e-05	0.00194675	2	N_Shore
cg17047882	MRS2	0.08±0.003	0.067±0.002	0.000179403	0.0310603	6	Island
cg27049318	MRPS36	0.03±0.003	0.021±0.001	1e-05	0.00194675	5	Island
cg25977101	MRPS18A	0.03±0.004	0.018±0.002	1e-05	0.00194675	6	Island
cg23387919	MRPL49	0.06±0.002	0.05±0.002	1e-05	0.00194675	11	Island
cg18036873	MRPL4	0.06±0	0.05±0	1e-05	0.00194675	19	N_Shore
cg25632001	MRPL36	0.06±0.001	0.047±0.002	1e-05	0.00194675	5	Island
cg26896729	MRPL34	0.05±0.003	0.039±0.002	1e-05	0.00194675	19	Island
cg05914439	MRM1	0.085±0.003	0.068±0.002	0.00012468	0.0222368	17	Island
cg24475210	MRFAP1	0.009±0.001	0.005±0.001	1e-05	0.00194675	4	Island
cg03044239	MRAS	0.062±0.002	0.048±0.002	4.94e-05	0.00930036	3	Island
cg24496317	MPP6	0.064±0.003	0.048±0.002	1e-05	0.00194675	7	0
cg23616383	MPDU1	0.03±0.001	0.021±0.001	1e-05	0.00194675	17	Island
cg26337985	MOSC1	0.07±0.003	0.059±0.002	1e-05	0.00194675	1	Island
cg19719120	MORG1	0.07±0.003	0.06±0.002	1e-05	0.00194675	19	Island
cg20905746	MORF4L1	0.123±0.002	0.111±0.003	1e-05	0.00194675	15	Island
cg18046464	MOGAT3	0.09±0	0.07±0	1e-05	0.00194675	7	Island
cg24765579	MOCS2	0.048±0.001	0.04±0.001	1e-05	0.00194675	5	Island
cg21356536	MOCS1	0.084±0.002	0.075±0.002	1e-05	0.00194675	6	Island
cg17326090	MN1	0.08±0	0.07±0	1e-05	0.00194675	22	Island
cg01485645	MLLT6	0.174±0.003	0.153±0.003	0.000125362	0.0223352	17	S_Shore
cg17872999	MLL5	0.06±0	0.05±0	1e-05	0.00194675	7	Island
cg20318145	MLF2	0.09±0.004	0.07±0.004	1e-05	0.00194675	12	Island
cg23311549	MLF2	0.1±0.002	0.085±0.003	1e-05	0.00194675	12	Island
cg17389504	MKX	0.1±0	0.08±0	1e-05	0.00194675	10	Island
cg20395153	MKX	0.09±0.002	0.07±0.002	1e-05	0.00194675	10	Island
cg19244874	MKRN2	0.09±0.003	0.068±0.003	0.000254157	0.0424326	3	Island
cg20836669	MKL2	0.12±0.002	0.102±0.004	1e-05	0.00194675	16	Island
cg19646028	MIR7-3	0.27±0.009	0.22±0.009	1e-05	0.00194675	19	0
cg19997557	MIR6847	0.07±0.002	0.06±0.002	1e-05	0.00194675	8	S_Shore
cg21063313	MIR6733	0.096±0.003	0.086±0.002	1e-05	0.00194675	1	S_Shore
cg17943520	MIR6508	0.1±0	0.09±0	1e-05	0.00194675	21	Island
cg25060796	MIR4683	0.05±0.002	0.041±0.002	1e-05	0.00194675	10	Island
cg17588091	MIR4496	0.05±0	0.04±0	1e-05	0.00194675	12	0
cg20176573	MIR4488	0.07±0.002	0.06±0.002	1e-05	0.00194675	11	Island
cg25952096	MIR1260	0.87±0.004	0.841±0.006	1e-05	0.00194675	14	0
cg20277905	MIR124-3	0.12±0.004	0.1±0.004	1e-05	0.00194675	20	Island
cg24032265	MIR1204	0.489±0.015	0.429±0.012	1e-05	0.00194675	8	S_Shore
cg20291645	MIDN	0.27±0.007	0.23±0.009	1e-05	0.00194675	19	N_Shore
cg21390428	MICAL3	0.067±0.002	0.051±0.002	1e-05	0.00194675	22	Island
cg25583983	MICA	0.11±0.01	0.085±0.003	1e-05	0.00194675	6	Island
cg25010770	MIB2	0.04±0.002	0.026±0.001	1e-05	0.00194675	1	Island
cg20441426	MGP	0.063±0.003	0.042±0.005	1e-05	0.00194675	12	0
cg21232490	MGC72080	0.054±0.003	0.039±0.002	1e-05	0.00194675	7	N_Shore
cg17335237	MGC2752	0.09±0	0.08±0	1e-05	0.00194675	19	N_Shore
cg21439498	MGC2752	0.082±0.003	0.071±0.002	1e-05	0.00194675	19	Island
cg25386336	MFSD9	0.05±0.001	0.045±0.002	1e-05	0.00194675	2	Island
cg17740467	MFSD3	0.06±0	0.05±0	1e-05	0.00194675	8	Island
cg20718134	MFSD3	0.064±0.003	0.054±0.002	1e-05	0.00194675	8	Island
cg26780013	MFAP3L	0.07±0.002	0.062±0.002	1e-05	0.00194675	4	Island
cg23819092	MEX3A	0.449±0.012	0.399±0.008	1e-05	0.00194675	1	Island
cg21513751	METT11D1	0.047±0.002	0.034±0.002	1e-05	0.00194675	14	S_Shore
cg19921130	MESDC1	0.1±0.002	0.08±0.003	1e-05	0.00194675	15	Island
cg24817430	MESDC1	0.11±0.002	0.093±0.002	1e-05	0.00194675	15	Island
cg18751306	MESDC1	0.04±0.005	0.025±0.001	0.000174059	0.0302368	15	Island
cg26675326	MEOX2	0.07±0.008	0.049±0.003	1e-05	0.00194675	7	0
cg02141602	MEIS3	0.203±0.02	0.161±0.018	1.05e-06	0.00194675	19	S_Shore
cg23137807	MEIS2	0.13±0.003	0.11±0.003	1e-05	0.00194675	15	N_Shore
cg26587051	MEGF9	0.1±0.004	0.087±0.003	1e-05	0.00194675	9	Island
cg18015816	MEAF6	0.09±0	0.08±0	1e-05	0.00194675	1	Island
cg20529301	MDH1	0.016±0.002	0.009±0.001	1e-05	0.00194675	2	Island
cg24456094	MDGA1	0.6±0.008	0.558±0.008	1e-05	0.00194675	6	S_Shore
cg20699631	MCUR1	0.055±0.003	0.045±0.002	1e-05	0.00194675	6	S_Shore
cg22764861	MCPH1	0.73±0.014	0.635±0.016	1e-05	0.00194675	8	0
cg23752923	MCOLN3	0.012±0.002	0.007±0.001	1e-05	0.00194675	1	Island
cg02201299	MCM8	0.046±0.011	0.031±0.008	0.000196057	0.0335822	20	S_Shore
cg17660110	MCM4	0.03±0	0.02±0	1e-05	0.00194675	8	Island
cg25335595	MCFD2	0.64±0.035	0.501±0.026	1e-05	0.00194675	2	0
cg27660394	MCFD2	0.03±0.002	0.022±0.002	1e-05	0.00194675	2	Island
cg20822109	MCF2L2	0.011±0.001	0.006±0.001	1e-05	0.00194675	3	Island
cg26982998	MBD3	0.05±0.002	0.038±0.001	1e-05	0.00194675	19	Island
cg26042725	MAVS	0.09±0.002	0.083±0.002	1e-05	0.00194675	20	Island
cg04342999	MATR3	0.032±0.001	0.023±0.001	0.000295599	0.0485175	5	Island
cg21177096	MATN3	0.088±0.003	0.075±0.003	1e-05	0.00194675	2	Island
cg26594697	MATN2	0.7±0.018	0.628±0.01	1e-05	0.00194675	8	0
cg03005143	MAST4	0.022±0.002	0.014±0.001	0.000279101	0.0461333	5	Island
cg24576735	MARVELD1	0.07±0.002	0.057±0.002	1e-05	0.00194675	10	Island
cg23662487	MAPKAPK3	0.02±0.002	0.013±0.002	1e-05	0.00194675	3	Island
cg03568064	MAPK8IP1	0.104±0.005	0.083±0.003	0.000266542	0.0442801	11	Island
cg20068620	MAPK4	0.21±0.007	0.17±0.007	1e-05	0.00194675	18	Island
cg25373189	MAPK13	0.09±0.003	0.075±0.003	1e-05	0.00194675	6	Island
cg20481343	MAP7	0.06±0.003	0.047±0.002	1e-05	0.00194675	6	Island
cg05233622	MAP6	0.09±0.003	0.075±0.002	0.000191438	0.0329005	11	Island
cg18140760	MAP3K6	0.05±0	0.04±0	1e-05	0.00194675	1	Island
cg23007606	MAP1S	0.11±0.005	0.086±0.005	1e-05	0.00194675	19	S_Shore
cg23636419	MAP1LC3B	0.07±0.003	0.062±0.002	1e-05	0.00194675	16	Island
cg21480660	MAN2A1	0.09±0.003	0.076±0.002	1e-05	0.00194675	5	Island
cg20464072	MAN1C1	0.086±0.004	0.073±0.002	1e-05	0.00194675	1	N_Shore
cg02515233	MAMDC2	0.104±0.004	0.089±0.011	0.000111137	0.0200858	9	Island
cg20694715	MAGOHB	0.103±0.004	0.083±0.003	1e-05	0.00194675	12	Island
cg24576534	MAGI3	0.073±0.002	0.063±0.002	1e-05	0.00194675	1	Island
cg20321139	MAFF	0.07±0.003	0.06±0.002	1e-05	0.00194675	22	Island
cg24640588	MAEA	0.117±0.002	0.103±0.003	1e-05	0.00194675	4	Island
cg24578124	MADCAM1	0.154±0.003	0.13±0.004	1e-05	0.00194675	19	Island
cg19746329	LYPD1	0.1±0.003	0.08±0.003	1e-05	0.00194675	2	Island
cg19354156	LVRN	0.22±0.009	0.19±0.005	1e-05	0.00194675	5	Island
cg27054546	LUZP1	0.05±0.001	0.039±0.001	1e-05	0.00194675	1	0
cg27494383	LTK	0.04±0.002	0.036±0.002	1e-05	0.00194675	15	S_Shore
cg26976181	LSM4	0.06±0.003	0.051±0.002	1e-05	0.00194675	19	Island
cg27276115	LRRK2	0.08±0.003	0.072±0.002	1e-05	0.00194675	12	S_Shore
cg21013725	LRRIQ1	0.064±0.002	0.051±0.003	1e-05	0.00194675	12	0
cg27574786	LRRC8B	0.07±0.002	0.055±0.002	1e-05	0.00194675	1	Island
cg23028728	LRRC49	0.76±0.018	0.658±0.017	1e-05	0.00194675	15	0
cg26350878	LRRC49	0.05±0.002	0.036±0.001	1e-05	0.00194675	15	S_Shore
cg17709703	LRRC47	0.08±0	0.07±0	1e-05	0.00194675	1	Island
cg25328923	LRRC37A3	0.03±0.002	0.02±0.001	1e-05	0.00194675	17	Island
cg19923361	LRBA	0.03±0.002	0.02±0.001	1e-05	0.00194675	4	N_Shore
cg23824141	LPCAT4	0.058±0.001	0.053±0.001	1e-05	0.00194675	15	N_Shore
cg21512370	LPAR6	0.484±0.005	0.466±0.003	1e-05	0.00194675	13	0
cg26580576	LOC93622	0.09±0.004	0.074±0.002	1e-05	0.00194675	4	Island
cg24721777	LOC92659	0.075±0.003	0.06±0.002	1e-05	0.00194675	17	Island
cg08329777	LOC92659	0.103±0.002	0.085±0.003	0.000134639	0.0238313	17	Island
cg08524525	LOC729338	0.048±0.002	0.037±0.002	0.000120728	0.0216143	4	Island
cg23489587	LOC728554	0.12±0.003	0.11±0.003	1e-05	0.00194675	5	S_Shore
cg23822063	LOC728485	0.075±0.002	0.063±0.002	1e-05	0.00194675	19	Island
cg17873451	LOC440925	0.06±0	0.05±0	1e-05	0.00194675	2	Island
cg26965597	LOC401463	0.09±0.004	0.082±0.002	1e-05	0.00194675	8	N_Shore
cg23522832	LOC400752	0.12±0.003	0.105±0.003	1e-05	0.00194675	1	Island
cg23892025	LOC388955	0.72±0.006	0.676±0.01	1e-05	0.00194675	2	N_Shore
cg01264747	LOC387763	0.097±0.002	0.082±0.002	0.000133412	0.0236629	11	Island
cg25151274	LOC348840	0.08±0.003	0.065±0.002	1e-05	0.00194675	3	Island
cg09990446	LOC285830	0.162±0.004	0.132±0.004	0.00012464	0.0222368	6	N_Shore
cg02770165	LOC283922	0.025±0.001	0.017±0.001	3.76e-05	0.00716265	16	Island
cg17559213	LOC283050	0.06±0	0.05±0	1e-05	0.00194675	10	Island
cg25716623	LOC254559	0.11±0.005	0.091±0.004	1e-05	0.00194675	15	Island
cg10155817	LOC220729	0.098±0.006	0.073±0.002	8.29e-05	0.0152448	3	Island
cg26271690	LOC148709	0.06±0.002	0.053±0.002	1e-05	0.00194675	1	Island
cg17871739	LOC148189	0.09±0	0.07±0	1e-05	0.00194675	19	Island
cg25180103	LOC102723505	0.55±0.014	0.486±0.01	1e-05	0.00194675	17	0
cg25819756	LOC101928043	0.06±0.003	0.048±0.002	1e-05	0.00194675	1	N_Shore
cg27083228	LOC101928043	0.04±0.002	0.034±0.001	1e-05	0.00194675	1	N_Shore
cg18011570	LOC101927914	0.63±0.02	0.54±0.02	1e-05	0.00194675	7	S_Shelf
cg17380039	LOC100288730	0.06±0	0.05±0	1e-05	0.00194675	13	Island
cg23046629	LOC100287216	0.09±0.005	0.07±0.003	1e-05	0.00194675	2	Island
cg19660618	LOC100286844	0.09±0.003	0.08±0.002	1e-05	0.00194675	12	Island
cg19378624	LOC100272146	0.14±0.004	0.12±0.003	1e-05	0.00194675	17	Island
cg12318316	LOC100134713	0.048±0.004	0.032±0.002	0.000102657	0.0186383	7	N_Shore
cg26759552	LOC100134229	0.09±0.003	0.073±0.002	1e-05	0.00194675	7	Island
cg20494372	LOC100130093	0.113±0.002	0.096±0.002	1e-05	0.00194675	1	Island
cg26678609	LOC100130015	0.09±0.004	0.078±0.003	1e-05	0.00194675	16	0
cg24732796	LOC100128239	0.042±0.002	0.035±0.001	1e-05	0.00194675	11	S_Shore
cg24046927	LMO4	0.099±0.003	0.085±0.002	1e-05	0.00194675	1	Island
cg21330700	LIX1	0.086±0.004	0.064±0.004	1e-05	0.00194675	5	0
cg14403634	LINC01492	0.631±0.009	0.56±0.012	1e-05	0.00194675	9	0
cg23539125	LINC01132	0.42±0.014	0.367±0.011	1e-05	0.00194675	1	0
cg07150957	LINC01132	0.061±0.002	0.046±0.002	5.46e-05	0.0102568	1	0
cg11997352	LINC00865	0.827±0.009	0.762±0.01	0.00018409	0.0318076	10	0
cg12427029	LIN9	0.092±0.004	0.071±0.003	0.000288171	0.0474436	1	Island
cg24652001	LIMD1	0.08±0.003	0.064±0.003	1e-05	0.00194675	3	Island
cg24245830	LIMA1	0.271±0.012	0.228±0.007	1e-05	0.00194675	12	0
cg19976315	LHX9	0.07±0.002	0.06±0.002	1e-05	0.00194675	1	Island
cg21237939	LHX6	0.095±0.003	0.08±0.003	1e-05	0.00194675	9	Island
cg12162682	LHX4	0.162±0.004	0.141±0.003	0.000153457	0.0268573	1	Island
cg27110877	LHFPL2	0.72±0.013	0.659±0.011	1e-05	0.00194675	5	N_Shelf
cg13597417	LGALS9C	0.068±0.002	0.055±0.002	1e-05	0.00194675	17	0
cg24794758	LENG1	0.08±0.001	0.065±0.002	1e-05	0.00194675	19	Island
cg19879479	LCA5	0.28±0.003	0.26±0.005	1e-05	0.00194675	6	N_Shore
cg21147648	LBXCOR1	0.086±0.003	0.059±0.003	1e-05	0.00194675	15	Island
cg05530459	LBR	0.082±0.003	0.066±0.002	0.000241202	0.0405724	1	Island
cg21028171	LARGE	0.085±0.003	0.069±0.003	1e-05	0.00194675	22	Island
cg07642595	LAMP1	0.219±0.014	0.161±0.007	0.000247326	0.0414535	13	S_Shore
cg23201032	KY	0.03±0.003	0.023±0.001	1e-05	0.00194675	3	Island
cg20586328	KRTAP5-3	0.282±0.011	0.231±0.01	1e-05	0.00194675	11	0
cg17468749	KRT86	0.09±0	0.08±0	1e-05	0.00194675	12	Island
cg22971415	KRCC1	0.05±0.002	0.038±0.002	1e-05	0.00194675	2	Island
cg20782850	KPNA5	0.067±0.003	0.056±0.002	1e-05	0.00194675	6	Island
cg17985418	KPNA2	0.06±0	0.05±0	1e-05	0.00194675	17	Island
cg27171798	KLHL8	0.08±0.002	0.07±0.001	1e-05	0.00194675	4	Island
cg20098886	KLHL5	0.11±0.002	0.1±0.002	1e-05	0.00194675	4	Island
cg22903365	KLHL28	0.06±0.002	0.046±0.002	1e-05	0.00194675	14	N_Shore
cg24873414	KLHL26	0.33±0.021	0.257±0.014	1e-05	0.00194675	19	0
cg20583797	KLHL25	0.093±0.003	0.08±0.002	1e-05	0.00194675	15	Island
cg03351618	KLHL23	0.09±0.003	0.075±0.002	0.000156448	0.0273436	2	Island
cg22719269	KLHL21	0.07±0.001	0.058±0.002	1e-05	0.00194675	1	Island
cg24809958	KLHL21	0.07±0.003	0.06±0.002	1e-05	0.00194675	1	Island
cg23240145	KLHL1	0.7±0.01	0.651±0.007	1e-05	0.00194675	13	S_Shore
cg26073416	KLF5	0.08±0.004	0.07±0.003	1e-05	0.00194675	13	Island
cg17841440	KLF16	0.42±0.01	0.39±0.01	1e-05	0.00194675	19	N_Shore
cg25369027	KLF10	0.06±0.003	0.045±0.002	1e-05	0.00194675	8	Island
cg26473728	KIFC1	0.03±0.001	0.021±0.001	1e-05	0.00194675	6	Island
cg04255048	KIF9	0.056±0.001	0.046±0.002	0.000284321	0.0469057	3	Island
cg18191162	KIF6	0.08±0	0.07±0	1e-05	0.00194675	6	S_Shore
cg20998090	KIF27	0.077±0.004	0.062±0.002	1e-05	0.00194675	9	Island
cg06059663	KIF26B	0.062±0.003	0.048±0.002	0.000191008	0.0328376	1	Island
cg24657687	KIF23	0.069±0.003	0.057±0.002	1e-05	0.00194675	15	Island
cg17994379	KIF18B	0.12±0	0.1±0	1e-05	0.00194675	17	Island
cg24485466	KIF14	0.069±0.002	0.06±0.001	1e-05	0.00194675	1	Island
cg23181870	KIAA1949	0.1±0.002	0.087±0.002	1e-05	0.00194675	6	Island
cg24967096	KIAA1949	0.09±0.003	0.072±0.003	1e-05	0.00194675	6	N_Shelf
cg25980484	KIAA1949	0.42±0.009	0.378±0.007	1e-05	0.00194675	6	N_Shore
cg27231188	KIAA1804	0.1±0.003	0.078±0.003	1e-05	0.00194675	1	S_Shore
cg04147049	KIAA1522	0.093±0.002	0.074±0.003	0.000223492	0.0378034	1	Island
cg14283059	KIAA1430	0.092±0.004	0.076±0.002	1e-05	0.00194675	4	Island
cg00669777	KIAA1429	0.07±0.003	0.055±0.002	4.72e-05	0.00891552	8	Island
cg17636193	KIAA1377	0.1±0	0.09±0	1e-05	0.00194675	11	Island
cg07220085	KIAA1370	0.083±0.002	0.068±0.002	0.000154111	0.0269626	15	Island
cg22963554	KIAA1024	0.05±0.004	0.037±0.002	1e-05	0.00194675	15	Island
cg20781438	KIAA0754	0.088±0.002	0.073±0.003	1e-05	0.00194675	1	Island
cg21321162	KHDC1	0.064±0.002	0.056±0.001	1e-05	0.00194675	6	S_Shore
cg22767079	KDELC1	0.06±0.002	0.046±0.002	1e-05	0.00194675	13	Island
cg24185898	KDELC1	0.048±0.003	0.037±0.002	1e-05	0.00194675	13	Island
cg17415239	KCTD13	0.1±0	0.09±0	1e-05	0.00194675	16	Island
cg24890054	KCNS3	0.04±0.002	0.03±0.001	1e-05	0.00194675	2	Island
cg26691307	KCNN2	0.15±0.005	0.129±0.003	1e-05	0.00194675	5	Island
cg18440902	KCNJ8	0.07±0.002	0.061±0.002	0.000146498	0.0257269	12	0
cg21380842	KCNJ6	0.103±0.002	0.091±0.002	1e-05	0.00194675	21	Island
cg27520170	KCNJ10	0.09±0.004	0.07±0.003	1e-05	0.00194675	1	Island
cg07150045	KCNH7	0.277±0.005	0.239±0.005	3.58e-05	0.00682734	2	0
cg20102673	KCNH3	0.18±0.006	0.15±0.006	1e-05	0.00194675	12	Island
cg20195722	KAT6A	0.84±0.008	0.8±0.008	1e-05	0.00194675	8	0
cg27630196	KAT2A	0.07±0.002	0.062±0.002	1e-05	0.00194675	17	N_Shore
cg19522900	KALRN	0.07±0.002	0.06±0.002	1e-05	0.00194675	3	Island
cg21167201	KALRN	0.096±0.007	0.069±0.004	1e-05	0.00194675	3	0
cg22966856	JRK	0.07±0.001	0.063±0.002	1e-05	0.00194675	8	Island
cg04759220	JMY	0.068±0.001	0.052±0.002	4.59e-06	0.00194675	5	Island
cg24856658	JMY	0.51±0.017	0.394±0.023	1e-05	0.00194675	5	S_Shore
cg21416109	JKAMP	0.063±0.002	0.055±0.001	1e-05	0.00194675	14	Island
cg21042970	JAM2	0.06±0.003	0.046±0.002	1e-05	0.00194675	21	N_Shore
cg20319775	JAG1	0.09±0.003	0.08±0.003	1e-05	0.00194675	20	Island
cg23979544	ITGAE	0.008±0.001	0.004±0.001	1e-05	0.00194675	17	Island
cg19925054	ITGA6	0.05±0.003	0.04±0.001	1e-05	0.00194675	2	Island
cg20622798	ISY1	0.065±0.002	0.052±0.002	1e-05	0.00194675	3	Island
cg17543047	ISLR2	0.1±0	0.09±0	1e-05	0.00194675	15	Island
cg19951424	ISG20	0.11±0.003	0.09±0.002	1e-05	0.00194675	15	0
cg19556208	IRF9	0.04±0.001	0.03±0.001	1e-05	0.00194675	14	0
cg23816619	IREB2	0.015±0.001	0.011±0.001	1e-05	0.00194675	15	Island
cg27296341	IPCEF1	0.55±0.02	0.467±0.017	1e-05	0.00194675	6	0
cg24565205	INTS4	0.051±0.003	0.043±0.001	1e-05	0.00194675	11	Island
cg23664459	INSM2	0.02±0.002	0.018±0.001	1e-05	0.00194675	14	Island
cg20339650	INS-IGF2	0.14±0.005	0.12±0.004	1e-05	0.00194675	11	Island
cg19863282	INO80	0.11±0.002	0.1±0.002	1e-05	0.00194675	15	Island
cg25714573	IMPAD1	0.41±0.008	0.347±0.011	1e-05	0.00194675	8	N_Shore
cg23402311	IMPA1	0.04±0.002	0.033±0.001	1e-05	0.00194675	8	Island
cg17777009	ILKAP	0.06±0	0.05±0	1e-05	0.00194675	2	S_Shore
cg19165076	IL21-AS1	0.63±0.007	0.556±0.011	0.00013106	0.0232538	4	0
cg08497766	IL15RA	0.126±0.003	0.107±0.003	0.000144551	0.0254457	10	Island
cg25829945	IL12A	0.07±0.003	0.055±0.003	1e-05	0.00194675	3	N_Shore
cg25034205	IHH	0.22±0.007	0.184±0.008	1e-05	0.00194675	2	N_Shore
cg18162528	IGSF9B	0.12±0	0.1±0	1e-05	0.00194675	11	Island
cg24725657	IGHMBP2	0.351±0.008	0.296±0.013	1e-05	0.00194675	11	N_Shore
cg25387411	IFRD1	0.1±0.003	0.084±0.003	1e-05	0.00194675	7	N_Shore
cg01306985	IFITM4P	0.089±0.004	0.071±0.002	9.83e-05	0.0178914	6	N_Shore
cg02856606	IFFO2	0.066±0.002	0.055±0.002	0.000189095	0.0325413	1	Island
cg05576451	HYLS1	0.094±0.004	0.073±0.003	5.15e-05	0.00968155	11	Island
cg26870771	HSF4	0.14±0.004	0.114±0.003	1e-05	0.00194675	16	Island
cg20678641	HSDL2	0.01±0.001	0.005±0.001	1e-05	0.00194675	9	Island
cg18236079	HS3ST3A1	0.05±0	0.04±0	1e-05	0.00194675	17	S_Shore
cg20296188	HRNBP3	0.07±0.004	0.05±0.002	1e-05	0.00194675	17	0
cg25371634	HOXD10	0.1±0.004	0.084±0.003	1e-05	0.00194675	2	Island
cg12346068	HOXC12	0.108±0.003	0.09±0.002	3.23e-05	0.00618737	12	S_Shore
cg04203883	HOXC11	0.074±0.003	0.056±0.002	0.000169798	0.0295365	12	Island
cg26531995	HOMER1	0.04±0.002	0.032±0.002	1e-05	0.00194675	5	Island
cg19409381	HNRPDL	0.05±0.003	0.04±0.002	1e-05	0.00194675	4	Island
cg24645247	HNRNPU	0.024±0.003	0.016±0.001	1e-05	0.00194675	1	S_Shore
cg21273013	HNRNPR	0.077±0.003	0.065±0.002	1e-05	0.00194675	1	Island
cg21475747	HNRNPAB	0.104±0.005	0.081±0.003	1e-05	0.00194675	5	Island
cg10857941	HNRNPAB	0.037±0.003	0.025±0.002	0.000185363	0.0319525	5	Island
cg05827943	HNRNPA2B1	0.052±0.002	0.041±0.002	0.000268647	0.0445771	7	Island
cg20781212	HMGXB4	0.058±0.003	0.046±0.002	1e-05	0.00194675	22	Island
cg19694371	HMGXB3	0.09±0.002	0.07±0.003	1e-05	0.00194675	5	Island
cg13788537	HMCN1	0.029±0.001	0.021±0.001	1e-05	0.00194675	1	Island
cg17278207	HLTF	0.72±0.02	0.63±0.02	1e-05	0.00194675	3	0
cg17919570	HJURP	0.09±0	0.07±0	1e-05	0.00194675	2	Island
cg25955816	HIST3H3	0.58±0.003	0.551±0.005	1e-05	0.00194675	1	Island
cg20961007	HIST2H2BF	0.28±0.01	0.237±0.005	1e-05	0.00194675	1	S_Shore
cg26744874	HIST2H2BF	0.25±0.013	0.205±0.007	1e-05	0.00194675	1	S_Shore
cg21209113	HIST1H3G	0.149±0.005	0.119±0.006	1e-05	0.00194675	6	Island
cg24440941	HIST1H3E	0.1±0.005	0.072±0.005	1e-05	0.00194675	6	N_Shore
cg26256916	HIST1H2BE	0.06±0.004	0.04±0.002	1e-05	0.00194675	6	N_Shore
cg24707023	HIST1H2AM	0.084±0.002	0.07±0.003	1e-05	0.00194675	6	N_Shore
cg16328477	HIST1H2AE	0.03±0.003	0.019±0.002	0.000235571	0.0396901	6	N_Shore
cg13831006	HILPDA	0.026±0.002	0.016±0.001	1e-05	0.00194675	7	Island
cg13951527	HIC1	0.123±0.004	0.103±0.003	1e-05	0.00194675	17	Island
cg27610671	HEXIM1	0.08±0.001	0.064±0.003	1e-05	0.00194675	17	Island
cg25830048	HES7	0.03±0.002	0.025±0.001	1e-05	0.00194675	17	N_Shore
cg17491697	HES3	0.1±0	0.08±0	1e-05	0.00194675	1	Island
cg04701182	HERC4	0.049±0.002	0.04±0.001	0.000160472	0.0279994	10	N_Shore
cg26817573	HERC1	0.19±0.006	0.166±0.004	1e-05	0.00194675	15	S_Shore
cg19393281	HEMK1	0.09±0.003	0.07±0.003	1e-05	0.00194675	3	Island
cg05934908	HELB	0.047±0.002	0.036±0.002	0.000116976	0.0210275	12	0
cg24166786	HEG1	0.057±0.003	0.047±0.002	1e-05	0.00194675	3	Island
cg20628216	HDDC2	0.072±0.003	0.059±0.002	1e-05	0.00194675	6	Island
cg18885392	HDAC9	0.64±0.018	0.526±0.017	0.000118403	0.0212276	7	0
cg26744845	HDAC10	0.08±0.003	0.063±0.003	1e-05	0.00194675	22	Island
cg27088794	HCG17	0.01±0.002	0.004±0.001	1e-05	0.00194675	6	Island
cg20505966	HCG11	0.053±0.003	0.041±0.001	1e-05	0.00194675	6	N_Shore
cg21275690	HCFC1R1	0.35±0.007	0.309±0.007	1e-05	0.00194675	16	N_Shore
cg20638220	HBS1L	0.833±0.008	0.787±0.01	1e-05	0.00194675	6	N_Shelf
cg26692724	HAUS4	0.07±0.002	0.06±0.002	1e-05	0.00194675	14	Island
cg20510485	HARS2	0.061±0.003	0.051±0.002	1e-05	0.00194675	5	S_Shore
cg20680166	HARS2	0.063±0.004	0.046±0.003	1e-05	0.00194675	5	S_Shore
cg17304262	HARS	0.07±0	0.05±0	1e-05	0.00194675	5	Island
cg04803764	HADHB	0.064±0.002	0.052±0.002	0.000200191	0.0342333	2	N_Shore
cg21345670	HABP4	0.07±0.003	0.057±0.002	1e-05	0.00194675	9	N_Shore
cg11968366	H1F0	0.069±0.003	0.057±0.002	0.000250376	0.0418693	22	Island
cg22968445	GXYLT1	0.02±0.002	0.008±0.001	1e-05	0.00194675	12	Island
cg24818183	GUF1	0.06±0.002	0.045±0.002	1e-05	0.00194675	4	S_Shore
cg07796062	GTPBP5	0.05±0.002	0.041±0.001	0.000263275	0.0437986	20	Island
cg26464006	GTPBP4	0.02±0.002	0.012±0.001	1e-05	0.00194675	10	Island
cg27656632	GTF2F2	0.08±0.003	0.068±0.002	1e-05	0.00194675	13	Island
cg24088751	GTF2A2	0.094±0.003	0.078±0.003	1e-05	0.00194675	15	Island
cg20396509	GTDC1	0.09±0.002	0.07±0.002	1e-05	0.00194675	2	S_Shore
cg25930429	GSTZ1	0.09±0.003	0.074±0.003	1e-05	0.00194675	14	Island
cg18855096	GSN	0.07±0.003	0.053±0.001	8.13e-06	0.00194675	9	Island
cg24344662	GRTP1	0.028±0.002	0.018±0.002	1e-05	0.00194675	13	Island
cg22860775	GRRP1	0.06±0.002	0.047±0.002	1e-05	0.00194675	1	N_Shore
cg26640467	GRM8	0.07±0.003	0.054±0.002	1e-05	0.00194675	7	Island
cg21264131	GRIN2C	0.111±0.006	0.086±0.004	1e-05	0.00194675	17	Island
cg23048882	GRIA4	0.08±0.004	0.059±0.003	1e-05	0.00194675	11	N_Shore
cg23734973	GRIA2	0.126±0.004	0.103±0.004	1e-05	0.00194675	4	Island
cg20919549	GPT2	0.095±0.004	0.082±0.002	1e-05	0.00194675	16	Island
cg25726789	GPRIN3	0.05±0.002	0.036±0.002	1e-05	0.00194675	4	S_Shore
cg18831371	GPRIN1	0.08±0.003	0.061±0.002	7.87e-05	0.0145244	5	Island
cg19813523	GPR6	0.1±0.005	0.08±0.003	1e-05	0.00194675	6	Island
cg26141626	GPR37	0.12±0.002	0.104±0.002	1e-05	0.00194675	7	Island
cg16877933	GPR137	0.06±0.003	0.043±0.003	1.99e-05	0.00384639	11	N_Shore
cg13124370	GPR125	0.044±0.005	0.026±0.001	0.000109901	0.0198764	4	Island
cg08114892	GPR107	0.046±0.002	0.035±0.001	7.69e-05	0.0142177	9	Island
cg23418645	GPHN	0.09±0.004	0.067±0.003	1e-05	0.00194675	14	N_Shore
cg24111516	GPHN	0.106±0.003	0.09±0.002	1e-05	0.00194675	14	Island
cg26048690	GPHN	0.08±0.002	0.07±0.002	1e-05	0.00194675	14	Island
cg19624765	GPBP1L1	0.06±0.002	0.04±0.002	1e-05	0.00194675	1	S_Shore
cg17943017	GPAA1	0.06±0	0.05±0	1e-05	0.00194675	8	Island
cg09203422	GPAA1	0.09±0.003	0.073±0.002	4.78e-05	0.00901893	8	Island
cg24506574	GOLIM4	0.129±0.003	0.112±0.003	1e-05	0.00194675	3	Island
cg00554633	GOLGA4	0.085±0.002	0.07±0.002	2.46e-05	0.00473882	3	Island
cg26326168	GOLGA3	0.08±0.003	0.069±0.002	1e-05	0.00194675	12	Island
cg17472390	GNPTAB	0.1±0	0.09±0	1e-05	0.00194675	12	Island
cg23338945	GNL2	0.08±0.004	0.068±0.002	1e-05	0.00194675	1	S_Shore
cg21340148	GNG7	0.063±0.004	0.048±0.002	1e-05	0.00194675	19	Island
cg23854103	GNG7	0.068±0.002	0.056±0.003	1e-05	0.00194675	19	N_Shore
cg17500055	GNG4	0.33±0.02	0.27±0.01	1e-05	0.00194675	1	Island
cg21177599	GNE	0.076±0.003	0.065±0.002	1e-05	0.00194675	9	Island
cg20273774	GNB2L1	0.07±0.004	0.06±0.002	1e-05	0.00194675	5	N_Shore
cg24643211	GNAL	0.052±0.003	0.041±0.002	1e-05	0.00194675	18	Island
cg21252248	GNAI1	0.073±0.003	0.06±0.002	1e-05	0.00194675	7	S_Shore
cg19393587	GMCL1	0.47±0.006	0.44±0.006	1e-05	0.00194675	2	0
cg27312987	GLT8D1	0.33±0.009	0.287±0.01	1e-05	0.00194675	3	N_Shore
cg23121301	GLRX5	0.06±0.003	0.051±0.002	1e-05	0.00194675	14	Island
cg20139255	GLRX3	0.09±0.003	0.07±0.002	1e-05	0.00194675	10	N_Shore
cg19486875	GLMN	0.07±0.003	0.06±0.002	1e-05	0.00194675	1	Island
cg17833902	GLIS1	0.91±0	0.88±0.01	1e-05	0.00194675	1	0
cg26020585	GGPS1	0.06±0.003	0.053±0.002	1e-05	0.00194675	1	Island
cg25712735	GEFT	0.03±0.002	0.023±0.001	1e-05	0.00194675	12	Island
cg25602684	GDNF	0.01±0.001	0.004±0.001	1e-05	0.00194675	5	Island
cg05701791	GDF6	0.114±0.005	0.091±0.002	7.73e-05	0.0142865	8	Island
cg23779890	GDAP1	0.124±0.004	0.098±0.004	1e-05	0.00194675	8	Island
cg23671326	GCC2	0.06±0.003	0.052±0.002	1e-05	0.00194675	2	N_Shore
cg18052020	GBX2	0.06±0.01	0.04±0	1e-05	0.00194675	2	Island
cg13919724	GBA	0.05±0.002	0.039±0.001	1e-05	0.00194675	1	0
cg24377264	GATAD2A	0.065±0.003	0.049±0.002	1e-05	0.00194675	19	Island
cg27454170	GATAD2A	0.17±0.005	0.144±0.005	1e-05	0.00194675	19	0
cg20525917	GATA5	0.281±0.015	0.194±0.019	1e-05	0.00194675	20	S_Shore
cg02272781	GART	0.065±0.007	0.052±0.008	0.000124569	0.0222324	21	Island
cg07963349	GALR2	0.116±0.003	0.099±0.002	0.000121428	0.0216944	17	Island
cg20896439	GALNTL1	0.12±0.003	0.104±0.004	1e-05	0.00194675	14	Island
cg23238458	GALNT4	0.05±0.002	0.038±0.001	1e-05	0.00194675	12	Island
cg25592301	GALNT4	0.04±0.002	0.028±0.001	1e-05	0.00194675	12	S_Shore
cg26988215	GALNT14	0.02±0.002	0.012±0.001	1e-05	0.00194675	2	Island
cg02141675	GALNT10	0.084±0.008	0.069±0.009	0.000120842	0.0216197	5	N_Shore
cg23000765	GALK2	0.01±0.001	0.009±0.001	1e-05	0.00194675	15	0
cg10498963	GALK1	0.066±0.002	0.049±0.002	6.84e-06	0.00194675	17	Island
cg17710677	GADD45B	0.06±0	0.05±0	1e-05	0.00194675	19	Island
cg27217194	GABBR1	0.12±0.003	0.108±0.003	1e-05	0.00194675	6	N_Shore
cg23983449	GABARAP	0.445±0.007	0.406±0.008	1e-05	0.00194675	17	S_Shore
cg23722428	FZD8	0.084±0.005	0.069±0.002	1e-05	0.00194675	10	Island
cg05721281	FYTTD1	0.087±0.002	0.073±0.002	0.000144361	0.025421	3	Island
cg23667933	FXN	0.1±0.001	0.088±0.003	1e-05	0.00194675	9	Island
cg17651173	FUT8	0.86±0.01	0.82±0.01	1e-05	0.00194675	14	0
cg21142153	FUBP1	0.067±0.002	0.053±0.003	1e-05	0.00194675	1	Island
cg24496614	FTH1	0.181±0.004	0.151±0.007	1e-05	0.00194675	11	S_Shore
cg06825008	FSTL4	0.123±0.002	0.096±0.003	7.66e-06	0.00194675	5	0
cg22761315	FSIP1	0.02±0.002	0.012±0.001	1e-05	0.00194675	15	Island
cg20176012	FRYL	0.06±0.003	0.05±0.002	1e-05	0.00194675	4	Island
cg25667712	FRY	0.07±0.003	0.056±0.002	1e-05	0.00194675	13	Island
cg23774448	FRS3	0.111±0.001	0.097±0.003	1e-05	0.00194675	6	Island
cg24087887	FREM2	0.074±0.004	0.061±0.002	1e-05	0.00194675	13	Island
cg24758926	FPGS	0.094±0.003	0.082±0.002	1e-05	0.00194675	9	Island
cg27144395	FOXN4	0.07±0.003	0.055±0.002	1e-05	0.00194675	12	Island
cg23533073	FOXN3	0.04±0.002	0.035±0.001	1e-05	0.00194675	14	Island
cg26921187	FOXN3	0.06±0.003	0.054±0.002	1e-05	0.00194675	14	Island
cg04728121	FOXN3	0.097±0.004	0.081±0.001	4.01e-05	0.00762196	14	Island
cg25023822	FOXK2	0.07±0.003	0.059±0.001	1e-05	0.00194675	17	N_Shelf
cg25126090	FOXK1	0.07±0.002	0.063±0.002	1e-05	0.00194675	7	Island
cg23363981	FOXJ2	0.07±0.004	0.058±0.002	1e-05	0.00194675	12	Island
cg25841159	FOXJ1	0.03±0.003	0.025±0.001	1e-05	0.00194675	17	Island
cg23539933	FOXI3	0.09±0.002	0.076±0.002	1e-05	0.00194675	2	Island
cg05872306	FOXG1	0.082±0.004	0.061±0.003	0.000192381	0.0330405	14	N_Shore
cg20368988	FOXF1	0.13±0.003	0.11±0.004	1e-05	0.00194675	16	Island
cg27122536	FOXF1	0.09±0.004	0.074±0.002	1e-05	0.00194675	16	Island
cg24561572	FMNL1	0.064±0.002	0.055±0.001	1e-05	0.00194675	17	Island
cg21085535	FLYWCH2	0.084±0.002	0.074±0.002	1e-05	0.00194675	16	Island
cg20569893	FLOT2	0.099±0.002	0.089±0.001	1e-05	0.00194675	17	N_Shelf
cg26561025	FLNB	0.83±0.011	0.759±0.014	1e-05	0.00194675	3	S_Shelf
cg24265610	FLJ41350	0.109±0.004	0.092±0.004	1e-05	0.00194675	10	Island
cg03150857	FLJ36031	0.125±0.005	0.098±0.003	6.36e-05	0.0118695	7	Island
cg26884886	FKBPL	0.13±0.005	0.117±0.003	1e-05	0.00194675	6	Island
cg19883689	FKBP3	0.08±0.005	0.06±0.002	1e-05	0.00194675	14	N_Shore
cg20050767	FHAD1	0.48±0.012	0.43±0.009	1e-05	0.00194675	1	0
cg23196781	FGFR1OP2	0.89±0.005	0.857±0.005	1e-05	0.00194675	12	0
cg06147366	FGFR1OP	0.085±0.005	0.063±0.003	0.000301953	0.0493088	6	Island
cg18222122	FGF3	0.09±0	0.08±0	1e-05	0.00194675	11	Island
cg22974452	FEZ2	0.06±0.003	0.048±0.002	1e-05	0.00194675	2	S_Shore
cg21168911	FEM1B	0.056±0.003	0.045±0.001	1e-05	0.00194675	15	Island
cg24222377	FECH	0.064±0.003	0.055±0.002	1e-05	0.00194675	18	S_Shore
cg23587050	FDX1	0.12±0.002	0.107±0.003	1e-05	0.00194675	11	Island
cg20480041	FCHO2	0.077±0.002	0.063±0.003	1e-05	0.00194675	5	Island
cg26015040	FCER2	0.1±0.007	0.072±0.005	1e-05	0.00194675	19	0
cg19860663	FBXW8	0.07±0.009	0.04±0.006	1e-05	0.00194675	12	N_Shore
cg20689054	FBXW7	0.136±0.002	0.117±0.003	1e-05	0.00194675	4	Island
cg07988415	FBXW7	0.628±0.018	0.5±0.02	0.000204088	0.0348159	4	0
cg20766705	FBXW11	0.056±0.002	0.048±0.002	1e-05	0.00194675	5	Island
cg19523639	FBXL17	0.65±0.029	0.53±0.023	1e-05	0.00194675	5	0
cg27088655	FBXL16	0.07±0.002	0.062±0.002	1e-05	0.00194675	16	Island
cg26429241	FBXL15	0.07±0.003	0.054±0.002	1e-05	0.00194675	10	S_Shore
cg17710617	FBLN5	0.06±0	0.05±0	1e-05	0.00194675	14	Island
cg26848593	FASTKD5	0.05±0.002	0.041±0.002	1e-05	0.00194675	20	Island
cg19679281	FANCL	0.08±0.004	0.06±0.003	1e-05	0.00194675	2	Island
cg20977508	FAM98B	0.025±0.002	0.018±0.001	1e-05	0.00194675	15	Island
cg25698777	FAM91A1	0.02±0.002	0.015±0.001	1e-05	0.00194675	8	Island
cg06770908	FAM89A	0.076±0.003	0.061±0.002	1.79e-05	0.00346372	1	0
cg25765130	FAM84A	0.11±0.003	0.089±0.003	1e-05	0.00194675	2	Island
cg25231471	FAM82B	0.01±0.002	0.007±0.001	1e-05	0.00194675	8	Island
cg24735175	FAM73A	0.113±0.002	0.098±0.003	1e-05	0.00194675	1	0
cg05122861	FAM72A	0.09±0.002	0.077±0.002	0.000277177	0.0458447	1	Island
cg17283838	FAM69A	0.04±0.01	0.03±0	1e-05	0.00194675	1	Island
cg25179170	FAM69A	0.06±0.002	0.051±0.002	1e-05	0.00194675	1	Island
cg19936032	FAM65B	0.09±0.004	0.08±0.002	1e-05	0.00194675	6	S_Shore
cg27469199	FAM64A	0.07±0.003	0.056±0.002	1e-05	0.00194675	17	Island
cg23914146	FAM59A	0.119±0.002	0.103±0.003	1e-05	0.00194675	18	Island
cg17445840	FAM55C	0.03±0	0.02±0	1e-05	0.00194675	3	0
cg21433192	FAM47E	0.623±0.024	0.509±0.021	1e-05	0.00194675	4	0
cg06177967	FAM46B	0.094±0.002	0.081±0.002	0.000298638	0.0489382	1	Island
cg19030607	FAM19A5	0.13±0.003	0.102±0.004	7.04e-05	0.0130864	22	Island
cg25251249	FAM18B	0.09±0.003	0.073±0.002	1e-05	0.00194675	17	N_Shore
cg17663125	FAM189A2	0.07±0	0.06±0	1e-05	0.00194675	9	Island
cg21501400	FAM188A	0.064±0.004	0.053±0.002	1e-05	0.00194675	10	S_Shore
cg24463634	FAM178A	0.238±0.012	0.192±0.008	1e-05	0.00194675	10	S_Shore
cg27654611	FAM160A2	0.13±0.004	0.116±0.003	1e-05	0.00194675	11	Island
cg19489423	FAM129C	0.93±0.004	0.9±0.006	1e-05	0.00194675	19	S_Shore
cg26933453	FAM125A	0.06±0.002	0.049±0.002	1e-05	0.00194675	19	Island
cg18034232	FAM123A	0.09±0	0.08±0	1e-05	0.00194675	13	Island
cg23760189	FAM111A	0.077±0.003	0.064±0.003	1e-05	0.00194675	11	Island
cg27314860	FAM107A	0.04±0.003	0.026±0.002	1e-05	0.00194675	3	0
cg23015327	FAM101B	0.46±0.013	0.415±0.007	1e-05	0.00194675	17	Island
cg19419497	FAM100B	0.09±0.003	0.07±0.004	1e-05	0.00194675	17	Island
cg01025283	FAIM	0.081±0.002	0.066±0.002	0.000248434	0.0416121	3	Island
cg04140614	FAHD2A	0.067±0.003	0.049±0.003	0.000286732	0.0472429	2	Island
cg23378144	FADS3	0.12±0.004	0.105±0.002	1e-05	0.00194675	11	Island
cg24935213	FABP9	0.86±0.005	0.816±0.009	1e-05	0.00194675	8	0
cg23731764	EXOSC10	0.038±0.002	0.03±0.001	1e-05	0.00194675	1	Island
cg23375379	EVA1C	0.56±0.011	0.516±0.009	1e-05	0.00194675	21	0
cg07540542	ETV7	0.143±0.005	0.107±0.005	5.01e-05	0.0094287	6	N_Shore
cg25640101	ETS2	0.04±0.003	0.036±0.002	1e-05	0.00194675	21	Island
cg09888721	ETS2	0.092±0.003	0.078±0.002	0.000195623	0.0335525	21	Island
cg17726030	ESYT2	0.06±0	0.04±0	1e-05	0.00194675	7	S_Shore
cg25976786	ESPL1	0.06±0.002	0.054±0.002	1e-05	0.00194675	12	Island
cg24670811	ESD	0.817±0.01	0.766±0.008	1e-05	0.00194675	13	N_Shelf
cg18170080	ESAM	0.1±0	0.08±0	1e-05	0.00194675	11	N_Shore
cg27586324	ERO1B	0.77±0.015	0.694±0.013	1e-05	0.00194675	1	N_Shelf
cg11580828	ERMAP	0.013±0.002	0.006±0.001	0.000221462	0.037497	1	Island
cg25857986	ERLIN1	0.1±0.003	0.091±0.002	1e-05	0.00194675	10	S_Shore
cg20048125	ERICH1	0.06±0.003	0.05±0.002	1e-05	0.00194675	8	Island
cg20464124	ERI2	0.042±0.003	0.03±0.001	1e-05	0.00194675	16	Island
cg17288126	ERC2	0.86±0	0.82±0.01	1e-05	0.00194675	3	0
cg23784313	EPS8	0.096±0.003	0.079±0.003	1e-05	0.00194675	12	Island
cg24757931	EPN1	0.073±0.002	0.061±0.002	1e-05	0.00194675	19	Island
cg22694470	EPHX4	0.08±0.002	0.068±0.003	1e-05	0.00194675	1	Island
cg24372550	EPHA4	0.065±0.003	0.051±0.002	1e-05	0.00194675	2	Island
cg20054085	EPHA3	0.07±0.003	0.06±0.002	1e-05	0.00194675	3	0
cg17543511	EPC1	0.09±0	0.07±0	1e-05	0.00194675	10	N_Shore
cg23508795	ENTHD2	0.01±0.001	0.005±0.001	1e-05	0.00194675	17	Island
cg20444098	ENKD1	0.012±0.001	0.007±0.001	1e-05	0.00194675	16	Island
cg20864959	ENAH	0.058±0.002	0.048±0.002	1e-05	0.00194675	1	Island
cg26898166	EMX1	0.12±0.004	0.104±0.003	1e-05	0.00194675	2	Island
cg24196530	EML5	0.131±0.01	0.101±0.004	1e-05	0.00194675	14	S_Shore
cg03673687	EML1	0.071±0.003	0.057±0.002	6.89e-05	0.0128261	14	S_Shore
cg07256029	EMILIN2	0.08±0.003	0.064±0.002	2.01e-05	0.00388359	18	Island
cg21344741	ELMOD3	0.066±0.003	0.053±0.002	1e-05	0.00194675	2	Island
cg17617848	ELMOD2	0.83±0.01	0.77±0.01	1e-05	0.00194675	4	S_Shore
cg17350006	ELMO1	0.08±0	0.07±0	1e-05	0.00194675	7	S_Shore
cg20467958	ELMO1	0.046±0.003	0.035±0.002	1e-05	0.00194675	7	0
cg20952358	ELL2	0.073±0.003	0.061±0.002	1e-05	0.00194675	5	S_Shore
cg21478222	ELK4	0.041±0.002	0.031±0.002	1e-05	0.00194675	1	S_Shore
cg17385737	ELK3	0.07±0	0.06±0	1e-05	0.00194675	12	Island
cg17564150	ELAVL3	0.1±0	0.09±0	1e-05	0.00194675	19	Island
cg25340515	EIF5A	0.06±0.003	0.053±0.001	1e-05	0.00194675	17	N_Shore
cg09835044	EIF5	0.078±0.003	0.061±0.002	0.000299578	0.049037	14	Island
cg23358871	EIF4A3	0.04±0.002	0.033±0.001	1e-05	0.00194675	17	Island
cg04117643	EIF4A1	0.115±0.002	0.097±0.003	8.77e-05	0.0160644	17	Island
cg20331814	EIF3F	0.09±0.004	0.07±0.004	1e-05	0.00194675	11	N_Shore
cg27026509	EIF2C1	0.09±0.004	0.078±0.002	1e-05	0.00194675	1	Island
cg27417846	EIF2AK3	0.06±0.004	0.048±0.002	1e-05	0.00194675	2	Island
cg25839330	EIF1B	0.11±0.003	0.094±0.003	1e-05	0.00194675	3	Island
cg06095316	EGR3	0.075±0.003	0.057±0.003	0.000254508	0.0424637	8	Island
cg21357024	EFR3B	0.015±0.002	0.009±0.001	1e-05	0.00194675	2	Island
cg12564026	EFNA5	0.08±0.001	0.065±0.002	0.000288774	0.0475033	5	Island
cg26809127	EFNA1	0.1±0.003	0.082±0.002	1e-05	0.00194675	1	S_Shore
cg05020252	EFHD1	0.034±0.002	0.022±0.002	0.00025356	0.0423604	2	Island
cg24821313	EFHC1	0.04±0.002	0.035±0.001	1e-05	0.00194675	6	S_Shore
cg24068310	EEF1A1	0.063±0.003	0.051±0.002	1e-05	0.00194675	6	S_Shore
cg23307218	ECSIT	0.01±0.001	0.009±0.001	1e-05	0.00194675	19	Island
cg24817403	ECSIT	0.07±0.002	0.055±0.001	1e-05	0.00194675	19	Island
cg10858568	ECHDC1	0.05±0.002	0.038±0.002	0.00029605	0.048576	6	S_Shore
cg24909737	EBPL	0.08±0.002	0.066±0.003	1e-05	0.00194675	13	Island
cg25824226	EBAG9	0.04±0.002	0.035±0.001	1e-05	0.00194675	8	N_Shore
cg18120578	E2F7	0.09±0.01	0.08±0	1e-05	0.00194675	12	Island
cg18067847	DYSF	0.09±0	0.08±0	1e-05	0.00194675	2	Island
cg24820342	DYNC1I2	0.05±0.003	0.043±0.001	1e-05	0.00194675	2	Island
cg25535587	DYDC2	0.04±0.003	0.034±0.002	1e-05	0.00194675	10	Island
cg19384032	DUSP4	0.1±0.004	0.08±0.002	1e-05	0.00194675	8	Island
cg05418877	DUSP4	0.007±0.001	0.003±0	4.65e-05	0.00878975	8	Island
cg24229819	DUSP3	0.076±0.006	0.056±0.002	1e-05	0.00194675	17	Island
cg19576556	DUS1L	0.62±0.006	0.58±0.008	1e-05	0.00194675	17	Island
cg10460130	DTYMK	0.104±0.006	0.078±0.003	0.000233517	0.0394085	2	Island
cg26586164	DTNB	0.11±0.003	0.095±0.002	1e-05	0.00194675	2	N_Shore
cg07888967	DSCAML1	0.135±0.003	0.112±0.003	0.000111522	0.0201483	11	Island
cg19682962	DRG1	0.09±0.003	0.08±0.003	1e-05	0.00194675	22	S_Shore
cg08130932	DRG1	0.049±0.002	0.039±0.001	0.000204139	0.0348159	22	Island
cg27419330	DPY30	0.05±0.002	0.044±0.002	1e-05	0.00194675	2	N_Shore
cg24709718	DPY19L2	0.093±0.003	0.078±0.003	1e-05	0.00194675	12	Island
cg23330842	DPP8	0.08±0.002	0.067±0.002	1e-05	0.00194675	15	Island
cg21048052	DPP6	0.056±0.002	0.045±0.002	1e-05	0.00194675	7	Island
cg17251114	DPH7	0.25±0.01	0.2±0.01	1e-05	0.00194675	9	S_Shore
cg24913541	DPAGT1	0.05±0.002	0.039±0.002	1e-05	0.00194675	11	Island
cg23278060	DOPEY1	0.04±0.002	0.028±0.002	1e-05	0.00194675	6	Island
cg26270738	DOPEY1	0.05±0.003	0.036±0.002	1e-05	0.00194675	6	Island
cg17960516	DOK7	0.08±0	0.07±0	1e-05	0.00194675	4	Island
cg19935065	DNTT	0.46±0.015	0.4±0.009	1e-05	0.00194675	10	0
cg26994774	DNM2	0.04±0.001	0.028±0.002	1e-05	0.00194675	19	N_Shore
cg13432391	DNM2	0.113±0.002	0.094±0.003	0.000254351	0.0424512	19	Island
cg21434865	DNAJC9-AS1	0.42±0.019	0.351±0.011	1e-05	0.00194675	10	0
cg17586984	DNAJC3	0.1±0	0.08±0	1e-05	0.00194675	13	Island
cg26847229	DNAJC10	0.08±0.002	0.068±0.002	1e-05	0.00194675	2	N_Shore
cg25707994	DNAJB6	0.03±0.004	0.022±0.002	1e-05	0.00194675	7	Island
cg03831971	DNAJB14	0.055±0.002	0.045±0.001	0.000165054	0.0287585	4	Island
cg05169992	DNAH7	0.621±0.019	0.496±0.018	0.000105691	0.0191621	2	0
cg06802365	DNAH14	0.089±0.003	0.07±0.003	0.00010019	0.0182161	1	Island
cg26986180	DNAH10	0.05±0.002	0.045±0.002	1e-05	0.00194675	12	Island
cg08471033	DNAH10	0.576±0.02	0.473±0.014	0.000188791	0.0324998	12	0
cg23383111	DMXL2	0.83±0.008	0.792±0.007	1e-05	0.00194675	15	0
cg23851297	DMXL1	0.064±0.003	0.051±0.002	1e-05	0.00194675	5	Island
cg27165922	DMTF1	0.06±0.002	0.045±0.002	1e-05	0.00194675	7	N_Shore
cg13764991	DMRT2	0.027±0.002	0.017±0.001	1e-05	0.00194675	9	Island
cg18213911	DMPK	0.11±0	0.1±0	1e-05	0.00194675	19	Island
cg23288335	DLX2	0.18±0.004	0.153±0.005	1e-05	0.00194675	2	Island
cg26002103	DLX2	0.07±0.004	0.061±0.002	1e-05	0.00194675	2	Island
cg26007223	DLG5	0.09±0.004	0.067±0.003	1e-05	0.00194675	10	N_Shore
cg23123132	DLEU7	0.71±0.016	0.623±0.016	1e-05	0.00194675	13	0
cg22884020	DLEC1	0.08±0.003	0.065±0.003	1e-05	0.00194675	3	Island
cg12071549	DLAT	0.009±0	0.004±0.001	0.00021397	0.0362882	11	Island
cg20321756	DIXDC1	0.14±0.003	0.12±0.003	1e-05	0.00194675	11	Island
cg22733135	DIS3L	0.04±0.003	0.03±0.002	1e-05	0.00194675	15	N_Shore
cg21212389	DIDO1	0.049±0.002	0.039±0.002	1e-05	0.00194675	20	Island
cg23144400	DIABLO	0.09±0.002	0.078±0.003	1e-05	0.00194675	12	Island
cg19572947	DHX9	0.09±0.002	0.08±0.003	1e-05	0.00194675	1	Island
cg22904255	DHX57	0.03±0.003	0.018±0.001	1e-05	0.00194675	2	Island
cg19642148	DHX30	0.12±0.004	0.1±0.003	1e-05	0.00194675	3	Island
cg25426560	DHX16	0.11±0.002	0.097±0.002	1e-05	0.00194675	6	Island
cg25027885	DHRS1	0.07±0.002	0.058±0.002	1e-05	0.00194675	14	Island
cg05279284	DHRS1	0.014±0.002	0.007±0.001	0.00021805	0.0369315	14	Island
cg10073091	DHCR24	0.113±0.005	0.088±0.004	0.000202571	0.0345944	1	N_Shore
cg02986806	DGCR6	0.106±0.002	0.091±0.002	0.000235348	0.0396655	22	Island
cg13904286	DFFA	0.18±0.007	0.148±0.005	1e-05	0.00194675	1	N_Shore
cg26654573	DEXI	0.42±0.015	0.36±0.011	1e-05	0.00194675	16	N_Shore
cg26527782	DEPDC7	0.01±0.001	0.006±0.001	1e-05	0.00194675	11	Island
cg17510038	DENND4C	0.6±0.01	0.54±0.01	1e-05	0.00194675	9	0
cg06718796	DEFB134	0.03±0.002	0.02±0.001	6.87e-05	0.0127935	8	0
cg00156072	DDAH1	0.15±0.006	0.124±0.003	0.000116983	0.0210275	1	Island
cg25873335	DCUN1D4	0.08±0.004	0.065±0.003	1e-05	0.00194675	4	Island
cg23064465	DCTD	0.11±0.003	0.091±0.003	1e-05	0.00194675	4	Island
cg27086636	DCP2	0.09±0.002	0.073±0.002	1e-05	0.00194675	5	Island
cg24043861	DCAF4	0.432±0.006	0.409±0.004	1e-05	0.00194675	14	S_Shelf
cg27293844	DCAF17	0.05±0.003	0.039±0.002	1e-05	0.00194675	2	S_Shore
cg26071823	DCAF11	0.1±0.002	0.082±0.003	1e-05	0.00194675	14	N_Shore
cg20256820	DBR1	0.07±0.003	0.06±0.002	1e-05	0.00194675	3	Island
cg19889500	DAD1	0.05±0.002	0.04±0.001	1e-05	0.00194675	14	N_Shore
cg18920034	D4S234E	0.1±0.004	0.085±0.002	0.000184172	0.0318111	4	Island
cg23676798	CYP51A1	0.08±0.003	0.065±0.002	1e-05	0.00194675	7	Island
cg27547967	CYP4Z2P	0.53±0.002	0.51±0.003	1e-05	0.00194675	1	0
cg20321331	CYP2R1	0.07±0.002	0.05±0.002	1e-05	0.00194675	11	Island
cg23888340	CYGB	0.055±0.003	0.042±0.002	1e-05	0.00194675	17	Island
cg02516155	CYB5D2	0.121±0.012	0.1±0.013	5.73e-05	0.0107484	17	Island
cg20698769	CTTNBP2	0.078±0.003	0.065±0.002	1e-05	0.00194675	7	Island
cg25052970	CSMD3	0.05±0.003	0.039±0.001	1e-05	0.00194675	8	S_Shelf
cg24141198	CSDE1	0.425±0.01	0.379±0.007	1e-05	0.00194675	1	0
cg22682254	CRYBA1	0.56±0.011	0.487±0.009	1e-05	0.00194675	17	0
cg06250127	CRISPLD2	0.079±0.001	0.067±0.002	0.000118753	0.0212755	16	0
cg26938153	CREB3L2	0.06±0.002	0.055±0.002	1e-05	0.00194675	7	Island
cg19411989	CR1	0.24±0.008	0.2±0.006	1e-05	0.00194675	1	S_Shore
cg23432795	CPSF4	0.1±0.003	0.082±0.003	1e-05	0.00194675	7	Island
cg09953702	CPSF2	0.057±0.001	0.044±0.002	0.000275609	0.0456146	14	Island
cg20615720	COX6B1	0.068±0.002	0.058±0.002	1e-05	0.00194675	19	S_Shelf
cg26416341	COPZ1	0.05±0.002	0.043±0.001	1e-05	0.00194675	12	0
cg24823832	COPS5	0.06±0.003	0.055±0.002	1e-05	0.00194675	8	N_Shelf
cg21226861	COMMD3	0.087±0.002	0.075±0.002	1e-05	0.00194675	10	Island
cg23473904	COL6A2	0.09±0.003	0.072±0.002	1e-05	0.00194675	21	Island
cg25621182	COL16A1	0.1±0.002	0.088±0.002	1e-05	0.00194675	1	0
cg19760619	COG7	0.21±0.01	0.17±0.007	1e-05	0.00194675	16	S_Shore
cg25321781	COG6	0.05±0.003	0.042±0.002	1e-05	0.00194675	13	Island
cg26824408	COG5	0.06±0.002	0.051±0.003	1e-05	0.00194675	7	Island
cg26373663	COBLL1	0.07±0.002	0.062±0.002	1e-05	0.00194675	2	Island
cg25949550	CNTNAP2	0.15±0.006	0.12±0.005	1e-05	0.00194675	7	S_Shore
cg20770803	CNTD1	0.062±0.003	0.05±0.002	1e-05	0.00194675	17	Island
cg26014228	CNOT8	0.02±0.002	0.014±0.001	1e-05	0.00194675	5	Island
cg27467996	CNOT6	0.09±0.003	0.079±0.002	1e-05	0.00194675	5	Island
cg20555413	CNNM4	0.646±0.014	0.54±0.016	1e-05	0.00194675	2	0
cg25842285	CNNM1	0.08±0.005	0.063±0.002	1e-05	0.00194675	10	Island
cg23816049	CNIH3	0.078±0.004	0.061±0.003	1e-05	0.00194675	1	Island
cg20630812	CNBD1	0.587±0.006	0.561±0.003	1e-05	0.00194675	8	0
cg26721993	CLPTM1L	0.05±0.002	0.045±0.001	1e-05	0.00194675	5	Island
cg23955723	CLPTM1	0.053±0.002	0.044±0.002	1e-05	0.00194675	19	N_Shore
cg18805621	CLNK	0.29±0.011	0.217±0.009	3.41e-05	0.00652247	4	0
cg26184856	CLN8	0.06±0.002	0.048±0.002	1e-05	0.00194675	8	Island
cg23336359	CLN5	0.05±0.002	0.044±0.002	1e-05	0.00194675	13	N_Shore
cg19616083	CLK3	0.09±0.002	0.08±0.002	1e-05	0.00194675	15	Island
cg24617914	CLEC2L	0.157±0.004	0.131±0.006	1e-05	0.00194675	7	N_Shore
cg17506328	CKAP5	0.09±0	0.07±0	1e-05	0.00194675	11	S_Shore
cg08133937	CKAP5	0.048±0.002	0.039±0.001	8.64e-05	0.0158488	11	Island
cg05992977	CIZ1	0.115±0.002	0.1±0.002	6.72e-06	0.00194675	9	Island
cg19418317	CISTR	0.11±0.003	0.1±0.002	1e-05	0.00194675	12	S_Shore
cg24534731	CISD3	0.481±0.005	0.441±0.007	1e-05	0.00194675	17	S_Shore
cg25869317	CHSY1	0.08±0.004	0.061±0.002	1e-05	0.00194675	15	Island
cg24228329	CHST9	0.134±0.004	0.115±0.003	1e-05	0.00194675	18	Island
cg01719895	CHST12	0.082±0.01	0.069±0.008	0.000283107	0.0467354	7	Island
cg22833027	CHRD	0.06±0.004	0.045±0.003	1e-05	0.00194675	3	N_Shore
cg18766780	CHMP5	0.1±0.002	0.083±0.002	0.000299492	0.049037	9	Island
cg04001014	CHL1	0.055±0.004	0.036±0.002	3.71e-05	0.00707002	3	N_Shore
cg27090024	CHKA	0.05±0.002	0.032±0.002	1e-05	0.00194675	11	Island
cg24985226	CHD3	0.26±0.008	0.225±0.006	1e-05	0.00194675	17	S_Shelf
cg25142954	CHAC1	0.07±0.003	0.063±0.002	1e-05	0.00194675	15	Island
cg25198049	CGN	0.14±0.009	0.107±0.006	1e-05	0.00194675	1	N_Shelf
cg26883264	CGN	0.09±0.003	0.075±0.003	1e-05	0.00194675	1	Island
cg23804054	CFLAR	0.216±0.02	0.133±0.014	1e-05	0.00194675	2	N_Shore
cg17760011	CEP63	0.08±0	0.06±0	1e-05	0.00194675	3	Island
cg20946340	CEP192	0.074±0.003	0.064±0.002	1e-05	0.00194675	18	Island
cg24574966	CEP120	0.054±0.002	0.043±0.002	1e-05	0.00194675	5	Island
cg24562668	CEP112	0.076±0.003	0.061±0.002	1e-05	0.00194675	17	Island
cg03284308	CENPN	0.792±0.013	0.712±0.012	0.000248883	0.0416651	16	N_Shore
cg23818046	CENPK	0.065±0.002	0.056±0.002	1e-05	0.00194675	5	Island
cg07079421	CELSR1	0.086±0.002	0.066±0.003	1.01e-05	0.00196547	22	Island
cg00580022	CECR4	0.121±0.002	0.104±0.002	7.27e-06	0.00194675	22	Island
cg25932386	CEBPZ	0.1±0.004	0.07±0.004	1e-05	0.00194675	2	S_Shore
cg25876406	CEBPG	0.01±0.002	0.008±0.001	1e-05	0.00194675	19	Island
cg00759551	CDV3	0.114±0.003	0.095±0.002	6.29e-05	0.0117602	3	Island
cg07565236	CDT1	0.031±0.002	0.019±0.001	1.83e-05	0.00353979	16	Island
cg20526663	CDR2	0.084±0.002	0.07±0.002	1e-05	0.00194675	16	Island
cg27634633	CDKN2AIPNL	0.1±0.002	0.088±0.002	1e-05	0.00194675	5	Island
cg17434043	CDKN1C	0.1±0	0.09±0	1e-05	0.00194675	11	N_Shore
cg19750027	CDK2AP2	0.09±0.005	0.07±0.003	1e-05	0.00194675	11	Island
cg02976561	CDH4	0.436±0.005	0.401±0.006	0.000291816	0.0479577	20	0
cg26227411	CDH12	0.06±0.002	0.047±0.002	1e-05	0.00194675	5	0
cg20716119	CDH1	0.115±0.004	0.098±0.003	1e-05	0.00194675	16	Island
cg25011176	CDC25B	0.08±0.002	0.073±0.002	1e-05	0.00194675	20	Island
cg22854223	CD82	0.07±0.003	0.058±0.002	1e-05	0.00194675	11	N_Shore
cg13509666	CD7	0.763±0.023	0.635±0.019	0.000261568	0.0435428	17	N_Shore
cg13091515	CD63	0.038±0.002	0.026±0.001	2.1e-05	0.00405444	12	Island
cg18085869	CD3E	0.53±0.01	0.49±0.01	1e-05	0.00194675	11	0
cg01305736	CCR10	0.121±0.003	0.105±0.002	6.31e-05	0.0117848	17	Island
cg03502076	CCNY	0.053±0.003	0.037±0.002	0.000129124	0.0229657	10	Island
cg23437836	CCNL2	0.09±0.004	0.076±0.003	1e-05	0.00194675	1	Island
cg23339342	CCNJL	0.11±0.003	0.093±0.003	1e-05	0.00194675	5	Island
cg19257036	CCNJL	0.14±0.002	0.127±0.003	9.35e-05	0.0170721	5	Island
cg23637372	CCNC	0.04±0.002	0.034±0.001	1e-05	0.00194675	6	Island
cg26802049	CCDC88C	0.09±0.002	0.073±0.002	1e-05	0.00194675	14	Island
cg24497897	CCDC85B	0.11±0.002	0.093±0.004	1e-05	0.00194675	11	Island
cg23194281	CCDC83	0.07±0.003	0.055±0.002	1e-05	0.00194675	11	Island
cg25936334	CCDC82	0.06±0.002	0.047±0.003	1e-05	0.00194675	11	N_Shore
cg25895039	CCDC6	0.02±0.002	0.012±0.001	1e-05	0.00194675	10	Island
cg17773763	CCDC48	0.07±0	0.06±0	1e-05	0.00194675	3	Island
cg20630567	CCDC115	0.049±0.002	0.038±0.002	1e-05	0.00194675	2	Island
cg19905837	CCDC109B	0.1±0.002	0.08±0.003	1e-05	0.00194675	4	Island
cg23724106	CCDC109B	0.078±0.002	0.068±0.002	1e-05	0.00194675	4	Island
cg19723923	CCDC102B	0.75±0.017	0.68±0.013	1e-05	0.00194675	18	0
cg26158023	CCBP2	0.24±0.009	0.195±0.006	1e-05	0.00194675	3	0
cg26659349	CASD1	0.08±0.002	0.062±0.003	1e-05	0.00194675	7	N_Shore
cg21196132	CARD10	0.114±0.003	0.095±0.003	1e-05	0.00194675	22	Island
cg26349362	CAPS2	0.06±0.003	0.051±0.001	1e-05	0.00194675	12	Island
cg20337215	CAPN15	0.11±0.016	0.07±0.006	1e-05	0.00194675	16	S_Shore
cg27331345	CAP1	0.01±0.001	0.007±0.001	1e-05	0.00194675	1	Island
cg27286572	CAMKK1	0.09±0.003	0.081±0.002	1e-05	0.00194675	17	Island
cg26480387	CAMK1D	0.81±0.011	0.773±0.006	1e-05	0.00194675	10	0
cg19633231	CALY	0.12±0.004	0.11±0.003	1e-05	0.00194675	10	Island
cg19768241	CALCB	0.09±0.005	0.07±0.002	1e-05	0.00194675	11	Island
cg02953275	CACNB4	0.061±0.003	0.045±0.002	6.77e-05	0.0126119	2	Island
cg21004508	CACNA2D1	0.839±0.011	0.784±0.012	1e-05	0.00194675	7	0
cg21482659	CACNA2D1	0.09±0.003	0.079±0.002	1e-05	0.00194675	7	Island
cg23451424	CACNA2D1	0.11±0.003	0.098±0.003	1e-05	0.00194675	7	Island
cg18436500	CACNA1I	0.22±0.009	0.181±0.006	0.000176617	0.0306089	22	Island
cg21006600	CACNA1C	0.836±0.008	0.794±0.009	1e-05	0.00194675	12	S_Shelf
cg04261087	CABLES1	0.047±0.002	0.036±0.002	0.000283941	0.046858	18	Island
cg03768513	CABIN1	0.138±0.004	0.117±0.003	0.000146269	0.0256954	22	Island
cg14320633	CA13	0.064±0.002	0.051±0.002	1e-05	0.00194675	8	N_Shore
cg08625022	C9orf95	0.049±0.003	0.031±0.002	0.000143575	0.0252912	9	N_Shore
cg17597334	C9orf69	0.04±0	0.03±0	1e-05	0.00194675	9	Island
cg08949439	C9orf69	0.064±0.002	0.054±0.001	0.000134816	0.0238544	9	Island
cg14000687	C9orf5	0.075±0.002	0.058±0.002	1e-05	0.00194675	9	Island
cg25990571	C9orf44	0.12±0.003	0.103±0.003	1e-05	0.00194675	9	Island
cg20513721	C9orf21	0.053±0.002	0.045±0.002	1e-05	0.00194675	9	S_Shore
cg13561157	C9orf139	0.088±0.003	0.069±0.003	6.34e-05	0.0118365	9	Island
cg08577743	C9orf122	0.115±0.003	0.096±0.003	0.000156626	0.0273654	9	Island
cg00599393	C8orf58	0.083±0.003	0.067±0.002	0.000303059	0.049458	8	Island
cg00792687	C8orf41	0.055±0.002	0.041±0.002	0.000142644	0.0251358	8	N_Shore
cg23644127	C8orf38	0.08±0.004	0.06±0.002	1e-05	0.00194675	8	S_Shore
cg19528976	C7orf52	0.08±0.005	0.05±0.004	1e-05	0.00194675	7	N_Shore
cg19828791	C7orf52	0.1±0.002	0.09±0.003	1e-05	0.00194675	7	Island
cg02778551	C7orf50	0.668±0.006	0.622±0.007	9.81e-05	0.0178614	7	Island
cg14282222	C7orf49	0.067±0.003	0.052±0.002	1e-05	0.00194675	7	Island
cg27321079	C7orf47	0.07±0.004	0.057±0.002	1e-05	0.00194675	7	S_Shore
cg23739525	C7orf45	0.79±0.012	0.727±0.012	1e-05	0.00194675	7	S_Shelf
cg02859417	C7orf44	0.054±0.002	0.046±0.001	0.000247745	0.0415102	7	Island
cg23859078	C7orf30	0.067±0.002	0.057±0.002	1e-05	0.00194675	7	Island
cg23659696	C6orf64	0.04±0.002	0.031±0.001	1e-05	0.00194675	6	Island
cg20441568	C6orf62	0.107±0.003	0.093±0.003	1e-05	0.00194675	6	Island
cg27591371	C6orf47	0.24±0.009	0.197±0.009	1e-05	0.00194675	6	N_Shore
cg19450119	C6orf208	0.63±0.012	0.57±0.012	1e-05	0.00194675	6	0
cg18065409	C6orf174	0.12±0	0.1±0	1e-05	0.00194675	6	N_Shore
cg17328790	C6orf168	0.09±0	0.08±0	1e-05	0.00194675	6	Island
cg23858074	C6orf167	0.075±0.004	0.064±0.002	1e-05	0.00194675	6	Island
cg25749318	C6orf120	0.09±0.002	0.069±0.003	1e-05	0.00194675	6	Island
cg24957476	C6orf106	0.05±0.001	0.037±0.002	1e-05	0.00194675	6	S_Shore
cg27428101	C6orf10	0.63±0.009	0.596±0.007	1e-05	0.00194675	6	0
cg19468555	C5orf56	0.21±0.007	0.19±0.003	1e-05	0.00194675	5	Island
cg27368511	C5orf54	0.02±0.002	0.017±0.001	1e-05	0.00194675	5	Island
cg19768013	C5orf27	0.05±0.003	0.04±0.002	1e-05	0.00194675	5	0
cg19650632	C5orf15	0.14±0.009	0.11±0.006	1e-05	0.00194675	5	N_Shore
cg26057953	C4orf46	0.05±0.002	0.043±0.002	1e-05	0.00194675	4	Island
cg25525207	C4orf14	0.03±0.001	0.026±0.001	1e-05	0.00194675	4	Island
cg07813961	C3orf71	0.063±0.004	0.047±0.002	0.000267188	0.0443636	3	Island
cg23328490	C3orf70	0.06±0.003	0.053±0.002	1e-05	0.00194675	3	Island
cg19830192	C3orf67	0.08±0.003	0.07±0.002	1e-05	0.00194675	3	Island
cg22984041	C3orf57	0.05±0.002	0.037±0.002	1e-05	0.00194675	3	Island
cg19470159	C3orf50	0.09±0.003	0.06±0.003	1e-05	0.00194675	3	Island
cg08595011	C3orf39	0.108±0.002	0.092±0.002	0.000100406	0.0182489	3	Island
cg25378769	C3orf37	0.06±0.003	0.043±0.002	1e-05	0.00194675	3	Island
cg26614603	C3orf18	0.06±0.003	0.05±0.002	1e-05	0.00194675	3	Island
cg23613225	C3orf17	0.07±0.002	0.053±0.002	1e-05	0.00194675	3	Island
cg23818142	C2orf77	0.084±0.002	0.071±0.002	1e-05	0.00194675	2	Island
cg27053957	C2orf69	0.09±0.002	0.074±0.003	1e-05	0.00194675	2	Island
cg17369339	C2orf68	0.09±0	0.08±0	1e-05	0.00194675	2	Island
cg12886676	C2orf64	0.086±0.003	0.071±0.001	1.71e-05	0.00331265	2	Island
cg17968795	C2orf55	0.08±0.01	0.06±0	1e-05	0.00194675	2	Island
cg25139596	C2orf44	0.01±0.002	0.006±0.001	1e-05	0.00194675	2	N_Shelf
cg17983891	C2orf15	0.06±0	0.05±0	1e-05	0.00194675	2	Island
cg25643782	C2CD2L	0.02±0.002	0.013±0.001	1e-05	0.00194675	11	Island
cg26732196	C22orf29	0.1±0.007	0.074±0.005	1e-05	0.00194675	22	S_Shore
cg25786406	C22orf23	0.06±0.002	0.052±0.001	1e-05	0.00194675	22	Island
cg20576597	C21orf29	0.091±0.003	0.075±0.003	1e-05	0.00194675	21	S_Shore
[truncated: 187 more rows]
