# Supplementary material for: Novel Differentially Methylated Regions Identified by Genome-Wide DNA Methylation Analyses Contribute to Racial Disparities in Childhood Obesity
Source: Genes (Basel). 2023 May 17;14(5):1098. doi: 10.3390/genes14051098 (PMC10218285; doi:10.3390/genes14051098)
Supplement: Supplementary file 1 [file genes-14-01098-s001.zip › Supplement Table S4.xlsx]

## Sheet: adjusted values
Table S4: Multinominal hierarchical regression analysis between obesity related target IDs and BMI z-score of children adjusted for race, maternal education, and family income
Target ID	Gene	Unstandardized Coefficients		p-value
		B	SE
cg02591554	AACS	43.4825	10.3443	0.000274486
cg24207176	ABCG2	-35.6494	14.2544	0.0190172
cg17731261	ACHE	-61.0483	25.2388	0.022871
cg27366669	ACP1	-69.1405	22.6354	0.00515355
cg00431236	ACP1	-74.92	19.292	0.001
cg27002699	ACP5	-47.123	16.63	0.009
cg20410192	ACSL1	-45.594	15.194	0.006
cg08015290	ACSL5	39.081	10.301	0.001
cg19806676	ACTB	-53.555	25.839	0.048
cg27272979	ADGRV1	-7.145	2.61	0.011
cg01483063	ADRA2A	-54.322	17.469	0.005
cg24438644	ADRB3	24.628	8.41	0.007
cg25537774	AGPAT2	24.628	8.41	0.007
cg20906621	AGTR1	8.279	3.694	0.034
cg17377077	AHI1	-11.078	4.039	0.011
cg25783241	AIRE	-16.239	5.27	0.005
cg23058731	AKR1C3	24.758	11.125	0.035
cg21470387	ALDH2	-49.567	12.589	0.001
cg23812204	ALDH2	-61.163	20.252	0.006
cg18780217	ALDH2	-37.287	12.41	0.006
cg22975147	ALOXE3	-55.595	24.419	0.031
cg23352747	ALPL	-33.027	12.151	0.012
cg12837996	AMD1	-7.772	2.881	0.012
cg21356998	ANK2	-26.124	6.108	0.000266
cg27150178	APC2	-11.63	5.529	0.045
cg22963133	ARL15	-58.348	16.757	0.002
cg19383577	ARL2BP	-44.511	19.601	0.032
cg24647403	ARL6	-50.437	20.097	0.019
cg10694442	ARVCF	-116.932	26.811	0.000181
cg24476165	ASAP1	-6.988	2.94	0.025
cg17015844	ASCL1	-53.024	12.099	0.000171
cg24365042	ATF3	-44.626	15.866	0.009
cg19832172	ATF4	-63.591	26.768	0.025
cg19892525	ATM	-7.396	2.551	0.008
cg19657603	ATP10A	-68.258	25.181	0.012
cg17294081	ATRN	-53.673	20.575	0.015
cg27313579	BACE1	25.962	12.656	0.05
cg26787449	BAD	-43.459	15.699	0.01
cg22814146	BCAT1	-41.696	15.586	0.013
cg26709863	BECN1	48.018	13.721	0.002
cg02910793	BLK	-46.678	17.51	0.013
cg25548328	BLVRA	30.01	8.308	0.001
cg17987260	BMP2	13.275	5.01	0.014
cg26112353	BMP2K	-74.792	27.865	0.012
cg19531713	BRCA1	-45.302	16.661	0.012
cg01587050	BRCA1	-65.291	19.263	0.002
cg27380503	BUB1B	-67.012	29.173	0.03
cg19472078	C1QTNF1	-127.08	32.217	0.001
cg17918227	CADM1	-52.917	17.237	0.005
cg25304608	CADM2	-80.383	24.143	0.003
cg26836577	CALR	-66.959	27.572	0.022
cg26221105	CAPN2	-37.453	12.641	0.006
cg26581707	CASC15	-6.52	2.079	0.004
cg18494789	CASC15	-14.596	4.043	0.001
cg20643900	CASZ1	24.296	9.582	0.018
cg26588072	CAT	34.102	13.633	0.019
cg25358289	CD14	-18.424	8.096	0.031
cg19724470	CD274	-10.121	3.629	0.01
cg20047235	CDK5	-52.276	15.097	0.002
cg26451873	CDK8	-73.496	25.571	0.008
cg21004841	CDKN2A	-33.254	12.621	0.014
cg01437571	CEBPA	-65.204	15.514	0.000275
cg09863930	CES1	8.22	2.212	0.001
cg26253500	CHRM2	9.178	2.648	0.002
cg01487433	CILP2	-32.19	13.139	0.021
cg23843362	CNNM2	-78.233	25.959	0.006
cg23771866	CNTN4	24.412	7.479	0.003
cg16570019	COL9A3	-75.292	15.18	3.7e-05
cg27497900	COPA	-48.833	15.304	0.004
cg27592666	COX7C	-63.001	19.889	0.004
cg24567591	CREBBP	-38.013	11.762	0.003
cg13557799	CRK	-81.206	25.564	0.004
cg21281001	CTSB	-146.084	65.586	0.035
cg20693659	CTSS	12.309	4.519	0.011
cg25015598	CTSS	-11.273	3.349	0.002
cg22917487	CX3CR1	21.387	8.533	0.019
cg26896911	CXCR6	43.062	10.931	0.001
cg23780514	CYB5A	-49.732	16.199	0.005
cg25481635	CYB5A	106.449	26.208	0.000398
cg23549225	CYP1B1	-52.348	19.127	0.011
cg20097440	CYP26B1	-38.218	16.012	0.025
cg20303886	CYP4F3	23.648	10.663	0.036
cg17128222	DAPK2	31.058	9.487	0.003
cg18977290	DCTN6	-44.47	11.385	0.001
cg17703658	DDIT3	-62.653	21.431	0.007
cg00282626	DOCK5	-51.613	19.185	0.012
cg23023937	DPYSL4	-68.067	17.594	0.001
cg20931042	DRD4	-56.659	20.533	0.01
cg24868054	EGLN1	-70.724	21.638	0.003
cg19942180	ELAVL2	-54.202	19.956	0.012
cg21271198	ELOVL5	-50.712	16.647	0.005
cg21373087	EML6	32.398	11.555	0.009
cg21250577	ETFA	-76.394	18.98	0.000438
cg10787292	F11R	-31.39	9.825	0.004
cg23141632	F2RL1	-89.076	25.659	0.002
cg20913491	FAM161A	-70.378	22.487	0.004
cg25212351	FAS	-51.909	21.43	0.023
cg21371235	FAT1	35.806	11.234	0.004
cg08111643	FDFT1	-52.487	15.44	0.002
cg27330757	FGF19	-38.958	18.694	0.047
cg19382572	FGGY	12.072	3.612	0.003
cg17403704	FGL1	29.645	7.291	0.000393
cg24558461	FNDC5	-52.7229	19.131	0.0105529
cg20656637	FST	-166.514	50.2201	0.00270043
cg25989719	GCH1	-69.3882	28.3241	0.0213404
cg25460262	GDF15	-38.5366	14.1558	0.0114185
cg02875953	GGT1	-68.254	15.7977	0.000201853
cg23750449	GH2	-24.1214	7.89804	0.00515903
cg18255595	GJA3	-52.2691	19.9606	0.0145324
cg17203313	GJC1	-94.9464	30.166	0.00410246
cg05182555	GLDC	-48.9293	14.8528	0.00284902
cg23961331	GLI2	35.7167	10.5672	0.00229797
cg27476859	GNA12	11.0128	3.50024	0.00411412
cg08982381	GNAQ	-56.8326	16.6746	0.00213929
cg22885821	GNAS	-50.794	19.7394	0.0161306
cg24249880	GNRHR	27.3726	11.7436	0.027787
cg17597787	GORASP2	-149.639	40.6645	0.00107124
cg20540582	GOT2	11.4604	3.67794	0.00443321
cg24260662	GPR39	-14.8262	5.59087	0.0134569
cg20366603	GPS2	-53.0708	14.7886	0.00135332
cg26770470	GRB14	-8.92881	3.33362	0.0126517
cg24441818	GRB14	-7.45464	3.17288	0.0266713
cg19404582	GRIN1	-19.3498	6.4509	0.00589195
cg23303782	GRK5	-32.8178	15.4368	0.043168
cg17879981	GSK3B	-62.2849	24.3089	0.0165422
cg24049723	GSK3B	-50.9343	11.5258	0.000155684
cg08710088	GTF2H1	-29.7603	7.6582	0.000628818
cg21313217	HDAC4	40.1506	11.6506	0.00194405
cg25410641	HDAC4	-73.8536	20.3376	0.00121311
cg27079104	HEXA	-60.4489	28.4152	0.0430404
cg13587740	HEXA	-50.8935	16.3567	0.00448241
cg18093693	HEXA	-43.107	16.8469	0.0166741
cg27146050	HIF3A	-9.98833	4.16595	0.0239775
cg23474231	HK2	-61.6147	26.887	0.0302755
cg26406955	HSF1	27.6808	9.00508	0.00491506
cg26078793	HSPA2	-42.2724	17.7514	0.0248585
cg12582607	HSPA2	-58.79	23.4968	0.0189694
cg25359292	HSPA4	-62.6007	25.9921	0.023406
cg20702642	IFT140	25.0359	9.72637	0.0161015
cg24632656	IFT74	-93.0253	33.2261	0.00951442
cg19764345	IL17RD	-52.8281	20.4499	0.0157629
cg25619607	IMPACT	-44.9813	18.6439	0.0231881
cg24669129	INSIG1	-169.078	50.3846	0.0024423
cg21402590	IRF4	-124.11	29.808	0.000304743
cg24909371	ITPR3	17.1126	8.10565	0.0445251
cg23449780	JAK2	-74.9954	21.0789	0.00146398
cg14273984	KAT5	-16.7139	4.69957	0.00146911
cg21321248	KCNH2	-34.278	16.2024	0.0441141
cg18101022	KCNK3	-64.6965	17.4384	0.000991309
cg19692340	KCNMA1	42.1051	10.3443	0.000389036
cg01861634	KCP	25.0469	9.34692	0.012614
cg22666438	KISS1R	-42.0182	12.5397	0.00247266
cg27549952	KITLG	-87.4352	30.1547	0.00750002
cg19449377	KRT20	45.3173	9.21727	4.1882e-05
cg27427527	LARP6	-51.6972	15.5177	0.00259556
cg01620729	LGR4	-64.0533	16.7206	0.000725713
cg07857399	LRRN1	-54.6826	18.4175	0.00634392
cg17880403	LTBP3	-70.8252	16.8873	0.000281436
cg20210376	LTBP3	20.8159	7.45684	0.00970194
cg19432791	LZTFL1	18.334	5.13389	0.00141507
cg25408986	MACROD2	24.0127	8.63885	0.00997884
cg24117376	MAD2L2	-175.101	38.7665	0.000120342
cg17780956	MAP9	-99.0142	35.2449	0.00930139
cg26605698	MARK1	-47.4051	18.4038	0.0160349
cg19502972	MFN2	-31.81	10.7425	0.00646645
cg20033091	MGAT3	-15.0188	5.93193	0.0177286
cg25567299	MGAT3	23.1189	10.0103	0.0291155
cg04458627	MIR152	18.462	6.84757	0.0121397
cg21038223	MIR425	-208.012	69.3644	0.00590221
cg22950163	MMP2	-52.9026	18.518	0.00830752
cg24478630	MOGS	-65.0188	21.5408	0.00562804
cg27250139	MSRA	-95.7934	31.0489	0.00478052
cg27360567	MST1R	-15.4837	6.71145	0.0292725
cg07077115	MTIF3	-47.3024	13.5238	0.00170604
cg21474053	MTOR	58.307	13.0647	0.000138718
cg13088206	MTR	-118.377	33.1208	0.00140451
cg23583141	MYLIP	-60.9628	19.8329	0.00491607
cg05086580	NBEAL1	-12.952	4.29396	0.0056565
cg25373408	NCOA3	-110.515	27.9302	0.000523182
cg24675664	NEDD4L	-50.1013	19.5513	0.0165294
cg11564495	NHLH2	27.7103	7.31545	0.000810854
cg24153889	NNT	-34.0098	15.1868	0.0338996
cg05090972	NOB1	-77.7872	23.5486	0.00278578
cg22846102	NOG	-49.7018	15.8616	0.00424648
cg19165652	NOG	-89.2199	33.1823	0.0123499
cg19491599	NR3C2	-8.06041	3.6387	0.0357134
cg00415642	NRIP1	-82.7974	20.844	0.000502589
cg23313663	NRP1	-84.6995	27.0251	0.00423986
cg26894091	NUCKS1	-48.241	18.9506	0.0171812
cg17567933	OLFM1	-6.97115	3.06896	0.0316286
cg21047419	OLFM1	-25.0412	9.1513	0.0110488
cg19738506	OPRD1	18.5508	5.58573	0.00266407
cg19420720	P4HB	-15.8213	4.64197	0.00213947
cg24975610	PAX5	15.5584	6.07226	0.0165426
cg08391415	PAX6	-87.9454	25.9778	0.00226668
cg25422943	PCDH9	-48.3789	20.9953	0.0294514
cg23908698	PCSK7	-86.8846	28.2718	0.00492371
cg27019757	PDCD4	-4.92978	1.85529	0.0132929
cg26387689	PDE3A	-144.573	44.3032	0.00307851
cg12815918	PDX1	-70.6264	18.8614	0.00090701
cg24059718	PDXK	-83.9081	25.2272	0.00263094
cg24984350	PFKP	22.6232	9.86021	0.0300928
cg16462297	PGR	37.3749	8.34238	0.000132571
cg17336584	PHACTR1	-59.2903	23.8555	0.0196972
cg19769287	PHIP	10.3369	4.81701	0.0413875
cg19522332	PIK3CA	-43.5394	15.4633	0.00916238
cg20909752	PKM	-23.7664	8.59147	0.0102979
cg18132279	PLA2G4A	-9.00071	3.45629	0.0150248
cg21269330	PLA2G7	-72.8205	18.1106	0.000442727
cg11321895	PLAG1	-48.2166	13.4481	0.0013646
cg17817709	PLOD2	-46.5986	17.7249	0.0141885
cg25027334	PLOD2	-46.8001	20.0484	0.0275737
cg24718870	PLSCR3	-90.4901	18.4599	4.35267e-05
cg13415207	PMAIP1	-56.2794	16.2554	0.00186693
cg19809165	PNPLA6	-41.755	18.2351	0.0303947
cg24984818	PNPLA6	-55.9529	25.0249	0.0341593
cg25572105	PON3	-42.1734	14.6534	0.00789639
cg24271538	PPARG	6.31126	2.52272	0.0189816
cg13369760	PPARG	34.53	6.28138	9.09341e-06
cg20723350	PPARGC1A	-13.4984	6.31363	0.0420871
cg25605588	PPARGC1B	-73.4459	20.2865	0.00124759
cg18252067	PPP1R3G	-76.1547	23.2049	0.00293901
cg24177174	PRDM2	11.4454	4.53135	0.0179734
cg25995916	PRDM4	-61.1844	23.3068	0.0143141
cg10535922	PRDM6	-49.7731	12.584	0.000525289
cg23546231	PREPL	-58.7927	22.8154	0.0159959
cg25786436	PRKAG2	-89.1765	26.4867	0.00237509
cg17658085	PRKAG2	25.7612	11.6938	0.0366596
cg21256649	PRKAR1A	-17.8458	6.00286	0.00628543
cg25060388	PRKCZ	30.8711	9.36882	0.00284328
cg25118283	PRPF6	30.4965	9.28012	0.00290707
cg26987965	PSENEN	-66.6908	19.5689	0.00214118
cg17882460	PSENEN	-42.2529	16.6289	0.0173658
cg03592135	PTEN	-8.24539	3.16635	0.015028
cg25363679	PTPRB	8.47254	3.40313	0.0195096
cg26796190	PYY	-20.3486	8.05738	0.0179884
cg21487637	QPCTL	-72.573	21.5766	0.00239504
cg20449004	RBM6	-42.4607	14.8625	0.00830578
cg23463917	REEP5	-85.6953	18.6705	9.92368e-05
cg01368669	REEP5	-59.6731	14.5623	0.00036213
cg21305619	RELN	18.0609	6.79916	0.0133178
cg27305255	RERE	-42.5102	12.4355	0.0020854
cg20302171	RERE	30.8993	11.8366	0.0148074
cg02578391	RERE	-59.5529	17.9657	0.00270633
cg27460715	RFC2	-44.7251	13.5362	0.00277991
cg20717228	RFX7	-61.087	16.4157	0.000963027
cg17896927	RGMA	-54.2824	17.9757	0.00560949
cg20122635	RGMA	-33.0581	12.8605	0.0162315
cg27652744	RIPK3	25.345	7.41209	0.00208031
cg21090049	ROCK1	8.91615	2.45897	0.00123001
cg25112191	RORC	-8.20655	3.2695	0.0186292
cg20625891	RPGRIP1L	-52.9393	18.4397	0.00803214
cg25024459	RPTOR	36.6887	13.3404	0.0106952
cg24341944	RSRC1	-81.8178	14.3194	5.16782e-06
cg26986911	RXFP3	-102.255	39.5382	0.0156569
cg24793903	SCRN2	-77.0282	21.6898	0.00148841
cg24732574	SDC2	-60.7208	16.178	0.000886654
cg21233622	SEC16A	33.2746	8.17712	0.000390198
cg21203249	SEMA4D	2.27471	0.673875	0.00232355
cg02872623	SENP2	-46.7752	10.9255	0.000223796
cg25973092	SESN2	-54.6664	18.719	0.00713426
cg24344221	SFPQ	-98.8478	39.0463	0.0177407
cg25976504	SGIP1	-71.6902	24.0711	0.00620392
cg19936605	SGMS1	43.973	12.5515	0.00168161
cg24335280	SGSM2	24.8388	10.1903	0.0219366
cg23845945	SIN3A	-49.4639	20.0083	0.0202933
cg21088715	SLC25A19	-51.2688	20.7032	0.0201021
cg12335906	SLC33A1	-77.9566	17.6246	0.000154047
cg17691657	SLC4A4	-41.3357	9.30766	0.000146958
cg26164897	SLIT2	30.6142	7.9443	0.00068407
cg00735196	SMAD4	-53.856	16.4913	0.00305955
cg22708519	SMARCA2	7.81388	2.64333	0.00654606
cg20622834	SMUG1	-36.7154	14.4945	0.0176802
cg26301908	SOCS1	-31.5177	15.2163	0.0483904
cg04266460	SOCS1	-47.1685	12.7184	0.000994701
cg23224120	SOCS2	-107.669	27.7355	0.000635495
cg17017569	SOD1	-47.6704	13.1673	0.00124781
cg24935223	SOX6	-6.00186	2.46164	0.0219041
cg26925114	SPHK1	-36.8813	13.5696	0.0115362
cg25621184	SPPL3	40.1842	8.70748	9.28943e-05
cg26456257	SPTBN1	33.2637	11.587	0.00803506
cg27479400	SREBF2	-51.6733	21.3033	0.022528
cg17448192	ST6GAL1	9.17636	2.47135	0.000983452
cg00061764	SUCLG2	-13.1307	4.41559	0.00627263
cg27527043	TAS2R38	41.1896	10.7158	0.000701666
cg27083278	TBK1	-40.4197	18.2913	0.0361301
cg01678049	TCOF1	-65.2978	15.4906	0.000266123
cg24562819	THBD	-50.0255	19.9629	0.0188033
cg20553394	TM7SF2	-65.6045	26.3735	0.0196028
cg25660838	TMED7	-62.4518	25.124	0.0196816
cg19402702	TMTC1	-168.797	49.8295	0.0022548
cg00989220	TNFRSF1A	17.307	6.28861	0.0106471
cg19375044	TOMM40	-59.3566	18.3683	0.00333207
cg19783114	TP73	-102.22	49.1751	0.0476534
cg25748868	TREM2	35.5169	11.4542	0.00460189
cg23643501	TREM2	-21.4606	5.71925	0.000888824
cg16403250	TRIM13	-52.5698	18.9081	0.00996305
cg27218767	TRPC1	-100.505	44.3599	0.0320304
cg24160582	TSHR	30.5793	14.4589	0.044179
cg24671530	TTC28	-30.7519	12.328	0.0192974
cg17839237	TWIST1	-141.327	32.5793	0.000192814
cg20052718	TWIST1	-61.6629	23.3174	0.0136884
cg26291276	TYRP1	23.0701	9.16345	0.0183115
cg17819155	UCP2	21.0771	6.9965	0.00570906
cg23469046	ULK4	-60.2196	19.6544	0.00503667
cg20830179	UQCRC2	-54.366	23.1102	0.0264968
cg20881054	VASH1	-50.7809	13.6583	0.000971216
cg24403611	VASH1	-48.1083	16.4158	0.00696053
cg05323731	VGF	-69.5993	19.7351	0.00158497
cg25643253	VKORC1L1	15.1718	5.53699	0.0109525
cg21104363	VKORC1L1	11.1875	4.5239	0.020256
cg23090159	VKORC1L1	12.0143	5.51952	0.0387741
cg23154620	VPS13B	-38.8458	18.1958	0.0423629
cg24926591	VPS13B	-38.8458	18.1958	0.0423629
cg11932264	WDTC1	-43.1947	14.337	0.00570502
cg27239612	WNT3A	-33.7354	13.8016	0.0216044
cg21297673	WNT4	89.091	26.7604	0.00261045
cg24942186	WNT5A	-45.5838	16.2696	0.00946919
cg23667127	WNT5B	29.0561	12.5817	0.0291239
cg26187011	WTAP	-69.8939	24.1574	0.00761394
cg26581964	WWOX	20.9966	9.05695	0.0285626
cg18029311	XXYLT1	33.798	10.8151	0.00433506
cg17630771	YAP1	-44.3752	14.0555	0.0040056
cg22657780	ZNF385B	-54.3613	23.8592	0.031157
cg19861823	ZNF608	-13.608	5.76002	0.0259177
cg22902311	ZNF608	28.7124	10.9246	0.0142132
