# Supplementary material for: Novel Differentially Methylated Regions Identified by Genome-Wide DNA Methylation Analyses Contribute to Racial Disparities in Childhood Obesity
Source: Genes (Basel). 2023 May 17;14(5):1098. doi: 10.3390/genes14051098 (PMC10218285; doi:10.3390/genes14051098)
Supplement: Supplementary file 1 [file genes-14-01098-s001.zip › Supplement Table S5.xlsx]

## Sheet: All significant 
Target.ID	gene	p.value	Qvalue	EA mean	EA sem	AA mean	AA sem	chr no	Cpg location	methylation differnce
cg11258982	PAWR	5.70334e-09	0.000743059	0.762655	0.0213107	0.330777	0.0499436	12	0	-0.431878	FALSE
cg10978613	0	6.56224e-09	0.000743059	0.224873	0.0564548	0.788052	0.0394042	8	0	0.563179	hyper
cg01045132	CNN1	1.43941e-08	0.00100986	0.170419	0.010902	0.329767	0.0177157	19	0	0.159348	hyper
cg13170468	0	1.57727e-08	0.00100986	0.24975	0.0178126	0.558256	0.0365858	11	0	0.308507	hyper
cg08270491	KIAA0196	2.00969e-08	0.00100986	0.589691	0.0262278	0.823476	0.0146621	8	N_Shelf	0.233785	hyper
cg14615128	GRID2IP	2.08098e-08	0.00100986	0.2862	0.0528119	0.756444	0.0343216	7	N_Shore	0.470243	hyper
cg03111560	SLC24A3	2.41294e-08	0.00101705	0.256113	0.036393	0.59091	0.0240447	20	0	0.334796	hyper
cg26057976	0	2.85623e-08	0.00101705	0.178644	0.0134555	0.32825	0.0158065	20	0	0.149605	hyper
cg18031861	0	3.00176e-08	0.00101705	0.624355	0.624355	0.761023	0.0103318	13	0	0.136668	hyper
cg22402398	FGR	3.2934e-08	0.00101705	0.86023	0.0351642	0.531908	0.0286358	1	0	-0.328321	FALSE
cg06650235	ARFGEF3	3.86124e-08	0.00109305	0.806567	0.0135919	0.650447	0.016319	6	0	-0.15612	FALSE
cg19933051	UBE2J2	4.5806e-08	0.00110223	0.794003	0.00888926	0.686734	0.0125139	1	S_Shore	-0.107268	FALSE
cg15974300	0	4.98212e-08	0.00110223	0.853174	0.00547754	0.337018	0.0757245	21	0	-0.516156	FALSE
cg13837834	0	5.77046e-08	0.00115307	0.550009	0.0408922	0.158176	0.0350077	5	0	-0.391833	FALSE
cg15085454	ZNF181	6.29283e-08	0.00118759	0.0524575	0.00449445	0.0164726	0.00238073	19	S_Shore	-0.0359849	FALSE
cg06561607	SMYD3	1.14063e-07	0.00186204	0.401499	0.0342285	0.725868	0.0311866	1	0	0.324369	hyper
cg25548477	COL23A1	1.19513e-07	0.00186204	0.522821	0.0119437	0.627495	0.00990082	5	0	0.104674	hyper
cg24444035	CTB-178M22.2	1.24529e-07	0.00186204	0.675053	0.0173	0.44883	0.0297139	5	0	-0.226224	FALSE
cg17776040	0	1.42319e-07	0.00186204	0.788889	0.788889	0.534855	0.0385159	2	0	-0.254035	FALSE
cg09125754	POTEF	1.46836e-07	0.00186204	0.56388	0.0255422	0.798121	0.0222119	2	0	0.234241	hyper
cg10907896	ASB1	1.49976e-07	0.00186204	0.320298	0.0155627	0.502672	0.0218169	2	N_Shore	0.182374	hyper
cg05940425	SPTB	1.54794e-07	0.00186204	0.893211	0.00535038	0.517157	0.0563829	14	S_Shore	-0.376054	FALSE
cg23132553	TCF25	1.55318e-07	0.00186204	0.805361	0.0122069	0.642087	0.021995	16	0	-0.163274	FALSE
cg21070081	0	1.56554e-07	0.00186204	0.306683	0.0511901	0.730301	0.0375779	5	0	0.423618	hyper
cg14128973	CNN1	1.68006e-07	0.00186204	0.139225	0.00611018	0.220437	0.010415	19	0	0.0812119	hyper
cg11787737	RIC3	1.69271e-07	0.00186204	0.603817	0.0724634	0.0660361	0.0251366	11	0	-0.53778	FALSE
cg11928630	PAK4	1.69926e-07	0.00186204	0.721606	0.0115067	0.818487	0.00800228	19	0	0.096881	hyper
cg02464808	DEFA3	1.90073e-07	0.00192888	0.856188	0.00961728	0.389044	0.0704515	8	0	-0.467144	FALSE
cg16420286	SERGEF	1.91511e-07	0.00192888	0.632976	0.0228976	0.273181	0.0515079	11	0	-0.359794	FALSE
cg09247979	PTPRK	1.9306e-07	0.00192888	0.644163	0.0520679	0.168176	0.0466212	6	0	-0.475986	FALSE
cg22416672	0	2.0627e-07	0.00196098	0.429109	0.00614299	0.376054	0.00530944	20	N_Shelf	-0.0530549	FALSE
cg17386048	0	2.07819e-07	0.00196098	0.68909	0.68909	0.252135	0.0671683	10	0	-0.436954	FALSE
cg01191099	0	2.18222e-07	0.0020035	0.783462	0.0106094	0.472254	0.0464297	20	0	-0.311207	FALSE
cg22994555	SLC29A3	2.2915e-07	0.00204847	0.780765	0.0136711	0.67358	0.00899984	10	0	-0.107185	FALSE
cg17169510	0	2.39759e-07	0.00206816	0.806715	0.00736077	0.868617	0.00607032	1	0	0.0619021	hyper
cg02284273	FRMD4A	2.47522e-07	0.00206816	0.676198	0.0157759	0.825982	0.0158806	10	0	0.149783	hyper
cg18457375	RNPS1	2.52532e-07	0.00206816	0.658785	0.00842432	0.768699	0.0152367	16	S_Shore	0.109915	hyper
cg11318983	0	2.55706e-07	0.00206816	0.686296	0.0174457	0.259944	0.0633711	1	0	-0.426352	FALSE
cg13363575	0	2.66023e-07	0.00210157	0.537734	0.029294	0.792549	0.0241848	2	0	0.254815	hyper
cg15181598	0	2.90511e-07	0.00222459	0.146637	0.00810272	0.226707	0.00969125	7	Island	0.0800708	hyper
cg24818238	SRMS	2.94693e-07	0.00222459	0.426183	0.00678484	0.539316	0.0168889	20	Island	0.113133	hyper
cg14927461	0	3.01879e-07	0.00222929	0.455529	0.027441	0.660291	0.015787	11	0	0.204762	hyper
cg05913921	SMYD3	3.12231e-07	0.00225668	0.52514	0.0157303	0.658573	0.0124219	1	0	0.133434	hyper
cg26292116	AQP12B	3.28765e-07	0.00232668	0.568497	0.034136	0.173713	0.0532424	2	0	-0.394783	FALSE
cg15491432	TBC1D19	3.40419e-07	0.00235999	0.0769963	0.00462188	0.183291	0.0166991	4	N_Shore	0.106295	hyper
cg11704667	ACOX3	3.50518e-07	0.0023814	0.0593377	0.00814084	0.133304	0.00776761	4	0	0.0739667	hyper
cg02010222	0	3.8817e-07	0.0025855	0.457025	0.00723636	0.227827	0.0355237	16	0	-0.229198	FALSE
cg18148498	0	4.47473e-07	0.00287227	0.939255	0.939255	0.68045	0.0429163	1	0	-0.258805	FALSE
cg22309983	TRPV1	4.48135e-07	0.00287227	0.856653	0.00460671	0.319413	0.0893139	17	0	-0.53724	FALSE
cg13027544	BRD9	4.75821e-07	0.00299324	0.89985	0.00520487	0.943626	0.00428865	5	N_Shelf	0.0437768	hyper
cg12074150	0	5.22513e-07	0.00310442	0.287056	0.0883824	0.874008	0.00638557	2	0	0.586951	hyper
cg01329559	0	5.29389e-07	0.00310442	0.383578	0.0224824	0.191454	0.0196123	8	0	-0.192124	FALSE
cg20618087	ZBED4	5.37861e-07	0.00310442	0.514713	0.0271765	0.760756	0.0295101	22	Island	0.246043	hyper
cg14841460	NECAB2	5.39189e-07	0.00310442	0.848711	0.00665984	0.393014	0.0763785	16	0	-0.455697	FALSE
cg08996597	0	5.67028e-07	0.00315928	0.597433	0.0342236	0.207538	0.051538	6	0	-0.389895	FALSE
cg06618474	CRIP1	5.71908e-07	0.00315928	0.327989	0.00501941	0.407698	0.0117614	14	N_Shore	0.0797087	hyper
cg11089122	0	5.84064e-07	0.00315928	0.533524	0.0196741	0.676853	0.00996587	1	0	0.143329	hyper
cg04300684	0	5.94687e-07	0.00315928	0.480983	0.0150042	0.33496	0.0174965	4	S_Shore	-0.146023	FALSE
cg23703759	0	5.95217e-07	0.00315928	0.564613	0.0138049	0.391058	0.0254139	8	0	-0.173555	FALSE
cg20242624	IKBKB	6.21848e-07	0.00323997	0.857975	0.0101124	0.751846	0.0144148	8	0	-0.106129	FALSE
cg18339359	SLC25A37	6.37924e-07	0.00323997	0.401146	0.0802953	0.912398	0.0137372	8	0	0.511253	hyper
cg00956193	0	6.49938e-07	0.0032468	0.654332	0.0193237	0.833429	0.0207263	15	0	0.179097	hyper
cg02822944	DNAJC5B	6.98558e-07	0.003405	0.837039	0.139738	0.361973	0.26499	8	0	-0.475066	FALSE
cg16958467	0	7.01655e-07	0.003405	0.658925	0.025346	0.309715	0.053219	15	0	-0.34921	FALSE
cg08152055	PDZRN3	7.56128e-07	0.00358386	0.462959	0.0107393	0.615313	0.0223365	3	0	0.152354	hyper
cg23922134	CCDC138	7.5961e-07	0.00358386	0.218669	0.00585889	0.154169	0.00914402	2	Island	-0.0644999	FALSE
cg19290738	AP3D1	8.12045e-07	0.00366217	0.308974	0.0142444	0.198308	0.0115187	19	S_Shore	-0.110666	FALSE
cg17500282	0	8.17152e-07	0.00366217	0.774823	0.774823	0.619919	0.0218939	7	0	-0.154904	FALSE
cg14522790	TACC2	8.19333e-07	0.00366217	0.71645	0.0109904	0.805889	0.010017	10	0	0.0894387	hyper
cg17171259	ROR1	8.53496e-07	0.00373618	0.183701	0.0543126	0.699515	0.0678023	1	0	0.515814	hyper
cg07347128	0	8.61321e-07	0.00373618	0.117027	0.0160972	0.304056	0.0258654	12	0	0.187028	hyper
cg02072300	MAN1C1	8.68885e-07	0.00373618	0.204961	0.00779438	0.370605	0.0262376	1	0	0.165644	hyper
cg22561794	BTNL8	8.97887e-07	0.00378688	0.884967	0.00363484	0.47944	0.0702901	5	0	-0.405527	FALSE
cg22706878	GOSR2	9.14119e-07	0.00378688	0.152092	0.00482179	0.114988	0.00387394	17	Island	-0.037104	FALSE
cg17904233	ASB1	9.34596e-07	0.0037913	0.156581	0.156581	0.267459	0.010885	2	S_Shore	0.110877	hyper
cg13766560	LAMC3	9.37509e-07	0.0037913	0.591621	0.00680378	0.655902	0.00788998	9	N_Shelf	0.0642805	hyper
cg20045672	TBC1D19	9.87574e-07	0.00394678	0.154905	0.00671258	0.310389	0.0261836	4	N_Shore	0.155484	hyper
cg09255157	ARHGEF38	1.03019e-06	0.0039815	0.818934	0.0243086	0.530973	0.0407633	4	0	-0.287962	FALSE
cg09924998	VPS33A	1.03412e-06	0.0039815	0.321826	0.00814439	0.402331	0.0103405	12	S_Shore	0.0805041	hyper
cg17747265	0	1.0425e-06	0.0039815	0.248711	0.248711	0.411436	0.014815	1	Island	0.162725	hyper
cg05382510	ADAP2	1.05253e-06	0.0039815	0.432651	0.00522663	0.289903	0.0233351	17	0	-0.142748	FALSE
cg19714851	VEGFC	1.05486e-06	0.0039815	0.603409	0.0133764	0.713239	0.0128952	4	0	0.109831	hyper
cg19116421	XPNPEP3	1.06931e-06	0.00399167	0.0703694	0.00380661	0.0446909	0.00193425	22	Island	-0.0256784	FALSE
cg22732361	CST13P	1.10673e-06	0.00408644	0.244134	0.0223094	0.414982	0.0182679	20	0	0.170848	hyper
cg07760800	TRPV1	1.12945e-06	0.00410519	0.614392	0.0070731	0.351357	0.0437517	17	0	-0.263035	FALSE
cg01305291	SNED1	1.13598e-06	0.00410519	0.333268	0.0141937	0.453698	0.0135387	2	N_Shore	0.12043	hyper
cg19684894	CFAP74	1.18648e-06	0.00424257	0.144178	0.0156072	0.280367	0.0173224	1	Island	0.136189	hyper
cg10914143	MIR548W	1.26921e-06	0.00443612	0.377749	0.00926284	0.493112	0.0169259	17	0	0.115363	hyper
cg06957310	ADAP2	1.27087e-06	0.00443612	0.693424	0.00785195	0.526277	0.0271464	17	0	-0.167148	FALSE
cg16848272	SSU72	1.27978e-06	0.00443612	0.347546	0.0175035	0.219238	0.0129672	1	S_Shore	-0.128307	FALSE
cg08178078	UVSSA	1.2995e-06	0.00445897	0.866645	0.0041826	0.819675	0.00662817	4	0	-0.0469696	FALSE
cg22199410	SCN8A	1.31765e-06	0.00447602	0.144416	0.00392765	0.114724	0.00319779	12	Island	-0.0296918	FALSE
cg18540614	ELOVL1	1.37294e-06	0.00461767	0.075804	0.00172154	0.0596418	0.00221564	1	Island	-0.0161622	FALSE
cg21934190	0	1.39894e-06	0.00465457	0.722389	0.0102732	0.545613	0.0295669	8	N_Shelf	-0.176776	FALSE
cg26167010	FAM66D	1.41132e-06	0.00465457	0.686344	0.0114124	0.547291	0.0216188	8	0	-0.139053	FALSE
cg07378556	0	1.45236e-06	0.00467253	0.701479	0.00676658	0.76652	0.00847971	5	0	0.0650407	hyper
cg11944127	0	1.4691e-06	0.00467253	0.803426	0.00735531	0.702642	0.0153909	2	0	-0.100783	FALSE
cg11964810	SSU72	1.47178e-06	0.00467253	0.729908	0.0106658	0.623896	0.0141622	1	S_Shore	-0.106012	FALSE
cg19831303	RPS6KA4	1.50163e-06	0.00468796	0.122494	0.00467449	0.0827421	0.00507756	11	Island	-0.0397519	FALSE
cg26333618	0	1.53779e-06	0.00468796	0.512772	0.00902362	0.60541	0.0135426	12	0	0.0926377	hyper
cg11609571	PRELID2	1.54669e-06	0.00468796	0.384053	0.00974126	0.273354	0.0159431	5	S_Shore	-0.110699	FALSE
cg12898220	PM20D1	1.55806e-06	0.00468796	0.610425	0.0416738	0.316287	0.0240352	1	S_Shore	-0.294138	FALSE
cg22829304	KBTBD7	1.55944e-06	0.00468796	0.473133	0.0151192	0.319782	0.0223087	13	Island	-0.153352	FALSE
cg18108695	SLC19A1	1.59335e-06	0.00474786	0.107868	0.107868	0.0806409	0.00233546	21	Island	-0.0272267	FALSE
cg25912474	0	1.63637e-06	0.00479354	0.259204	0.0156975	0.391123	0.0168348	4	0	0.131918	hyper
cg08896939	RNF135	1.6369e-06	0.00479354	0.173866	0.0122022	0.0764486	0.0106117	17	N_Shore	-0.097417	FALSE
cg18984499	RPL26	1.68561e-06	0.00489401	0.0259197	0.00192614	0.105763	0.0142661	17	N_Shore	0.0798437	hyper
cg16952973	0	1.71377e-06	0.00493359	0.491422	0.00800348	0.614978	0.0206242	12	0	0.123556	hyper
cg14021170	0	1.7549e-06	0.00500302	0.515676	0.0172032	0.370862	0.017087	9	0	-0.144814	FALSE
cg22237495	0	1.76734e-06	0.00500302	0.814335	0.02154	0.526446	0.046766	1	S_Shelf	-0.287889	FALSE
cg02252925	PLAT	1.84497e-06	0.0051796	0.361997	0.0100503	0.204189	0.025249	8	0	-0.157808	FALSE
cg18797872	TRIM7	1.88122e-06	0.00523807	0.798168	0.0203529	0.425716	0.0641163	5	N_Shore	-0.372452	FALSE
cg15679892	0	1.93839e-06	0.00535339	0.60504	0.0228148	0.389278	0.0308133	7	S_Shore	-0.215762	FALSE
cg11806633	ARHGEF10L	2.03045e-06	0.00556242	0.340059	0.0159069	0.21497	0.0137664	1	0	-0.125089	FALSE
cg04131194	0	2.07408e-06	0.00563648	0.764722	0.0177666	0.613365	0.0184915	1	S_Shelf	-0.151357	FALSE
cg01816258	PKHD1	2.12236e-06	0.00570893	0.735297	0.0131533	0.618959	0.0147848	6	0	-0.116337	FALSE
cg19192981	0	2.13435e-06	0.00570893	0.684865	0.0201404	0.395281	0.0485055	15	N_Shelf	-0.289584	FALSE
cg24122814	SRMS	2.1567e-06	0.00572364	0.640939	0.015519	0.764908	0.015543	20	Island	0.12397	hyper
cg09165964	SCAMP5	2.1964e-06	0.00575639	0.0132311	0.00105598	0.0235648	0.00142274	15	Island	0.0103336	hyper
cg11035303	ANO10	2.20293e-06	0.00575639	0.0333773	0.0024551	0.407508	0.0657157	3	0	0.374131	hyper
cg07442408	0	2.2499e-06	0.00583424	0.121228	0.0132184	0.269663	0.0219762	16	0	0.148436	hyper
cg03300700	0	2.29266e-06	0.00588205	0.614128	0.0075306	0.696758	0.0121336	6	0	0.0826305	hyper
cg00924924	NAV2	2.32177e-06	0.00588205	0.914488	0.00539556	0.822152	0.0152286	11	0	-0.0923355	FALSE
cg24929139	FYN	2.3268e-06	0.00588205	0.58009	0.0106122	0.663338	0.0103266	6	0	0.0832481	hyper
cg25852052	0	2.35181e-06	0.00588205	0.852758	0.00410825	0.884897	0.00397944	6	0	0.0321387	hyper
cg22509179	RUNX3	2.35491e-06	0.00588205	0.718111	0.0142667	0.822715	0.0118127	1	Island	0.104604	hyper
cg20779686	BNC2	2.54907e-06	0.00629573	0.74044	0.0275228	0.916579	0.0141548	9	0	0.176139	hyper
cg24747107	PCSK4	2.5576e-06	0.00629573	0.857804	0.00328565	0.516241	0.0632314	19	N_Shore	-0.341562	FALSE
cg08240913	GFRA1	2.64264e-06	0.00645826	0.516009	0.0217792	0.336784	0.0217533	10	0	-0.179225	FALSE
cg11108991	KCNMB3	2.69763e-06	0.00654556	0.617339	0.011397	0.696163	0.00696019	3	0	0.0788235	hyper
cg17996401	0	2.76021e-06	0.0066499	0.196708	0.196708	0.275364	0.0108028	7	0	0.0786559	hyper
cg07167872	PM20D1	2.7986e-06	0.00669491	0.509615	0.0398855	0.24115	0.0218258	1	S_Shore	-0.268464	FALSE
cg25558737	DDB1	2.84011e-06	0.00674671	0.812942	0.00487142	0.857252	0.00642629	11	0	0.0443095	hyper
cg17815800	0	2.8828e-06	0.00680056	0.698675	0.698675	0.73988	0.00535509	1	0	0.0412044	hyper
cg12091331	PLAT	2.99906e-06	0.00698126	0.37315	0.0187421	0.159829	0.0325556	8	0	-0.21332	FALSE
cg04621103	RNF8	3.0005e-06	0.00698126	0.389539	0.0106118	0.300716	0.0111657	6	N_Shore	-0.0888229	FALSE
cg10071929	CIZ1	3.03479e-06	0.00701299	0.268336	0.0140713	0.13458	0.018684	9	N_Shore	-0.133756	FALSE
cg16417977	PIK3CD-AS2	3.14071e-06	0.00708244	0.458337	0.011281	0.54657	0.0113773	1	0	0.0882324	hyper
cg11897689	FMOD	3.15314e-06	0.00708244	0.164069	0.0145992	0.36555	0.0326845	1	0	0.201481	hyper
cg09231171	0	3.15633e-06	0.00708244	0.133161	0.0080614	0.256756	0.0204803	16	0	0.123595	hyper
cg22809682	AXIN2	3.16909e-06	0.00708244	0.216497	0.0406121	0.492809	0.0285313	17	0	0.276312	hyper
cg16053902	BRD1	3.21581e-06	0.00708687	0.699979	0.0229384	0.474314	0.0346752	22	S_Shelf	-0.225665	FALSE
cg25661658	0	3.22683e-06	0.00708687	0.593779	0.00713664	0.484614	0.0190808	20	0	-0.109165	FALSE
cg19338921	PCMTD1	3.24987e-06	0.00708687	0.76737	0.0076998	0.823254	0.0065583	8	N_Shelf	0.0558839	hyper
cg25592314	0	3.25452e-06	0.00708687	0.194547	0.0154088	0.352848	0.0248519	16	0	0.158301	hyper
cg21795255	SLC2A9	3.32515e-06	0.00711695	0.338394	0.0343656	0.632426	0.0415446	4	0	0.294032	hyper
cg24181188	ISG20	3.33044e-06	0.00711695	0.121777	0.00438917	0.0923427	0.0029682	15	0	-0.0294339	FALSE
cg24055178	0	3.33119e-06	0.00711695	0.24297	0.00930201	0.35369	0.0183664	10	N_Shelf	0.110719	hyper
cg03749159	0	3.35536e-06	0.00712379	0.533955	0.0694228	0.077859	0.0356007	8	0	-0.456096	FALSE
cg17196675	0	3.46801e-06	0.00731723	0.375689	0.00776248	0.451495	0.0116923	10	0	0.0758066	hyper
cg15361291	SNED1	3.6985e-06	0.00775538	0.317896	0.0129045	0.440572	0.0187789	2	N_Shore	0.122676	hyper
cg01907837	RNF8	3.72953e-06	0.00777247	0.652537	0.0127647	0.511755	0.0216341	6	N_Shore	-0.140782	FALSE
cg06745364	0	3.9035e-06	0.00799192	0.71824	0.013601	0.814468	0.00979977	22	0	0.0962279	hyper
cg04076461	DCUN1D4	3.94164e-06	0.00800829	0.689382	0.0146648	0.784824	0.00755274	4	0	0.0954421	hyper
cg21339555	0	3.96805e-06	0.00800829	0.816848	0.00510271	0.854304	0.00461908	15	0	0.0374566	hyper
cg17178900	PM20D1	4.00079e-06	0.00800829	0.541582	0.0472795	0.244683	0.0256703	1	Island	-0.296899	FALSE
cg01177190	GRB10	4.00771e-06	0.00800829	0.444343	0.0138015	0.226655	0.0368919	7	0	-0.217688	FALSE
cg23152742	0	4.0578e-06	0.00806097	0.62168	0.00879274	0.516916	0.0176787	12	N_Shore	-0.104764	FALSE
cg14171986	TRIM68	4.1261e-06	0.00808254	0.67326	0.0056646	0.595524	0.0128605	11	S_Shore	-0.0777357	FALSE
cg08101922	0	4.15146e-06	0.00808254	0.507756	0.0347207	0.200169	0.0422888	7	N_Shelf	-0.307586	FALSE
cg21416600	PAX7	4.20033e-06	0.00808254	0.379732	0.00815737	0.452351	0.0108381	1	0	0.0726198	hyper
cg20147224	DDB2	4.20519e-06	0.00808254	0.251158	0.0329222	0.0669933	0.00245699	11	Island	-0.184165	FALSE
cg02068183	COG4	4.21369e-06	0.00808254	0.838076	0.00565776	0.717315	0.0212691	16	0	-0.120761	FALSE
cg25484712	AGAP3	4.21514e-06	0.00808254	0.956018	0.00113511	0.967254	0.00177832	7	0	0.0112362	hyper
cg04193820	RNF135	4.23522e-06	0.00808254	0.156775	0.0119848	0.0670567	0.0102911	17	N_Shore	-0.0897183	FALSE
cg02629070	0	4.2983e-06	0.00808393	0.235116	0.0387913	0.175324	0.0137988	6	N_Shore	-0.0597928	FALSE
cg16972057	0	4.30339e-06	0.00808393	0.827106	0.0136204	0.722014	0.0139486	7	S_Shelf	-0.105092	FALSE
cg04515524	PLVAP	4.32166e-06	0.00808393	0.125748	0.0398183	0.577794	0.0711455	19	S_Shore	0.452045	hyper
cg11032208	CAST	4.38178e-06	0.00808393	0.15634	0.00367695	0.131159	0.00243242	5	Island	-0.0251817	FALSE
cg24996315	0	4.41143e-06	0.00808393	0.397981	0.0106666	0.533679	0.0234544	11	0	0.135698	hyper
cg15753593	0	4.42489e-06	0.00808393	0.679967	0.00556736	0.722784	0.00568488	2	0	0.0428167	hyper
cg09938328	RRAGC	4.45375e-06	0.00808393	0.0775041	0.00293153	0.0544643	0.00284667	1	Island	-0.0230398	FALSE
cg11902406	0	4.45441e-06	0.00808393	0.464156	0.0072509	0.532823	0.00995676	4	0	0.0686669	hyper
cg09179277	LRRTM3	4.47926e-06	0.00808393	0.202073	0.0132414	0.321569	0.0167973	10	0	0.119496	hyper
cg15904130	SLC22A18AS	4.47931e-06	0.00808393	0.793154	0.00261164	0.812005	0.00231448	11	N_Shore	0.0188506	hyper
cg14159672	PM20D1	4.49772e-06	0.00808393	0.523228	0.0477573	0.212137	0.0257975	1	Island	-0.31109	FALSE
cg03878285	PITPNC1	4.61473e-06	0.00817194	0.55573	0.0333934	0.210324	0.0526566	17	0	-0.345406	FALSE
cg00934521	FAM46A	4.6552e-06	0.00817194	0.328863	0.0609515	0.807094	0.0593394	6	N_Shelf	0.478231	hyper
cg24227390	SPAG4	4.6607e-06	0.00817194	0.0459251	0.0017198	0.0344736	0.00122447	20	Island	-0.0114515	FALSE
cg10840412	GNG4	4.69094e-06	0.00817194	0.21875	0.00816594	0.158791	0.00678248	1	Island	-0.0599587	FALSE
cg03062822	FMOD	4.80275e-06	0.00832005	0.219289	0.0178809	0.399449	0.0272274	1	0	0.18016	hyper
cg21207694	SHC4	4.82503e-06	0.00832005	0.728332	0.00572539	0.780078	0.0079144	15	0	0.0517463	hyper
cg03990003	IFFO2	4.86392e-06	0.00832447	0.291452	0.0106843	0.193646	0.0140088	1	0	-0.0978054	FALSE
cg12097634	MINOS1-NBL1	4.8766e-06	0.00832447	0.47813	0.00883133	0.587995	0.0179789	1	0	0.109864	hyper
cg04049787	0	5.01185e-06	0.00851125	0.247029	0.0809521	0.77208	0.0443001	2	0	0.525051	hyper
cg03493087	TNXB	5.03991e-06	0.00851125	0.721109	0.0116629	0.600398	0.0185607	6	0	-0.120712	FALSE
cg14256359	SAMD3	5.06119e-06	0.00851125	0.760933	0.00536992	0.392154	0.0680865	6	0	-0.368779	FALSE
cg24378692	PLOD2	5.1793e-06	0.00858242	0.00408456	0.000646719	0.00953257	0.000801397	3	Island	0.00544801	hyper
cg15557693	FAM188B	5.24056e-06	0.00864178	0.669996	0.013069	0.341303	0.0623617	7	0	-0.328693	FALSE
cg06767142	MACROD1	5.30393e-06	0.00870402	0.97413	0.0018513	0.955004	0.00295253	11	0	-0.019126	FALSE
cg03725852	ELMOD1	5.35342e-06	0.00870795	0.0879081	0.0020907	0.0710857	0.00218873	11	Island	-0.0168224	FALSE
cg06653140	SKP2	5.42055e-06	0.00870795	0.104794	0.0311787	0.450803	0.0550977	5	0	0.346009	hyper
cg22705746	FMOD	5.42252e-06	0.00870795	0.185391	0.0214493	0.380525	0.0303365	1	0	0.195134	hyper
cg13861099	CPS1	5.42847e-06	0.00870795	0.233981	0.0128294	0.333367	0.0124129	2	0	0.0993855	hyper
cg25594515	IRF2	5.4345e-06	0.00870795	0.324024	0.0188661	0.472871	0.0208541	4	0	0.148847	hyper
cg04148237	0	5.46074e-06	0.00870892	0.69848	0.0169998	0.820914	0.0137632	22	0	0.122434	hyper
cg17568606	0	5.48935e-06	0.00871325	0.591094	0.591094	0.707435	0.014223	1	0	0.116342	hyper
cg25777422	PIP5K1B	5.51476e-06	0.00871325	0.336254	0.00980913	0.236491	0.0163976	9	Island	-0.0997626	FALSE
cg24044707	0	5.54221e-06	0.00871559	0.401951	0.00959712	0.500056	0.0161663	14	0	0.0981054	hyper
cg15831346	0	5.56755e-06	0.00871559	0.735822	0.0121583	0.63801	0.0139896	1	Island	-0.097812	FALSE
cg12765042	PLAT	5.63821e-06	0.00878572	0.294176	0.0161165	0.144819	0.0219038	8	0	-0.149357	FALSE
cg20242066	LCT	5.74049e-06	0.00887507	0.676432	0.0119288	0.770233	0.0131958	2	0	0.0938007	hyper
cg18757828	TUBA3D	5.7478e-06	0.00887507	0.852502	0.0275311	0.584562	0.0433814	2	Island	-0.267939	FALSE
cg26766798	CASKIN1	5.77641e-06	0.00887888	0.0594466	0.0030143	0.0392101	0.0023028	16	Island	-0.0202365	FALSE
cg13778725	FSHR	5.90552e-06	0.00900786	0.749489	0.00469577	0.785094	0.00438193	2	0	0.0356048	hyper
cg03050907	SNHG3-RCC1	5.91336e-06	0.00900786	0.0135384	0.00113006	0.00605849	0.000707467	1	Island	-0.00747992	FALSE
cg20776169	XRCC4	5.9846e-06	0.00907569	0.043462	0.00202687	0.0576486	0.00174693	5	Island	0.0141866	hyper
cg01580782	0	6.04273e-06	0.00912311	0.669322	0.0124301	0.75493	0.00899361	5	S_Shore	0.0856083	hyper
cg24284539	CCDC3	6.21949e-06	0.00928697	0.305656	0.0608753	0.656406	0.0229191	10	0	0.350751	hyper
cg05804863	KIAA1024	6.22444e-06	0.00928697	0.0813853	0.00553401	0.0415672	0.00457336	15	Island	-0.0398182	FALSE
cg06620200	MIR1283-1	6.27068e-06	0.00928697	0.832394	0.00574233	0.606104	0.0420715	19	0	-0.22629	FALSE
cg11266396	0	6.27954e-06	0.00928697	0.12686	0.0483079	0.584507	0.0687599	7	0	0.457647	hyper
cg22816462	0	6.28795e-06	0.00928697	0.960627	0.00369494	0.63019	0.0649291	8	0	-0.330437	FALSE
cg26109017	KLHL29	6.49227e-06	0.00952314	0.613544	0.00627962	0.667697	0.00831118	2	0	0.0541525	hyper
cg18416761	LOC100289673	6.50393e-06	0.00952314	0.628726	0.0601583	0.212992	0.0509208	5	N_Shelf	-0.415733	FALSE
cg21789181	0	6.54724e-06	0.00954541	0.182907	0.0129473	0.0887022	0.0124198	3	Island	-0.094205	FALSE
cg11942930	0	6.64161e-06	0.00964162	0.0923828	0.0105414	0.283272	0.034192	22	N_Shelf	0.190889	hyper
cg06908202	OPCML	6.70214e-06	0.00965486	0.5537	0.0111548	0.634286	0.00943738	11	0	0.0805866	hyper
cg09157251	SHANK2	6.73134e-06	0.00965486	0.349638	0.0677377	0.737985	0.0113972	11	0	0.388347	hyper
cg21551271	0	6.7521e-06	0.00965486	0.508737	0.0113705	0.409376	0.0154465	16	Island	-0.0993604	FALSE
cg11266682	SLC2A9	6.76725e-06	0.00965486	0.346839	0.0173318	0.206223	0.0190194	4	Island	-0.140616	FALSE
cg15317609	USP39	6.79284e-06	0.00965486	0.0602018	0.00206691	0.0436571	0.00241631	2	Island	-0.0165447	FALSE
cg25742326	PLEKHN1	6.86191e-06	0.00971239	0.214655	0.0164041	0.34983	0.0202268	1	Island	0.135175	hyper
cg01328473	PXDN	6.9194e-06	0.00971349	0.360182	0.00930311	0.264074	0.0152121	2	0	-0.0961078	FALSE
cg07533224	PM20D1	6.91987e-06	0.00971349	0.554785	0.0439139	0.271737	0.0257136	1	S_Shore	-0.283047	FALSE
cg04001333	FLVCR2	7.15252e-06	0.00998046	0.527359	0.0196258	0.364775	0.0225669	14	S_Shore	-0.162585	FALSE
cg22117893	0	7.16882e-06	0.00998046	0.452003	0.0182872	0.191388	0.047936	13	N_Shelf	-0.260615	FALSE
cg05546557	PLEKHG4B	7.23915e-06	0.0100372	0.82148	0.00681782	0.540544	0.0527852	5	N_Shore	-0.280936	FALSE
cg17186592	0	7.30973e-06	0.0100939	0.590342	0.0569911	0.186023	0.0524969	10	0	-0.40432	FALSE
cg12994227	0	7.35027e-06	0.0101012	0.772235	0.0419789	0.289727	0.0798662	12	0	-0.482508	FALSE
cg20017343	0	7.37448e-06	0.0101012	0.469064	0.0142764	0.35793	0.0160103	5	S_Shore	-0.111134	FALSE
cg08365591	0	7.46744e-06	0.0101874	0.716132	0.0046793	0.532914	0.0344618	4	S_Shelf	-0.183218	FALSE
cg17793372	SRMS	7.57959e-06	0.0102991	0.605652	0.605652	0.675192	0.00722965	20	Island	0.0695403	hyper
cg24752563	CD81	7.7115e-06	0.0104366	0.64569	0.0316967	0.334595	0.0520521	11	S_Shelf	-0.311094	FALSE
cg21371809	FRMD4A	8.06119e-06	0.0108635	0.310621	0.0129523	0.400771	0.0115853	10	0	0.0901499	hyper
cg15572469	CIZ1	8.09091e-06	0.0108635	0.0768649	0.00404858	0.0478928	0.00386649	9	S_Shore	-0.0289722	FALSE
cg04316580	KLHL31	8.1728e-06	0.0109302	0.634422	0.0147327	0.762535	0.0187617	6	0	0.128113	hyper
cg26707937	KSR2	8.23478e-06	0.0109699	0.772928	0.0233769	0.911247	0.012044	12	0	0.138318	hyper
cg22772380	ZNF12	8.40309e-06	0.0110847	0.469938	0.0210376	0.276106	0.0317773	7	S_Shore	-0.193832	FALSE
cg21435328	SORCS2	8.41152e-06	0.0110847	0.479222	0.0145447	0.5678	0.00864747	4	0	0.0885774	hyper
cg18485444	KLC2	8.41879e-06	0.0110847	0.0622768	0.00258441	0.0459874	0.00175313	11	N_Shore	-0.0162894	FALSE
cg25978993	0	8.52107e-06	0.011176	0.3222	0.0127823	0.431871	0.0173037	7	0	0.109671	hyper
cg23144349	0	8.61156e-06	0.0112512	0.669815	0.0215462	0.317473	0.067042	3	0	-0.352342	FALSE
cg12117283	RAB12	8.66042e-06	0.0112717	0.811545	0.022973	0.374447	0.0802253	18	0	-0.437098	FALSE
cg07068406	EPHB1	8.73354e-06	0.0113235	0.643309	0.0320987	0.437784	0.0195075	3	0	-0.205524	FALSE
cg10070864	0	8.76744e-06	0.0113243	0.650868	0.0201456	0.389113	0.0454393	15	N_Shelf	-0.261755	FALSE
cg21089380	FMOD	8.82647e-06	0.0113573	0.213862	0.0171572	0.360445	0.0231587	1	0	0.146582	hyper
cg16319859	0	9.00087e-06	0.011538	0.572778	0.00554305	0.635399	0.0111627	3	0	0.0626212	hyper
cg13824270	PRPF4B	9.11142e-06	0.0115475	0.513438	0.0356474	0.210032	0.044301	6	N_Shore	-0.303406	FALSE
cg21964928	0	9.11269e-06	0.0115475	0.405183	0.021238	0.566537	0.0233832	5	Island	0.161354	hyper
cg24503407	PM20D1	9.14927e-06	0.0115475	0.536516	0.0391258	0.308519	0.0193035	1	S_Shore	-0.227997	FALSE
cg25075347	EYA4	9.15133e-06	0.0115475	0.549899	0.018714	0.666424	0.0124131	6	0	0.116525	hyper
cg13007589	ITGA8	9.17825e-06	0.0115475	0.637315	0.0129854	0.737258	0.0133489	10	0	0.0999434	hyper
cg11409361	ABR	9.39087e-06	0.0117605	0.815523	0.0158552	0.907529	0.00529097	17	0	0.0920059	hyper
cg24073674	KIAA2012	9.41678e-06	0.0117605	0.348882	0.0231759	0.490096	0.0142667	2	0	0.141214	hyper
cg13110775	PDZD2	9.50732e-06	0.0118301	0.193203	0.014326	0.0846844	0.0143107	5	0	-0.108518	FALSE
cg00419474	KANK1	9.54276e-06	0.0118309	0.691962	0.0124501	0.769703	0.00696013	9	0	0.0777408	hyper
cg11715858	0	9.74189e-06	0.0119725	0.486517	0.0212886	0.290752	0.0302746	7	N_Shore	-0.195765	FALSE
cg04257913	KIF26A	9.76287e-06	0.0119725	0.674104	0.0162708	0.773309	0.00811964	14	Island	0.0992049	hyper
cg01899253	FLT1	9.7694e-06	0.0119725	0.116227	0.00378308	0.159129	0.00725017	13	S_Shore	0.042902	hyper
cg01357853	0	9.79797e-06	0.0119725	0.429953	0.0226265	0.596017	0.0211647	2	0	0.166063	hyper
cg23077575	44812	9.88568e-06	0.0120158	0.224811	0.0102233	0.150498	0.010415	5	Island	-0.0743128	FALSE
cg02901177	KCTD1	9.90418e-06	0.0120158	0.0557389	0.00892114	0.040993	0.00609001	18	Island	-0.014746	FALSE
cg05321225	ASPG	9.98825e-06	0.0120341	0.433594	0.0146709	0.584098	0.0248433	14	Island	0.150504	hyper
cg00083583	LILRB4	9.99014e-06	0.0120341	0.776926	0.00544181	0.81973	0.00591343	19	0	0.0428036	hyper
cg16289210	FMOD	1.02471e-05	0.0123001	0.27673	0.023995	0.462161	0.0277189	1	0	0.185431	hyper
cg02145211	XBP1	1.03694e-05	0.0123913	0.112299	0.00442857	0.0827069	0.003262	22	Island	-0.0295917	FALSE
cg19394169	RPTOR	1.03961e-05	0.0123913	0.83946	0.00800599	0.88995	0.00571928	17	N_Shelf	0.0504895	hyper
cg12045035	0	1.04509e-05	0.0124131	0.737207	0.022403	0.346225	0.0721314	15	0	-0.390982	FALSE
cg24661236	PI16	1.05647e-05	0.0124629	0.362609	0.0164356	0.4804	0.0164113	6	Island	0.117791	hyper
cg16992599	0	1.05662e-05	0.0124629	0.855749	0.00651157	0.409008	0.0909206	15	N_Shore	-0.446741	FALSE
cg15059639	MYO3B	1.06558e-05	0.0125177	0.654469	0.0415884	0.37165	0.0368754	2	0	-0.282819	FALSE
cg03437883	GH2	1.06863e-05	0.0125177	0.0780802	0.00568355	0.0387548	0.0046581	17	0	-0.0393254	FALSE
cg16648494	0	1.07722e-05	0.0125388	0.976033	0.000828041	0.96972	0.000938942	15	Island	-0.00631341	FALSE
cg26354017	PM20D1	1.08124e-05	0.0125388	0.482021	0.0482719	0.191474	0.0294203	1	Island	-0.290546	FALSE
cg21239079	SNED1	1.08182e-05	0.0125388	0.277697	0.0131938	0.408093	0.0226238	2	N_Shore	0.130396	hyper
cg07655261	NANOG	1.0852e-05	0.0125388	0.638545	0.0286657	0.819971	0.0176369	12	0	0.181426	hyper
cg17091818	EFCAB2	1.11227e-05	0.0127853	0.33581	0.0107999	0.421482	0.013219	1	0	0.0856729	hyper
cg00981945	0	1.11407e-05	0.0127853	0.791786	0.0100354	0.694372	0.0157041	1	0	-0.0974142	FALSE
cg03389755	BCAR3	1.12286e-05	0.0128045	0.502167	0.0352974	0.202926	0.0446428	1	0	-0.299242	FALSE
cg21088783	0	1.12503e-05	0.0128045	0.298041	0.0100676	0.224272	0.0106263	6	N_Shore	-0.0737685	FALSE
cg12870014	ANKRD13A	1.12705e-05	0.0128045	0.465076	0.0275886	0.70232	0.0357621	12	0	0.237244	hyper
cg12045866	RELN	1.13628e-05	0.0128236	0.059796	0.00655109	0.11291	0.00766632	7	0	0.0531137	hyper
cg08979191	44812	1.15191e-05	0.012957	0.49196	0.0225995	0.315109	0.0247769	5	S_Shore	-0.176851	FALSE
cg17692722	LOC284080	1.17145e-05	0.0131333	0.013411	0.013411	0.00615902	0.00118561	17	Island	-0.00725201	FALSE
cg01020999	COL17A1	1.17823e-05	0.0131546	0.806786	0.00748969	0.74486	0.00912051	10	0	-0.0619261	FALSE
cg17199247	LRRN1	1.1811e-05	0.0131546	0.102238	0.00489537	0.0702085	0.00400463	3	Island	-0.0320293	FALSE
cg22500728	SNX31	1.18607e-05	0.0131668	0.128147	0.00681223	0.199079	0.0126517	8	0	0.0709316	hyper
cg25731395	PLCB1	1.20404e-05	0.0132387	0.604248	0.0188335	0.756203	0.0239737	20	0	0.151955	hyper
cg06176834	SPSB2	1.20423e-05	0.0132387	0.134168	0.00504045	0.0999842	0.00399765	12	Island	-0.034184	FALSE
cg13802583	RIMBP2	1.21192e-05	0.0132715	0.67315	0.00820234	0.754588	0.0133727	12	0	0.0814381	hyper
cg09301086	COLEC11	1.21642e-05	0.0132715	0.917912	0.00561706	0.956776	0.00471259	2	Island	0.0388641	hyper
cg00071950	SLC2A9	1.22326e-05	0.0132715	0.125272	0.0100482	0.0611467	0.00658503	4	Island	-0.0641255	FALSE
cg09976142	CIZ1	1.22654e-05	0.0132715	0.323452	0.0147154	0.172963	0.0250433	9	Island	-0.15049	FALSE
cg26460720	NPEPL1	1.22675e-05	0.0132715	0.69498	0.0105324	0.615224	0.011998	20	N_Shelf	-0.0797561	FALSE
cg16214492	TMC8	1.23682e-05	0.0133379	0.0179918	0.000790093	0.0122208	0.000840038	17	S_Shore	-0.00577093	FALSE
cg15247100	QSOX1	1.25322e-05	0.0134652	0.76707	0.00635038	0.810186	0.00576845	1	N_Shore	0.0431161	hyper
cg14271023	MLPH	1.26268e-05	0.0134652	0.891177	0.00342036	0.506732	0.0756136	2	0	-0.384445	FALSE
cg17099656	CERK	1.26847e-05	0.0134652	0.268588	0.0274373	0.10926	0.0150089	22	0	-0.159327	FALSE
cg01140690	ADPRHL2	1.27142e-05	0.0134652	0.045188	0.00183304	0.0279675	0.00276933	1	Island	-0.0172205	FALSE
cg17331757	CTNNA2	1.27454e-05	0.0134652	0.720865	0.720865	0.339399	0.0780887	2	0	-0.381466	FALSE
cg03555502	0	1.275e-05	0.0134652	0.0984913	0.00575088	0.14551	0.006931	14	0	0.0470189	hyper
cg24658778	SYNE1	1.27637e-05	0.0134652	0.438374	0.0434174	0.192529	0.0208015	6	0	-0.245845	FALSE
cg23197405	FLJ12825	1.29066e-05	0.0135738	0.588454	0.00829907	0.529513	0.00838014	12	N_Shelf	-0.0589408	FALSE
cg26076054	AHRR	1.29966e-05	0.0136077	0.750388	0.019964	0.886416	0.0184011	5	Island	0.136028	hyper
cg24029308	PPP2R3A	1.30189e-05	0.0136077	0.0825371	0.00562731	0.0487954	0.00356108	3	N_Shore	-0.0337417	FALSE
cg01997813	0	1.31217e-05	0.0136388	0.526941	0.0158775	0.64394	0.0156678	2	Island	0.116999	hyper
cg19380808	PLIN5	1.3129e-05	0.0136388	0.755795	0.00619532	0.794333	0.00446838	19	N_Shelf	0.0385383	hyper
cg25259129	CCDC144C	1.33092e-05	0.0137838	0.507257	0.00414949	0.482278	0.00268156	17	0	-0.0249788	FALSE
cg22807508	0	1.33683e-05	0.0137907	0.694678	0.0082363	0.763371	0.0112163	17	0	0.068693	hyper
cg06809923	0	1.34086e-05	0.0137907	0.625686	0.0234556	0.800727	0.0238559	6	0	0.175041	hyper
cg01584094	0	1.34868e-05	0.0137907	0.35224	0.0228804	0.531973	0.0258005	21	0	0.179733	hyper
cg26711638	SLC6A19	1.35177e-05	0.0137907	0.447322	0.0116413	0.540301	0.014773	5	N_Shore	0.0929792	hyper
cg07919760	0	1.35188e-05	0.0137907	0.639602	0.016615	0.750907	0.0130151	1	0	0.111304	hyper
cg08344422	FAM196A	1.36773e-05	0.0139106	0.171412	0.0142941	0.301011	0.020614	10	0	0.129599	hyper
cg16497033	0	1.37671e-05	0.0139291	0.607264	0.00981127	0.535457	0.010636	13	N_Shore	-0.0718078	FALSE
cg11155483	0	1.37775e-05	0.0139291	0.106012	0.00411392	0.0786514	0.00316758	1	0	-0.0273601	FALSE
cg15300101	PTS	1.40383e-05	0.0141332	0.192195	0.0165146	0.330853	0.0228616	11	N_Shore	0.138658	hyper
cg06746449	0	1.40668e-05	0.0141332	0.320204	0.0758512	0.763376	0.0339711	12	0	0.443171	hyper
cg10128998	0	1.41042e-05	0.0141332	0.838457	0.00970985	0.761981	0.0110683	9	0	-0.0764765	FALSE
cg21156815	BIN3	1.41737e-05	0.0141611	0.149842	0.00630191	0.106867	0.00590533	8	Island	-0.0429755	FALSE
cg11240908	SLMO2	1.43353e-05	0.0142496	0.173018	0.0102346	0.293301	0.0212407	20	N_Shore	0.120283	hyper
cg04263740	VKORC1L1	1.43732e-05	0.0142496	0.443148	0.0348583	0.663192	0.0228592	7	0	0.220044	hyper
cg04730319	KARS	1.43881e-05	0.0142496	0.0335893	0.00168716	0.0230375	0.00106881	16	Island	-0.0105518	FALSE
cg16785938	SLC2A9	1.4516e-05	0.0143318	0.280046	0.00739942	0.223673	0.0087185	4	S_Shore	-0.0563736	FALSE
cg11430075	0	1.45555e-05	0.0143318	0.746787	0.00840936	0.670296	0.0122691	5	S_Shore	-0.076491	FALSE
cg08269402	HLA-DRB1	1.50333e-05	0.0147595	0.432306	0.0534299	0.790531	0.0428289	6	N_Shelf	0.358225	hyper
cg18526121	LINC00162	1.52353e-05	0.0148746	0.658259	0.0361337	0.247716	0.0768743	21	N_Shelf	-0.410542	FALSE
cg23546512	0	1.53262e-05	0.0148746	0.120074	0.00499679	0.086708	0.00451665	12	0	-0.0333664	FALSE
cg26509146	NDFIP2	1.53451e-05	0.0148746	0.0744214	0.00241069	0.0581275	0.00224276	13	Island	-0.016294	FALSE
cg01739509	FMOD	1.53641e-05	0.0148746	0.359253	0.0148968	0.507814	0.0250128	1	0	0.148561	hyper
cg19471911	YAP1	1.5371e-05	0.0148746	0.326642	0.0569011	0.674386	0.0402144	11	0	0.347744	hyper
cg15540727	0	1.54133e-05	0.0148746	0.779014	0.013909	0.659983	0.0200544	17	0	-0.119031	FALSE
cg14456207	SYT6	1.56333e-05	0.015015	0.0652099	0.00313302	0.0454297	0.00245544	1	Island	-0.0197802	FALSE
cg21836122	MAP4K3	1.56705e-05	0.015015	0.731228	0.0135194	0.614499	0.0197981	2	0	-0.116729	FALSE
cg22380508	PLA2G16	1.57361e-05	0.015015	0.128106	0.00367478	0.0991356	0.00464754	11	Island	-0.0289705	FALSE
cg24902278	0	1.57449e-05	0.015015	0.0576553	0.00386466	0.0345354	0.00255311	2	Island	-0.02312	FALSE
cg04115878	0	1.57797e-05	0.015015	0.552391	0.0137919	0.652181	0.0134464	12	N_Shore	0.0997903	hyper
cg23276120	MEGF11	1.58254e-05	0.0150163	0.340769	0.00978261	0.437035	0.017317	15	N_Shore	0.0962667	hyper
cg03396347	0	1.58937e-05	0.0150392	0.486363	0.0263554	0.667899	0.0229189	1	Island	0.181537	hyper
cg13071082	ASTN2	1.60557e-05	0.0151144	0.522506	0.0240302	0.673446	0.0159147	9	0	0.15094	hyper
cg21211585	GDF15	1.60631e-05	0.0151144	0.423063	0.00527201	0.469673	0.00802399	19	N_Shore	0.0466103	hyper
cg16600909	0	1.61067e-05	0.0151144	0.491623	0.0412991	0.204908	0.0411139	1	0	-0.286716	FALSE
cg04678623	0	1.6194e-05	0.0151544	0.262957	0.0103606	0.18222	0.0117864	5	0	-0.0807371	FALSE
cg19334176	DIP2C	1.62636e-05	0.0151778	0.330143	0.00759672	0.269344	0.00989644	10	N_Shore	-0.0607989	FALSE
cg17748671	0	1.65668e-05	0.0153654	0.527621	0.527621	0.240692	0.049269	22	S_Shore	-0.286929	FALSE
cg03781663	AHNAK	1.66292e-05	0.0153654	0.163782	0.0126015	0.413048	0.0481796	11	0	0.249266	hyper
cg04142017	SLC1A7	1.66456e-05	0.0153654	0.88286	0.00452021	0.918691	0.00532642	1	Island	0.0358312	hyper
cg14893161	PM20D1	1.70074e-05	0.0156568	0.411181	0.045404	0.165125	0.0186012	1	S_Shore	-0.246056	FALSE
cg11559014	0	1.70654e-05	0.0156677	0.545077	0.0122356	0.643125	0.014749	18	0	0.0980474	hyper
cg14187619	ASB1	1.73154e-05	0.0158545	0.746016	0.0165631	0.83949	0.00635732	2	N_Shore	0.0934741	hyper
cg19843426	PARD6G-AS1	1.75008e-05	0.0159087	0.523531	0.0534428	0.853055	0.0400304	18	0	0.329524	hyper
cg03998476	RAB22A	1.75884e-05	0.0159087	0.153584	0.00228446	0.1342	0.00304797	20	N_Shore	-0.0193842	FALSE
cg01895008	KLHL41	1.76082e-05	0.0159087	0.83451	0.00345044	0.860987	0.00385443	2	0	0.0264762	hyper
cg06132400	0	1.76399e-05	0.0159087	0.201601	0.0136912	0.304989	0.0148292	7	Island	0.103388	hyper
cg02656801	ADAP1	1.76557e-05	0.0159087	0.10504	0.0171249	0.0770383	0.0127879	7	Island	-0.0280017	FALSE
cg00985040	0	1.80741e-05	0.0162301	0.643842	0.0105144	0.721169	0.0108322	6	0	0.0773273	hyper
cg17241776	DLEU7	1.81345e-05	0.0162301	0.0715482	0.00265349	0.0520836	0.00300376	13	Island	-0.0194646	FALSE
cg24509916	IGSF9B	1.81556e-05	0.0162301	0.807577	0.0103591	0.734838	0.01076	11	0	-0.0727391	FALSE
cg13268971	SMYD3	1.82239e-05	0.0162483	0.751998	0.0108874	0.828431	0.0101433	1	0	0.076433	hyper
cg21243143	0	1.83298e-05	0.0162866	0.762923	0.0049682	0.794878	0.00422724	7	S_Shore	0.0319552	hyper
cg17799033	PTPRN2	1.83627e-05	0.0162866	0.209556	0.209556	0.172075	0.00554623	7	N_Shore	-0.0374814	FALSE
cg02819655	PDE11A	1.8509e-05	0.0163736	0.38113	0.212711	0.728794	0.160179	2	0	0.347664	hyper
cg15086892	0	1.87641e-05	0.0165562	0.630421	0.00672236	0.678353	0.00723779	21	N_Shore	0.0479315	hyper
cg01688609	BTBD2	1.8933e-05	0.0166619	0.759482	0.0415458	0.314374	0.0784496	19	S_Shore	-0.445108	FALSE
cg15324190	0	1.90043e-05	0.0166815	0.249346	0.0133095	0.178316	0.00514172	5	0	-0.0710295	FALSE
cg12954927	FAR2	1.91236e-05	0.0167429	0.775754	0.00574439	0.813886	0.00469222	12	0	0.0381317	hyper
cg16115627	DPP6	1.93712e-05	0.0169161	0.346621	0.0287151	0.527867	0.0234989	7	Island	0.181246	hyper
cg25013753	ARHGAP22	1.94533e-05	0.0169442	0.28575	0.0741307	0.723337	0.0493639	10	N_Shelf	0.437587	hyper
cg15634717	0	1.95528e-05	0.0169873	0.576444	0.0152071	0.67881	0.0145985	2	0	0.102366	hyper
cg22648556	0	1.98015e-05	0.0171158	0.756433	0.00872598	0.80993	0.00660387	4	0	0.0534967	hyper
cg22777560	GMCL1L	1.98636e-05	0.0171259	0.424374	0.0793431	0.826089	0.0132189	5	N_Shore	0.401715	hyper
cg07968906	PLEKHH3	2.00472e-05	0.0172388	0.6733	0.00933506	0.575839	0.0171231	17	Island	-0.0974608	FALSE
cg16334093	PM20D1	2.0396e-05	0.0173806	0.633364	0.0324067	0.446492	0.0200198	1	S_Shore	-0.186872	FALSE
cg07863416	ZNF710	2.04533e-05	0.0173806	0.372032	0.0174638	0.504844	0.0195689	15	0	0.132812	hyper
cg10766725	ZFYVE28	2.05247e-05	0.0173806	0.857816	0.00732682	0.901262	0.00411884	4	N_Shore	0.0434459	hyper
cg24550291	NRROS	2.05301e-05	0.0173806	0.0851576	0.00474037	0.0526221	0.00478513	3	Island	-0.0325355	FALSE
cg06234182	AP1B1P1	2.06361e-05	0.0173806	0.724907	0.0042759	0.759634	0.00540185	22	0	0.0347271	hyper
cg06181670	FGA	2.06548e-05	0.0173806	0.676037	0.00668057	0.724782	0.00690418	4	0	0.0487449	hyper
cg26549034	RPRD2	2.0696e-05	0.0173806	0.106976	0.00408371	0.0819135	0.00313081	1	Island	-0.0250628	FALSE
cg00083139	MOBKL3	2.07398e-05	0.0173806	0.0458089	0.00313795	0.0264251	0.00208784	2	Island	-0.0193838	FALSE
cg02814135	0	2.0742e-05	0.0173806	0.484879	0.193624	0.793958	0.139195	11	0	0.309079	hyper
cg13426133	KBTBD7	2.08241e-05	0.0173806	0.503369	0.0043397	0.468299	0.00544169	13	Island	-0.0350702	FALSE
cg14866167	0	2.10292e-05	0.0174681	0.698732	0.0140573	0.615972	0.00946673	8	0	-0.0827607	FALSE
cg03813879	0	2.10318e-05	0.0174681	0.217058	0.0159852	0.129016	0.00554035	12	0	-0.0880416	FALSE
cg09207591	0	2.13773e-05	0.0176686	0.101491	0.00808682	0.201444	0.0184982	5	S_Shelf	0.0999531	hyper
cg08010331	HLA-DPA1	2.16894e-05	0.0178697	0.775944	0.0171246	0.422494	0.0699212	6	0	-0.35345	FALSE
cg16202259	KIF26A	2.17258e-05	0.0178697	0.58816	0.075123	0.961866	0.00371952	14	Island	0.373706	hyper
cg16203592	TMEM154	2.19844e-05	0.0179703	0.448441	0.0457267	0.744044	0.0407636	4	0	0.295603	hyper
cg01056242	GPR133	2.20742e-05	0.0179703	0.773839	0.0168739	0.88259	0.013054	12	N_Shore	0.108752	hyper
cg16526636	0	2.21658e-05	0.0179703	0.74587	0.0057679	0.780921	0.00436012	15	0	0.0350511	hyper
cg17713488	COL5A3	2.21957e-05	0.0179703	0.634258	0.634258	0.431604	0.0224164	19	S_Shore	-0.202653	FALSE
cg17171801	PMP22	2.22023e-05	0.0179703	0.0305501	0.00135365	0.0210229	0.00145615	17	Island	-0.00952714	FALSE
cg09183220	0	2.23077e-05	0.0179703	0.709487	0.0342922	0.366088	0.0600589	3	0	-0.3434	FALSE
cg22785391	LINC01164	2.23666e-05	0.0179703	0.865968	0.00593498	0.901634	0.00434476	10	0	0.0356668	hyper
cg22643641	PAQR6	2.23974e-05	0.0179703	0.125718	0.00388299	0.104177	0.00208372	1	Island	-0.0215409	FALSE
cg03432151	ABHD2	2.24063e-05	0.0179703	0.243456	0.0054425	0.208266	0.00426271	15	0	-0.0351895	FALSE
cg07124183	0	2.24385e-05	0.0179703	0.789201	0.00966645	0.472825	0.0640248	5	0	-0.316376	FALSE
cg01986179	0	2.24829e-05	0.0179703	0.716845	0.00451475	0.654875	0.0117524	14	0	-0.0619698	FALSE
cg03917100	SCN4A	2.25556e-05	0.0179861	0.751633	0.00734615	0.697729	0.00777893	17	N_Shelf	-0.0539042	FALSE
cg21530621	0	2.27365e-05	0.0180879	0.407607	0.00613253	0.45441	0.00768718	10	0	0.0468026	hyper
cg04468927	COG4	2.28624e-05	0.0181456	0.79631	0.00694308	0.700625	0.0181838	16	0	-0.0956845	FALSE
cg01398856	DHX58	2.29734e-05	0.0181896	0.114053	0.0114242	0.201422	0.0131407	17	0	0.0873692	hyper
cg18854424	0	2.30249e-05	0.0181896	0.745047	0.00532724	0.778132	0.00432095	1	0	0.033085	hyper
cg22996768	0	2.31649e-05	0.0182577	0.0613606	0.00818048	0.405038	0.0737764	19	S_Shore	0.343677	hyper
cg19377230	0	2.32733e-05	0.0182908	0.756842	0.0204056	0.87223	0.0121137	2	S_Shore	0.115388	hyper
cg23866255	UBE4B	2.33146e-05	0.0182908	0.0658983	0.00233924	0.0517243	0.00177296	1	S_Shore	-0.0141739	FALSE
cg13661740	0	2.35971e-05	0.0184697	0.114241	0.00705592	0.0739856	0.00341838	9	Island	-0.0402549	FALSE
cg02466830	0	2.3766e-05	0.0184987	0.134439	0.011873	0.0595309	0.00875344	3	Island	-0.0749081	FALSE
cg12818147	FAM65C	2.38003e-05	0.0184987	0.683659	0.0146215	0.373966	0.0618055	20	0	-0.309694	FALSE
cg23439917	NFATC1	2.38061e-05	0.0184987	0.753989	0.0066312	0.796207	0.00577748	18	Island	0.0422183	hyper
cg01172338	PLSCR3	2.38924e-05	0.0184987	0.0957043	0.00264518	0.0775571	0.0024426	17	Island	-0.0181472	FALSE
cg17624832	NXN	2.40022e-05	0.0184987	0.927661	0.927661	0.949898	0.00217178	17	0	0.0222373	hyper
cg20459037	WDR16	2.40296e-05	0.0184987	0.724968	0.0414197	0.279229	0.0858788	17	N_Shore	-0.445739	FALSE
cg23120541	44813	2.40504e-05	0.0184987	0.323305	0.00735916	0.274482	0.00707989	17	0	-0.0488226	FALSE
cg17264718	CPVL	2.40751e-05	0.0184987	0.863877	0.863877	0.495458	0.07958	7	0	-0.368419	FALSE
cg25100848	TRNP1	2.41411e-05	0.0184987	0.0228998	0.00215227	0.0117126	0.00076864	1	Island	-0.0111871	FALSE
cg12932613	0	2.41787e-05	0.0184987	0.626064	0.011064	0.502009	0.0226655	15	Island	-0.124055	FALSE
cg16641818	ALOX5	2.46709e-05	0.0188329	0.11505	0.00171864	0.0900299	0.00511449	10	Island	-0.0250206	FALSE
cg03360767	FRRS1	2.47757e-05	0.0188705	0.763024	0.00928678	0.662218	0.0182904	1	0	-0.100806	FALSE
cg11857805	0	2.48707e-05	0.0189004	0.731357	0.0595296	0.274994	0.0695076	14	S_Shelf	-0.456364	FALSE
cg22075278	SUPT16H	2.50332e-05	0.0189393	0.0887401	0.00651185	0.0482373	0.0053945	14	Island	-0.0405028	FALSE
cg18190219	CELSR1	2.53957e-05	0.0191288	0.693783	0.693783	0.564041	0.0228027	22	Island	-0.129742	FALSE
cg09178366	0	2.53968e-05	0.0191288	0.0586948	0.00264742	0.0922228	0.00633018	19	0	0.0335279	hyper
cg19442696	LRRFIP1	2.54527e-05	0.0191288	0.0573892	0.00263711	0.041492	0.00200777	2	Island	-0.0158972	FALSE
cg11652343	0	2.55254e-05	0.0191338	0.453229	0.0136881	0.54683	0.0126839	9	0	0.0936017	hyper
cg08078742	LINC00507	2.5572e-05	0.0191338	0.279927	0.0102452	0.353267	0.0105038	12	0	0.0733397	hyper
cg15402732	CEP72	2.57634e-05	0.0192346	0.840681	0.00463909	0.487273	0.0768533	5	N_Shelf	-0.353409	FALSE
cg26761960	LYZ	2.58261e-05	0.0192392	0.830825	0.00555428	0.781473	0.008969	12	0	-0.0493513	FALSE
cg06479693	0	2.60238e-05	0.019344	0.54724	0.0113434	0.461618	0.0129467	11	0	-0.0856217	FALSE
cg06710071	44621	2.61288e-05	0.0193796	0.440306	0.0212854	0.564848	0.0121803	4	0	0.124542	hyper
cg16053984	0	2.62199e-05	0.0194049	0.261259	0.00883307	0.321604	0.00917692	12	0	0.0603446	hyper
cg10993865	CARS2	2.64106e-05	0.0195035	0.845769	0.00683756	0.45901	0.0798796	13	N_Shore	-0.386759	FALSE
cg12974312	PCMTD1	2.65259e-05	0.0195066	0.0130001	0.00208992	0.0275455	0.00202841	8	Island	0.0145454	hyper
cg12031275	0	2.65296e-05	0.0195066	0.199566	0.037572	0.591658	0.0707379	15	N_Shore	0.392092	hyper
cg11237901	IFFO2	2.66851e-05	0.0195685	0.472145	0.0112511	0.360283	0.0198589	1	0	-0.111862	FALSE
cg05895137	0	2.6729e-05	0.0195685	0.445666	0.070954	0.0611097	0.0248689	8	0	-0.384557	FALSE
cg25308662	KCNG2	2.68178e-05	0.0195913	0.753378	0.0169917	0.853451	0.0121863	18	Island	0.100072	hyper
cg15371732	SLC26A11	2.69188e-05	0.0196228	0.180882	0.006413	0.138479	0.00624105	17	Island	-0.0424025	FALSE
cg23306755	0	2.71855e-05	0.0197749	0.768078	0.00761285	0.820263	0.00800918	2	0	0.0521848	hyper
cg04108939	BEST4	2.74292e-05	0.0199094	0.068575	0.00436569	0.0423835	0.00280844	1	Island	-0.0261915	FALSE
cg21330207	ZADH2	2.75896e-05	0.019943	0.107623	0.0198759	0.272545	0.0292175	18	Island	0.164921	hyper
cg26304202	LIFR-AS1	2.76224e-05	0.019943	0.330026	0.0257561	0.169115	0.0220119	5	0	-0.160911	FALSE
cg24789596	0	2.77069e-05	0.019943	0.13607	0.00472927	0.105332	0.00445034	2	Island	-0.0307379	FALSE
cg07422888	D2HGDH	2.77374e-05	0.019943	0.74158	0.0332805	0.523902	0.0280509	2	0	-0.217678	FALSE
cg20993764	0	2.78024e-05	0.019943	0.3945	0.0086429	0.463014	0.0118384	7	0	0.0685145	hyper
cg18316498	POU2AF1	2.78277e-05	0.019943	0.670098	0.0125598	0.589533	0.0114708	11	0	-0.0805646	FALSE
cg14798706	CTXN2	2.83058e-05	0.0201759	0.289352	0.0134653	0.370934	0.0106492	15	0	0.0815815	hyper
cg24887111	SORD	2.83308e-05	0.0201759	0.781745	0.00726325	0.731173	0.00793287	15	0	-0.050572	FALSE
cg00059870	0	2.89231e-05	0.0205452	0.552174	0.0491816	0.207542	0.0491138	21	0	-0.344632	FALSE
cg14555881	0	2.89704e-05	0.0205452	0.351027	0.0621372	0.714209	0.0443188	21	0	0.363182	hyper
cg13627796	EGFLAM	2.92131e-05	0.0206742	0.81468	0.0050911	0.603675	0.0437459	5	0	-0.211005	FALSE
cg06855422	GRID2	2.9357e-05	0.0207328	0.719694	0.0204558	0.388549	0.0656616	4	0	-0.331145	FALSE
cg11874899	0	2.96014e-05	0.0208621	0.7581	0.02573	0.539352	0.036551	7	0	-0.218749	FALSE
cg16585554	PITPNC1	2.98438e-05	0.0209894	0.708622	0.0289217	0.480427	0.0396611	17	0	-0.228194	FALSE
cg01302562	RIMBP2	2.99256e-05	0.0210034	0.560311	0.0140709	0.672157	0.0179346	12	0	0.111846	hyper
cg26846943	FYN	3.00604e-05	0.0210241	0.524983	0.0237959	0.670012	0.0193782	6	0	0.14503	hyper
cg06690318	0	3.00789e-05	0.0210241	0.659182	0.00716516	0.531327	0.0256489	8	0	-0.127855	FALSE
cg15585230	0	3.03521e-05	0.0211715	0.339261	0.00865366	0.264914	0.0135485	11	0	-0.0743471	FALSE
cg17437961	0	3.07736e-05	0.0214215	0.855907	0.855907	0.612899	0.0534297	9	0	-0.243008	FALSE
cg00263240	0	3.10018e-05	0.0214998	0.686646	0.0162569	0.783708	0.010618	2	S_Shore	0.0970624	hyper
cg02010852	CRB2	3.10882e-05	0.0214998	0.558864	0.0104337	0.631224	0.0103054	9	0	0.0723597	hyper
cg14800137	0	3.1106e-05	0.0214998	0.882701	0.00614856	0.577547	0.0671428	3	0	-0.305154	FALSE
cg19884619	HMGXB3	3.11698e-05	0.0214998	0.423445	0.0116211	0.362255	0.00535915	5	N_Shore	-0.06119	FALSE
cg24879858	EFTUD2	3.13121e-05	0.0214998	0.0353295	0.00156124	0.0244451	0.00173513	17	Island	-0.0108844	FALSE
cg20681671	0	3.1325e-05	0.0214998	0.682087	0.00860028	0.57773	0.0211738	1	S_Shelf	-0.104357	FALSE
cg23129178	ANKDD1B	3.13291e-05	0.0214998	0.911653	0.0038848	0.616239	0.0652142	5	0	-0.295413	FALSE
cg05509584	NEDD4L	3.14044e-05	0.0215081	0.671584	0.0109304	0.741038	0.00873126	18	0	0.0694534	hyper
cg07126775	0	3.15865e-05	0.0215893	0.556475	0.0683665	0.143647	0.0467142	9	0	-0.412828	FALSE
cg11914824	FMOD	3.17282e-05	0.0215939	0.325291	0.0216731	0.487081	0.0248903	1	0	0.16179	hyper
cg18621232	NKAIN1	3.17817e-05	0.0215939	0.443225	0.0407367	0.689296	0.0327539	1	0	0.246071	hyper
cg13653328	ABLIM3	3.1784e-05	0.0215939	0.447176	0.0725515	0.8433	0.0302985	5	N_Shore	0.396124	hyper
cg10087752	OSBPL11	3.20724e-05	0.0217463	0.050671	0.00197955	0.0379622	0.00163339	3	Island	-0.0127089	FALSE
cg15572689	ZNF771	3.26276e-05	0.02201	0.0678357	0.0027962	0.0511772	0.00217449	16	Island	-0.0166585	FALSE
cg22425359	0	3.26556e-05	0.02201	0.846952	0.0103913	0.901774	0.00495973	5	0	0.0548218	hyper
cg06452681	USP17	3.34026e-05	0.0224421	0.677657	0.00585697	0.720412	0.0064931	4	0	0.0427551	hyper
cg16347769	LOC102477328	3.34289e-05	0.0224421	0.880459	0.00523703	0.514134	0.0812471	5	0	-0.366325	FALSE
cg14073986	SLMO2	3.3717e-05	0.022559	0.0492225	0.00265135	0.109076	0.0123144	20	Island	0.0598538	hyper
cg19282586	CLEC16A	3.37359e-05	0.022559	0.556471	0.00781753	0.506097	0.00746657	16	0	-0.0503739	FALSE
cg05927579	KCNK15	3.40212e-05	0.0227051	0.674075	0.0190962	0.784528	0.0113016	20	Island	0.110453	hyper
cg10999598	PHAX	3.41661e-05	0.0227572	0.442436	0.0109403	0.35651	0.0138904	5	N_Shore	-0.0859264	FALSE
cg03548008	0	3.43786e-05	0.0228539	0.680971	0.01754	0.410962	0.0539185	1	S_Shore	-0.270009	FALSE
cg13820391	0	3.47073e-05	0.0230042	0.419589	0.0201188	0.549843	0.0172294	11	0	0.130254	hyper
cg17097874	C1QC	3.4827e-05	0.0230042	0.0607371	0.00217132	0.0475667	0.00179992	1	0	-0.0131704	FALSE
cg24320065	MAL2	3.48307e-05	0.0230042	0.709963	0.00621219	0.747332	0.00503556	8	0	0.0373692	hyper
cg19518672	44812	3.48755e-05	0.0230042	0.342642	0.0150782	0.241765	0.0156987	5	Island	-0.100878	FALSE
cg14575484	IGFBP5	3.53385e-05	0.0232464	0.0769609	0.0023675	0.0602919	0.00272879	2	N_Shore	-0.016669	FALSE
cg03764585	FMOD	3.5384e-05	0.0232464	0.211279	0.014174	0.307578	0.0136633	1	0	0.0962995	hyper
cg20192814	0	3.55377e-05	0.0232464	0.672757	0.0237453	0.819537	0.0207512	13	0	0.14678	hyper
cg24505619	PRG4	3.56372e-05	0.0232464	0.839742	0.00367966	0.867587	0.00481981	1	0	0.0278452	hyper
cg03388641	OR2A25	3.56533e-05	0.0232464	0.534151	0.0228176	0.335692	0.0342781	7	0	-0.198459	FALSE
cg07792719	0	3.5967e-05	0.0234059	0.894045	0.00400047	0.916364	0.00203137	16	0	0.0223196	hyper
cg04227400	CLEC10A	3.62127e-05	0.0234528	0.881859	0.00642763	0.828897	0.00889554	17	0	-0.0529624	FALSE
cg25301532	KCNK15	3.62395e-05	0.0234528	0.501077	0.023477	0.684834	0.0325589	20	Island	0.183756	hyper
cg21750887	CPA6	3.62462e-05	0.0234528	0.713838	0.0127842	0.628283	0.0134004	8	0	-0.085555	FALSE
cg09216442	JAKMIP1	3.64238e-05	0.0234838	0.67437	0.00519955	0.630477	0.00748042	4	S_Shore	-0.0438928	FALSE
cg17047571	ARAP2	3.64347e-05	0.0234838	0.795024	0.00524805	0.830265	0.00554358	4	S_Shore	0.0352404	hyper
cg03562366	0	3.65015e-05	0.0234838	0.594352	0.0163372	0.69803	0.0134056	6	0	0.103678	hyper
cg00134602	0	3.70316e-05	0.0237098	0.465096	0.00949501	0.528412	0.00883976	3	N_Shore	0.0633165	hyper
cg17920058	TCF7	3.70621e-05	0.0237098	0.702904	0.702904	0.749641	0.0074723	5	0	0.0467368	hyper
cg24973864	0	3.72082e-05	0.0237585	0.795943	0.00646056	0.835502	0.00556272	5	S_Shore	0.0395586	hyper
cg21771140	0	3.75886e-05	0.0238574	0.157569	0.0148804	0.249013	0.0129558	8	0	0.0914438	hyper
cg13642260	CIZ1	3.77258e-05	0.0238574	0.267664	0.011981	0.160119	0.018976	9	Island	-0.107545	FALSE
cg23771661	B3GNT3	3.77725e-05	0.0238574	0.291067	0.0164407	0.39589	0.0156398	19	N_Shore	0.104823	hyper
cg24462596	KDM4D	3.77935e-05	0.0238574	0.118369	0.00448735	0.0905777	0.00398732	11	Island	-0.0277916	FALSE
cg07511721	SLC29A4	3.78633e-05	0.0238574	0.320855	0.0116012	0.402549	0.012198	7	N_Shore	0.0816938	hyper
cg13688912	0	3.79398e-05	0.0238574	0.695811	0.00804862	0.752436	0.00844934	4	S_Shelf	0.056625	hyper
cg07395178	0	3.80091e-05	0.0238574	0.503716	0.0127987	0.386371	0.0209162	22	0	-0.117345	FALSE
cg16608252	SEMA3D	3.80284e-05	0.0238574	0.805099	0.00617324	0.843732	0.00563122	7	0	0.0386327	hyper
cg22228044	0	3.80653e-05	0.0238574	0.0639384	0.00333612	0.096601	0.00640999	4	0	0.0326626	hyper
cg18000391	PLEC1	3.83326e-05	0.0239805	0.623796	0.623796	0.857482	0.0311626	8	Island	0.233686	hyper
cg08059402	ATP13A3	3.8403e-05	0.0239805	0.792777	0.00704447	0.844506	0.00805423	3	0	0.0517292	hyper
cg19848924	0	3.86769e-05	0.0241073	0.842069	0.00805624	0.565616	0.061564	10	0	-0.276453	FALSE
cg19604703	0	3.91653e-05	0.024367	0.818163	0.00766226	0.864615	0.00649777	4	S_Shelf	0.046452	hyper
cg14908323	NSMAF	3.92902e-05	0.0244	0.0569842	0.00273779	0.0388867	0.00283458	8	Island	-0.0180974	FALSE
cg05639188	LOC101926943	3.93804e-05	0.0244114	0.769416	0.0126934	0.669829	0.0163759	7	0	-0.0995869	FALSE
cg07308158	CNNM3	3.97484e-05	0.0245946	0.657583	0.0446806	0.281982	0.0645089	2	0	-0.375601	FALSE
cg08155325	PCDHGA4	3.99276e-05	0.0246102	0.468645	0.0144132	0.568749	0.0148506	5	N_Shore	0.100104	hyper
cg25984701	INTS6	4.00031e-05	0.0246102	0.7115	0.00868686	0.766181	0.00810851	13	0	0.0546816	hyper
cg21412865	SLC44A3	4.00889e-05	0.0246102	0.418134	0.0107076	0.32359	0.0179856	1	Island	-0.0945443	FALSE
cg14737079	LOC101928891	4.01545e-05	0.0246102	0.391296	0.0727202	0.775516	0.0382723	22	N_Shore	0.38422	hyper
cg13071508	0	4.01595e-05	0.0246102	0.664976	0.0254715	0.841835	0.0262529	1	0	0.176859	hyper
cg21625762	0	4.02563e-05	0.0246102	0.406406	0.0218266	0.541326	0.0195392	16	0	0.134921	hyper
cg20486004	0	4.03413e-05	0.0246102	0.719945	0.0129742	0.594069	0.024781	4	0	-0.125876	FALSE
cg15794987	0	4.03532e-05	0.0246102	0.314195	0.0972378	0.812754	0.0429661	8	0	0.498558	hyper
cg13523038	TNFRSF21	4.0469e-05	0.0246366	0.585266	0.0207947	0.468711	0.011309	6	0	-0.116555	FALSE
cg14591622	LRRC29	4.12094e-05	0.0250023	0.757364	0.00653116	0.681381	0.0156876	16	0	-0.0759834	FALSE
cg08919780	CDK13	4.12168e-05	0.0250023	0.713836	0.0617262	0.228945	0.08026	7	0	-0.484891	FALSE
cg15398841	PF4	4.13269e-05	0.0250243	0.380571	0.0193868	0.515606	0.0224079	4	Island	0.135035	hyper
cg13232075	0	4.17062e-05	0.0252091	0.298132	0.0748408	0.739073	0.0504195	1	0	0.440941	hyper
cg04198912	MFSD4	4.19133e-05	0.0252892	0.772077	0.00434483	0.81575	0.00813793	1	N_Shore	0.0436732	hyper
cg21213783	FYN	4.20182e-05	0.0253076	0.419803	0.0238301	0.566079	0.0211446	6	0	0.146276	hyper
cg09084244	CDK2AP1	4.23255e-05	0.0254476	0.363156	0.0733311	0.778105	0.0423313	12	S_Shore	0.414949	hyper
cg20201030	AAMDC	4.26238e-05	0.0255799	0.466292	0.00702738	0.517101	0.00872387	11	0	0.0508088	hyper
cg16504626	0	4.26962e-05	0.0255799	0.0296165	0.00198927	0.0173889	0.00177657	8	Island	-0.0122277	FALSE
cg18949409	STK17B	4.29335e-05	0.0256096	0.0824146	0.00455638	0.055609	0.00363428	2	S_Shore	-0.0268055	FALSE
cg12852742	0	4.29383e-05	0.0256096	0.688647	0.0141616	0.773124	0.0100249	6	0	0.0844776	hyper
cg06029588	0	4.30518e-05	0.0256096	0.412785	0.0125061	0.520396	0.0188801	1	0	0.107611	hyper
cg23053741	TNPO1	4.31102e-05	0.0256096	0.0446265	0.00215312	0.0317323	0.00180373	5	Island	-0.0128941	FALSE
cg18973521	TSEN54	4.31658e-05	0.0256096	0.138807	0.00410801	0.11259	0.00400916	17	Island	-0.0262167	FALSE
cg20169779	SYCE1	4.32179e-05	0.0256096	0.861252	0.0111519	0.780289	0.0139702	10	Island	-0.0809631	FALSE
cg16884555	0	4.33521e-05	0.0256096	0.734424	0.00606975	0.778889	0.0077253	7	Island	0.0444649	hyper
cg19278519	OTOF	4.3413e-05	0.0256096	0.736397	0.0119239	0.657441	0.0125906	2	0	-0.0789565	FALSE
cg21560722	SBF2	4.34242e-05	0.0256096	0.340633	0.0637129	0.701432	0.0454332	11	0	0.360799	hyper
cg17575833	NPEPL1	4.36023e-05	0.02567	0.5162	0.5162	0.444419	0.0131578	20	N_Shelf	-0.0717807	FALSE
cg12957036	0	4.37457e-05	0.0257099	0.713453	0.00719664	0.626971	0.0169501	4	0	-0.086482	FALSE
cg01878807	DHRS4	4.39824e-05	0.0257363	0.346233	0.0220972	0.498144	0.0226263	14	N_Shore	0.151912	hyper
cg17898840	GFRA1	4.40312e-05	0.0257363	0.75451	0.75451	0.796379	0.00758848	10	0	0.0418685	hyper
cg18046575	0	4.41052e-05	0.0257363	0.215535	0.215535	0.335416	0.0214604	13	0	0.119881	hyper
cg06600420	GLT25D1	4.41492e-05	0.0257363	0.0318726	0.00199117	0.0208597	0.00104667	19	Island	-0.0110129	FALSE
cg00986742	LOC400794	4.41694e-05	0.0257363	0.241623	0.0112603	0.324087	0.0130612	1	0	0.082464	hyper
cg20582588	SLC37A3	4.43836e-05	0.0258168	0.0808186	0.00319078	0.06215	0.00252461	7	Island	-0.0186686	FALSE
cg03664889	0	4.44617e-05	0.025818	0.569021	0.0520685	0.190861	0.0595222	1	0	-0.37816	FALSE
cg17520159	KCNMB3	4.46419e-05	0.0258784	0.626381	0.626381	0.752959	0.0188902	3	N_Shore	0.126578	hyper
cg03467180	NUMB	4.47996e-05	0.0259256	0.39824	0.0246414	0.550288	0.0195175	14	0	0.152048	hyper
cg07547859	HYDIN	4.50526e-05	0.0260276	0.723157	0.00992019	0.655088	0.0101557	16	0	-0.068069	FALSE
cg21035639	0	4.55667e-05	0.0262243	0.630305	0.0227427	0.750368	0.0125259	8	0	0.120064	hyper
cg16986928	0	4.56106e-05	0.0262243	0.820492	0.00455106	0.854883	0.00614101	2	S_Shelf	0.0343911	hyper
cg05865665	TCTE1	4.56246e-05	0.0262243	0.319907	0.010595	0.435373	0.0222101	6	N_Shore	0.115466	hyper
cg26714915	SPTBN4	4.57878e-05	0.0262737	0.574671	0.00669619	0.615929	0.00609547	19	S_Shelf	0.0412583	hyper
cg11865834	RRN3	4.5907e-05	0.0262976	0.45262	0.00435216	0.425759	0.00346737	16	Island	-0.0268611	FALSE
cg08254831	0	4.62057e-05	0.0263821	0.760119	0.0087532	0.678939	0.0148414	10	0	-0.0811799	FALSE
cg13549940	ACOT7	4.62098e-05	0.0263821	0.3348	0.00986853	0.224461	0.0213867	1	0	-0.110339	FALSE
cg17001032	0	4.67167e-05	0.0266267	0.565008	0.00537506	0.596413	0.00428511	1	0	0.0314045	hyper
cg10771931	WTIP	4.69688e-05	0.0266988	0.834932	0.0322516	0.426303	0.0814257	19	Island	-0.408629	FALSE
cg14885187	CD2AP	4.70002e-05	0.0266988	0.0638664	0.00123799	0.0547151	0.00161729	6	Island	-0.0091513	FALSE
cg12850165	RHOC	4.71492e-05	0.0267082	0.0761563	0.00364063	0.051334	0.00370416	1	Island	-0.0248223	FALSE
cg22943180	0	4.72748e-05	0.0267082	0.764809	0.0222036	0.60448	0.0278979	3	0	-0.160329	FALSE
cg03971879	RAI14	4.73241e-05	0.0267082	0.835003	0.00307397	0.855206	0.00288731	5	0	0.0202037	hyper
cg23864158	NCAM2	4.73314e-05	0.0267082	0.146574	0.0097686	0.0957294	0.00508966	21	0	-0.0508446	FALSE
cg08002427	DNAH9	4.76117e-05	0.0268218	0.412476	0.0606026	0.749734	0.0337598	17	S_Shore	0.337258	hyper
cg05713954	0	4.77336e-05	0.026846	0.18489	0.00944238	0.289573	0.02031	16	0	0.104683	hyper
cg00848471	EEFSEC	4.81943e-05	0.0270603	0.81451	0.00416778	0.838232	0.00256935	3	0	0.0237221	hyper
cg20622087	JAZF1	4.84307e-05	0.0271481	0.790507	0.00811824	0.848584	0.0100706	7	S_Shore	0.058077	hyper
cg00417638	0	4.87149e-05	0.0272353	0.309126	0.0732828	0.684357	0.0221795	5	0	0.375231	hyper
cg13885829	0	4.87464e-05	0.0272353	0.192422	0.046856	0.512236	0.0480339	1	0	0.319814	hyper
cg26848300	TRPV1	4.90675e-05	0.0273248	0.872003	0.00491407	0.445784	0.0975252	17	0	-0.426218	FALSE
cg15000813	PDGFRL	4.92841e-05	0.0274005	0.486425	0.0184776	0.312374	0.0346639	8	0	-0.17405	FALSE
cg14756466	TRPS1	4.95083e-05	0.0274801	0.500604	0.0221826	0.318362	0.03441	8	S_Shore	-0.182242	FALSE
cg05972386	GTF2A1L	4.96662e-05	0.0275228	0.73062	0.0100343	0.800725	0.0108175	2	Island	0.0701053	hyper
cg17710986	CHSY1	5.01288e-05	0.0277339	0.653521	0.653521	0.722179	0.0123193	15	0	0.068658	hyper
cg19355919	MRO	5.07938e-05	0.0279819	0.12252	0.00303328	0.101515	0.00357512	18	0	-0.0210052	FALSE
cg15637159	0	5.08805e-05	0.0279819	0.658423	0.00651348	0.619502	0.00561413	1	0	-0.0389205	FALSE
cg06008273	TSPO	5.0884e-05	0.0279819	0.0464242	0.00516881	0.0883796	0.00727304	22	Island	0.0419554	hyper
cg07635485	GPR133	5.09323e-05	0.0279819	0.622342	0.0223338	0.75608	0.0166673	12	N_Shore	0.133738	hyper
cg16834370	0	5.11829e-05	0.0279819	0.76194	0.0237193	0.488014	0.0576526	8	0	-0.273926	FALSE
cg12868352	0	5.12205e-05	0.0279819	0.909091	0.00381266	0.932613	0.00310454	5	0	0.0235225	hyper
cg24758055	0	5.1259e-05	0.0279819	0.481995	0.0100369	0.539098	0.00756935	2	S_Shore	0.0571037	hyper
cg19318889	MAEA	5.12901e-05	0.0279819	0.948637	0.00455873	0.970686	0.00139977	4	N_Shore	0.0220492	hyper
cg17073323	RPL32	5.13955e-05	0.0279819	0.54838	0.0106903	0.613123	0.00954663	3	0	0.0647435	hyper
cg17910478	0	5.14007e-05	0.0279819	0.167071	0.167071	0.22914	0.0122507	1	N_Shore	0.0620694	hyper
cg15871419	0	5.18026e-05	0.0281555	0.384477	0.0175864	0.498254	0.0182268	7	0	0.113777	hyper
cg15138245	0	5.19014e-05	0.0281642	0.780571	0.0304612	0.541971	0.0442263	9	0	-0.2386	FALSE
cg19843353	TRIM41	5.20237e-05	0.0281785	0.498793	0.0149779	0.593701	0.014868	5	S_Shore	0.0949083	hyper
cg21518248	0	5.21508e-05	0.0281785	0.292046	0.00667903	0.247214	0.00745609	2	Island	-0.0448319	FALSE
cg03185975	0	5.21767e-05	0.0281785	0.854202	0.00555558	0.886946	0.00396708	12	0	0.032744	hyper
cg25633454	0	5.23321e-05	0.0282176	0.609545	0.0079625	0.662801	0.00883239	17	0	0.0532552	hyper
cg00076056	KIAA0513	5.2439e-05	0.0282192	0.130734	0.00378969	0.108199	0.00278675	16	Island	-0.0225349	FALSE
cg02873093	ADCY8	5.25012e-05	0.0282192	0.823146	0.0291148	0.392015	0.363137	8	0	-0.431131	FALSE
cg22430554	RARA-AS1	5.29547e-05	0.0283769	0.015705	0.00109423	0.00953961	0.000807589	17	Island	-0.0061654	FALSE
cg25439758	TCIRG1	5.30965e-05	0.0283769	0.917073	0.00286722	0.935279	0.00286932	11	0	0.0182068	hyper
cg17810588	FGF14	5.31647e-05	0.0283769	0.157293	0.157293	0.19905	0.00758805	13	S_Shore	0.0417573	hyper
cg21161069	LOC441208	5.32741e-05	0.0283769	0.130736	0.00367357	0.105776	0.00421025	7	Island	-0.0249602	FALSE
cg15158069	GRAMD1B	5.32959e-05	0.0283769	0.557428	0.0122882	0.63274	0.0113682	11	0	0.0753116	hyper
cg18044412	WDR81	5.33805e-05	0.0283775	0.0432225	0.0432225	0.0295861	0.00152634	17	Island	-0.0136364	FALSE
cg22874989	APBA2	5.37654e-05	0.0284667	0.694673	0.0073723	0.75652	0.0119044	15	0	0.0618477	hyper
cg19390673	D2HGDH	5.37856e-05	0.0284667	0.79202	0.00617549	0.82742	0.00481619	2	0	0.0353999	hyper
cg02536715	0	5.38342e-05	0.0284667	0.668812	0.00440003	0.705243	0.00642827	15	0	0.0364314	hyper
cg03075631	0	5.38834e-05	0.0284667	0.858449	0.00545754	0.648306	0.0455775	2	N_Shelf	-0.210143	FALSE
cg07754798	MT1A	5.42678e-05	0.0286252	0.371633	0.01289	0.446036	0.00866469	16	N_Shore	0.0744036	hyper
cg16717411	RUFY4	5.4418e-05	0.0286378	0.276599	0.0174654	0.176919	0.0134861	2	0	-0.0996795	FALSE
cg09791009	TRHDE	5.45448e-05	0.0286378	0.602749	0.00854426	0.508936	0.0183882	12	0	-0.0938124	FALSE
cg25137787	0	5.46171e-05	0.0286378	0.636611	0.0149329	0.504698	0.0259763	1	0	-0.131914	FALSE
cg23221791	KCNQ5	5.47423e-05	0.0286378	0.894547	0.00355557	0.871351	0.00378241	6	0	-0.0231959	FALSE
cg01024357	EGFLAM	5.47817e-05	0.0286378	0.861083	0.00497067	0.422551	0.0958623	5	0	-0.438531	FALSE
cg17093615	P2RX5	5.47976e-05	0.0286378	0.651806	0.011188	0.722652	0.0111903	17	0	0.0708454	hyper
cg19442021	0	5.50988e-05	0.028751	0.225593	0.0222474	0.387663	0.0289754	5	0	0.16207	hyper
cg25213350	CELSR2	5.53956e-05	0.0288616	0.327065	0.00933124	0.406266	0.0153743	1	S_Shore	0.079201	hyper
cg02288345	MYO10	5.57199e-05	0.0289418	0.842497	0.00682571	0.525975	0.0690026	5	0	-0.316522	FALSE
cg13694179	0	5.60364e-05	0.0290617	0.484575	0.0077334	0.534367	0.00713406	9	0	0.0497913	hyper
cg14780466	GDF7	5.62567e-05	0.0291315	0.111892	0.0182983	0.294783	0.0375881	2	Island	0.182891	hyper
cg13239134	RAET1K	5.65019e-05	0.0292025	0.739392	0.060849	0.258162	0.0831944	6	N_Shore	-0.481231	FALSE
cg08080334	0	5.66231e-05	0.0292025	0.13196	0.00293304	0.113008	0.00273352	6	0	-0.0189522	FALSE
cg07370361	PXT1	5.66517e-05	0.0292025	0.606616	0.0138148	0.467784	0.0266552	6	0	-0.138832	FALSE
cg24147543	HLA-DRB1	5.68929e-05	0.029274	0.325604	0.0286384	0.126683	0.0345052	6	S_Shelf	-0.19892	FALSE
cg05483473	TTC7B	5.70454e-05	0.029274	0.787596	0.0138164	0.687909	0.0161593	14	0	-0.0996872	FALSE
cg16879549	GABARAP	5.7049e-05	0.029274	0.173102	0.0117897	0.105515	0.00932262	17	Island	-0.0675871	FALSE
cg04218928	MEI1	5.72662e-05	0.0293119	0.494792	0.00971933	0.561813	0.010431	22	0	0.0670207	hyper
cg06732989	0	5.73947e-05	0.0293119	0.873007	0.00537121	0.820921	0.00989934	4	N_Shelf	-0.0520861	FALSE
cg23272287	FAM13C	5.74258e-05	0.0293119	0.256235	0.021809	0.397093	0.0229138	10	0	0.140858	hyper
cg05275368	0	5.75467e-05	0.0293119	0.201434	0.0183991	0.305682	0.0117458	20	0	0.104248	hyper
cg20401555	ZHX2	5.75651e-05	0.0293119	0.80295	0.009497	0.730525	0.0133995	8	0	-0.0724253	FALSE
cg02958167	TCTE3	5.76405e-05	0.0293119	0.100271	0.0139134	0.0694474	0.0219327	6	Island	-0.030824	FALSE
cg24546335	ETV6	5.78356e-05	0.0293547	0.609064	0.0172283	0.716428	0.0168028	12	0	0.107364	hyper
cg05886620	0	5.79677e-05	0.0293547	0.21965	0.0162552	0.125589	0.0112156	7	S_Shore	-0.0940617	FALSE
cg23699716	0	5.7984e-05	0.0293547	0.0901071	0.00653269	0.188636	0.0217925	6	0	0.0985291	hyper
cg08112137	WDR27	5.85256e-05	0.0295149	0.778784	0.00469647	0.805902	0.00322475	6	0	0.0271179	hyper
cg20667519	TUBA3E	5.85954e-05	0.0295149	0.738013	0.00591458	0.771099	0.00437861	2	N_Shelf	0.0330859	hyper
cg21786191	ZADH2	5.86002e-05	0.0295149	0.355896	0.016902	0.456421	0.0148177	18	N_Shore	0.100525	hyper
cg01125333	PRSS33	5.89015e-05	0.0295149	0.0393412	0.00211044	0.0277379	0.001198	16	Island	-0.0116033	FALSE
cg06496546	PSG4	5.8916e-05	0.0295149	0.416949	0.00590942	0.468926	0.00954101	19	0	0.0519763	hyper
cg15803765	KLHL24	5.89356e-05	0.0295149	0.0207058	0.00199516	0.0343835	0.00235991	3	Island	0.0136777	hyper
cg19072455	TMC3-AS1	5.89955e-05	0.0295149	0.832514	0.0063526	0.86729	0.0043931	15	0	0.0347754	hyper
cg17733104	0	5.9271e-05	0.0295959	0.751504	0.751504	0.858466	0.0101541	6	0	0.106962	hyper
cg09101151	0	5.93401e-05	0.0295959	0.123247	0.01578	0.235817	0.0181741	16	0	0.11257	hyper
cg02211805	PLEKHA7	5.95575e-05	0.0295959	0.782106	0.00726867	0.832837	0.00803549	11	0	0.0507312	hyper
cg17509561	CSGALNACT1	5.96623e-05	0.0295959	0.810348	0.810348	0.842325	0.00552823	8	0	0.0319776	hyper
cg06960600	SSH1	5.96802e-05	0.0295959	0.850552	0.00719187	0.893278	0.00543527	12	0	0.0427255	hyper
cg23118561	0	5.99115e-05	0.0296673	0.463859	0.0321226	0.677388	0.0359643	13	0	0.213529	hyper
cg22460601	USP17L1	6.01903e-05	0.029762	0.624563	0.00978138	0.39847	0.0516236	8	0	-0.226093	FALSE
cg14448451	LOC101928979	6.07501e-05	0.0299951	0.234167	0.0139108	0.329912	0.0166469	1	Island	0.0957443	hyper
cg11368509	SUV420H2	6.12703e-05	0.0301676	0.0505827	0.0022788	0.0358293	0.00216308	19	Island	-0.0147534	FALSE
cg06177396	WTIP	6.1277e-05	0.0301676	0.403384	0.00977659	0.337187	0.0102198	19	N_Shore	-0.0661971	FALSE
cg15776617	0	6.1589e-05	0.0302637	0.384875	0.00985412	0.315724	0.0122283	2	0	-0.0691515	FALSE
cg19148410	POU2AF1	6.16932e-05	0.0302637	0.674003	0.00914085	0.621259	0.00749022	11	0	-0.0527441	FALSE
cg25877288	0	6.17394e-05	0.0302637	0.60644	0.0145123	0.699885	0.015336	14	0	0.093445	hyper
cg19957212	LDLRAP1	6.1931e-05	0.0303138	0.749272	0.00756051	0.706221	0.00597758	1	0	-0.0430508	FALSE
cg22146252	KCNJ12	6.21092e-05	0.0303573	0.281424	0.00502315	0.240032	0.00803902	17	Island	-0.0413915	FALSE
cg03101980	DAPK1	6.28045e-05	0.0306531	0.859199	0.00922267	0.655729	0.0439232	9	0	-0.20347	FALSE
cg11826549	0	6.28981e-05	0.0306547	0.316452	0.0695188	0.708786	0.0448651	16	N_Shelf	0.392334	hyper
cg07742633	OLFM2	6.31937e-05	0.0307547	0.0720779	0.00317216	0.0551351	0.00160133	19	N_Shore	-0.0169428	FALSE
cg07994320	CHST11	6.33722e-05	0.0307974	0.113927	0.00281334	0.0849777	0.00565966	12	Island	-0.0289488	FALSE
cg24008510	0	6.35013e-05	0.0308072	0.738626	0.00430783	0.76491	0.00407617	1	0	0.0262836	hyper
cg07875335	GTF2A1L	6.37874e-05	0.0308072	0.724987	0.0101608	0.794625	0.0109522	2	N_Shore	0.0696379	hyper
cg12619909	KARS	6.39068e-05	0.0308072	0.0754074	0.00409171	0.0418507	0.00601107	16	Island	-0.0335567	FALSE
cg14283099	SNRPE	6.401e-05	0.0308072	0.0596788	0.00258539	0.0432204	0.00237887	1	Island	-0.0164584	FALSE
cg12622172	PDE4DIP	6.43686e-05	0.030855	0.549859	0.0204418	0.671586	0.0158267	1	0	0.121727	hyper
cg15084585	0	6.44268e-05	0.030855	0.489214	0.0384989	0.2931	0.0204171	8	S_Shore	-0.196113	FALSE
cg23018548	MIR548W	6.449e-05	0.030855	0.840936	0.00810228	0.881706	0.00402636	17	0	0.0407697	hyper
cg20445967	0	6.46569e-05	0.0308828	0.635813	0.00677691	0.595473	0.00607254	14	0	-0.0403404	FALSE
cg18368960	0	6.47337e-05	0.0308828	0.730319	0.0557028	0.310196	0.0784106	2	0	-0.420123	FALSE
cg04720635	TNFAIP8	6.48207e-05	0.0308828	0.0739415	0.00242954	0.0592202	0.00197837	5	Island	-0.0147213	FALSE
cg13731588	MEI1	6.54002e-05	0.0311099	0.679739	0.0087365	0.737873	0.00890159	22	0	0.058135	hyper
cg15591276	0	6.56375e-05	0.0311099	0.289326	0.0162847	0.18676	0.0166145	7	S_Shore	-0.102567	FALSE
cg06448298	FAM49A	6.56829e-05	0.0311099	0.520128	0.0147939	0.632731	0.0193605	2	0	0.112603	hyper
cg20831492	BET1	6.57443e-05	0.0311099	0.0191291	0.00174117	0.0094175	0.00131479	7	Island	-0.00971163	FALSE
cg03629778	ZC3HC1	6.58104e-05	0.0311099	0.155994	0.00598742	0.116895	0.00586537	7	Island	-0.0390993	FALSE
cg25295825	CXCR7	6.58469e-05	0.0311099	0.907516	0.00545682	0.941282	0.0053636	2	0	0.0337664	hyper
cg19781462	0	6.6047e-05	0.0311611	0.090062	0.00354795	0.137383	0.0104408	12	0	0.0473206	hyper
cg01454124	TENM2	6.63166e-05	0.0312449	0.834712	0.0115035	0.759257	0.0113933	5	0	-0.0754551	FALSE
cg19651115	0	6.67934e-05	0.0313692	0.633477	0.0113311	0.402755	0.0528407	12	0	-0.230722	FALSE
cg14011933	KCNIP4	6.68319e-05	0.0313692	0.16305	0.00870883	0.272128	0.0223905	4	0	0.109078	hyper
cg19862616	NCRNA00174	6.68575e-05	0.0313692	0.550246	0.0158394	0.690019	0.0281428	7	Island	0.139773	hyper
cg10114359	RAB3IP	6.70549e-05	0.0314184	0.0512896	0.00281542	0.0339424	0.00241267	12	Island	-0.0173472	FALSE
cg20351668	NRP2	6.72857e-05	0.0314832	0.333775	0.0202944	0.219987	0.0156516	2	0	-0.113787	FALSE
cg17539697	SMG1	6.76699e-05	0.0315466	0.120697	0.120697	0.17422	0.0107902	16	N_Shore	0.0535232	hyper
cg01228893	CD63	6.76914e-05	0.0315466	0.0986914	0.00608115	0.0558184	0.00698272	12	Island	-0.042873	FALSE
cg00976097	AHRR	6.78019e-05	0.0315466	0.795833	0.0220287	0.911479	0.0103854	5	Island	0.115646	hyper
cg11825002	PGBD5	6.79107e-05	0.0315466	0.7531	0.0142805	0.834594	0.00979646	1	Island	0.0814937	hyper
cg15642772	TAS1R2	6.7939e-05	0.0315466	0.944349	0.00365007	0.963083	0.00205046	1	0	0.0187341	hyper
cg15913312	ELOVL6	6.79784e-05	0.0315466	0.504541	0.0124848	0.432433	0.0104765	4	0	-0.0721081	FALSE
cg04526298	0	6.82773e-05	0.0316397	0.382092	0.00902393	0.448591	0.0112343	4	0	0.066499	hyper
cg26120803	LOC101927604	6.84679e-05	0.0316397	0.607024	0.00809164	0.655587	0.0074771	1	0	0.0485632	hyper
cg06876321	0	6.85757e-05	0.0316397	0.278019	0.0348174	0.463058	0.0177065	6	0	0.185039	hyper
cg01355282	DHX58	6.86536e-05	0.0316397	0.0860187	0.00755032	0.150244	0.0118137	17	0	0.0642258	hyper
cg02141929	0	6.86941e-05	0.0316397	0.592	0.0089514	0.653331	0.00975285	16	S_Shelf	0.0613308	hyper
cg11610754	TMEM59L	6.8738e-05	0.0316397	0.0730017	0.00398373	0.05097	0.00244067	19	Island	-0.0220318	FALSE
cg20595392	0	6.91148e-05	0.0316991	0.866986	0.00478216	0.894526	0.00399648	5	0	0.0275394	hyper
cg19316647	0	6.91982e-05	0.0316991	0.873063	0.0033374	0.892077	0.00271065	11	0	0.0190143	hyper
cg21109961	0	6.92977e-05	0.0316991	0.135391	0.0235216	0.515626	0.0860132	10	0	0.380234	hyper
cg15237152	CNN1	6.9317e-05	0.0316991	0.115207	0.00582164	0.155311	0.00711382	19	0	0.0401042	hyper
cg23521589	GPD2	6.93868e-05	0.0316991	0.0294257	0.00212054	0.0186117	0.0011653	2	S_Shore	-0.0108141	FALSE
cg23101028	DOC2B	6.94269e-05	0.0316991	0.751767	0.0108739	0.830384	0.0144316	17	N_Shelf	0.0786166	hyper
cg15663348	CD226	6.95388e-05	0.0317076	0.617873	0.00329817	0.58904	0.00581126	18	0	-0.0288328	FALSE
cg02895509	0	6.97067e-05	0.0317416	0.666072	0.0248483	0.704567	0.0210763	11	S_Shelf	0.038495	hyper
cg02688848	ZNF17	6.9846e-05	0.0317624	0.0840747	0.00642524	0.0734537	0.00632199	19	Island	-0.010621	FALSE
cg02738763	TARSL2	7.03148e-05	0.0319109	0.0191186	0.00584195	0.0113832	0.00285363	15	Island	-0.00773536	FALSE
cg26417871	ROCK1	7.03604e-05	0.0319109	0.0320124	0.00229151	0.0194086	0.00168665	18	Island	-0.0126039	FALSE
cg22788150	0	7.08347e-05	0.0320832	0.823025	0.00675821	0.760105	0.0129809	20	0	-0.0629207	FALSE
cg07643626	CASZ1	7.10594e-05	0.0321348	0.852736	0.00436046	0.883124	0.00493398	1	0	0.0303878	hyper
cg06301791	0	7.11379e-05	0.0321348	0.650547	0.00521026	0.687502	0.0060933	10	0	0.0369553	hyper
cg01304065	MSH3	7.15038e-05	0.0322572	0.0965093	0.00538288	0.0677638	0.0028555	5	Island	-0.0287455	FALSE
cg02428652	NARF	7.24901e-05	0.0326588	0.0192129	0.00139529	0.00956842	0.00155904	17	Island	-0.00964453	FALSE
cg16989197	OCA2	7.36452e-05	0.0330521	0.638175	0.0148257	0.72005	0.0111766	15	0	0.0818745	hyper
cg09933454	0	7.36551e-05	0.0330521	0.458745	0.0102775	0.542793	0.0152883	12	0	0.0840486	hyper
cg25287706	0	7.39316e-05	0.0330926	0.730989	0.00778988	0.772897	0.00540883	15	0	0.0419082	hyper
cg25159539	FEM1B	7.39916e-05	0.0330926	0.0697242	0.00195051	0.0558271	0.00254885	15	Island	-0.0138971	FALSE
cg04554929	0	7.40375e-05	0.0330926	0.273595	0.0291299	0.109768	0.019442	8	Island	-0.163827	FALSE
cg14474302	0	7.42295e-05	0.0330994	0.182923	0.038074	0.513974	0.0670862	15	N_Shore	0.331051	hyper
cg04674383	CACNG8	7.43268e-05	0.0330994	0.0847558	0.007656	0.0440785	0.00401903	19	N_Shore	-0.0406772	FALSE
cg17773453	PRKCE	7.44938e-05	0.0330994	0.912918	0.912918	0.890496	0.00336757	2	0	-0.0224223	FALSE
cg26132853	MIR1292	7.46169e-05	0.0330994	0.0486899	0.00141503	0.0402616	0.00130616	20	N_Shore	-0.00842827	FALSE
cg01013317	0	7.46375e-05	0.0330994	0.696013	0.0113958	0.755316	0.00532985	19	N_Shelf	0.0593025	hyper
cg13921324	GPC2	7.50748e-05	0.0332353	0.153515	0.00627799	0.112996	0.00613025	7	Island	-0.0405188	FALSE
cg03017269	SV2B	7.51395e-05	0.0332353	0.0408955	0.0103278	0.0245798	0.00931118	15	Island	-0.0163158	FALSE
cg06327917	LRRC8E	7.53299e-05	0.0332626	0.12524	0.00331792	0.101712	0.00391061	19	Island	-0.0235283	FALSE
cg04584675	0	7.53972e-05	0.0332626	0.461411	0.0120361	0.339697	0.024093	3	0	-0.121714	FALSE
cg14914822	NEDD4L	7.57075e-05	0.0333562	0.0388099	0.00179241	0.0290507	0.0013026	18	S_Shore	-0.00975916	FALSE
cg20704381	ADARB2	7.59333e-05	0.0333719	0.913447	0.00819692	0.816205	0.0213654	10	Island	-0.0972416	FALSE
cg13183651	KRTAP3-3	7.59395e-05	0.0333719	0.76373	0.0346071	0.383486	0.0769461	17	0	-0.380244	FALSE
cg05959241	IPO7	7.63764e-05	0.0334769	0.585741	0.0230967	0.708334	0.0121951	11	S_Shelf	0.122593	hyper
cg25783745	MYH9	7.63876e-05	0.0334769	0.834404	0.0088807	0.88562	0.0076122	22	0	0.0512165	hyper
cg17205717	0	7.64742e-05	0.0334769	0.590659	0.0225885	0.402111	0.0377374	21	0	-0.188548	FALSE
cg16722983	TTC7B	7.69057e-05	0.0336204	0.611217	0.0161365	0.50943	0.0169689	14	0	-0.101787	FALSE
cg11913696	AHSA1	7.70938e-05	0.0336204	0.751266	0.0072657	0.79134	0.00456338	14	0	0.0400739	hyper
cg19393762	TNNT1	7.72153e-05	0.0336204	0.784849	0.00586408	0.820178	0.00559331	19	0	0.0353288	hyper
cg15860235	SH3BP2	7.72992e-05	0.0336204	0.793984	0.00666623	0.8297	0.00462259	4	N_Shore	0.0357164	hyper
cg05840412	0	7.74225e-05	0.0336204	0.258786	0.0191337	0.401462	0.0247188	13	0	0.142676	hyper
cg26099876	EIF2C2	7.74346e-05	0.0336204	0.0762224	0.00865639	0.132901	0.00980431	8	Island	0.0566789	hyper
cg01802772	ACOT11	7.74948e-05	0.0336204	0.244233	0.0672928	0.655385	0.0580912	1	0	0.411152	hyper
cg24319178	0	7.77509e-05	0.0336855	0.699842	0.00610221	0.745273	0.00861982	6	0	0.0454308	hyper
cg25212993	44812	7.8036e-05	0.0336855	0.105597	0.00570098	0.0717422	0.00527161	5	S_Shore	-0.0338552	FALSE
cg04221606	AKAP12	7.80783e-05	0.0336855	0.0996456	0.00947948	0.181942	0.0154999	6	N_Shore	0.0822963	hyper
cg14939821	DOCK1	7.81376e-05	0.0336855	0.349098	0.0237926	0.495146	0.0237006	10	0	0.146048	hyper
cg18763656	IKBKE	7.81406e-05	0.0336855	0.0145532	0.000946985	0.00900952	0.000846508	1	0	-0.00554367	FALSE
cg18424635	HLA-DRB5	7.84614e-05	0.0337809	0.402595	0.0336604	0.187568	0.0364273	6	S_Shore	-0.215027	FALSE
cg02845673	SCIMP	7.86271e-05	0.0337852	0.84538	0.0260805	0.784123	0.0460927	17	0	-0.0612573	FALSE
cg25457832	EFCAB1	7.87113e-05	0.0337852	0.252882	0.00941591	0.201569	0.00693246	8	N_Shore	-0.051313	FALSE
cg07425555	PODNL1	7.87696e-05	0.0337852	0.294007	0.010727	0.361441	0.00995341	19	0	0.0674335	hyper
cg02635592	0	7.90175e-05	0.0338487	0.0946085	0.0297232	0.0503142	0.0233765	3	S_Shore	-0.0442944	FALSE
cg20116138	TUBGCP3	7.94291e-05	0.033919	0.495328	0.0120046	0.565398	0.0106902	13	0	0.0700698	hyper
cg21523688	SORD	7.96483e-05	0.033919	0.493948	0.0163101	0.388494	0.0181147	15	S_Shelf	-0.105453	FALSE
cg25709906	MTAP	7.96538e-05	0.033919	0.399421	0.0189214	0.278953	0.0203922	9	0	-0.120468	FALSE
cg24533060	0	7.98426e-05	0.033919	0.593091	0.0144659	0.485335	0.0205228	2	0	-0.107756	FALSE
cg22367159	0	7.98629e-05	0.033919	0.576062	0.00966964	0.657192	0.0163549	1	N_Shore	0.0811298	hyper
cg11128862	SOX13	7.98741e-05	0.033919	0.659779	0.0180859	0.559947	0.0115171	1	0	-0.0998318	FALSE
cg14096311	SH3D19	7.98804e-05	0.033919	0.234825	0.0243924	0.432688	0.0361879	4	0	0.197863	hyper
cg21583518	UBE2J2	8.0352e-05	0.0340427	0.40308	0.00641784	0.362594	0.00680007	1	0	-0.0404853	FALSE
cg17809780	ATG7	8.03721e-05	0.0340427	0.637653	0.637653	0.669189	0.006367	3	0	0.0315359	hyper
cg24903144	PAX2	8.15642e-05	0.0344616	0.406121	0.00694262	0.35367	0.010096	10	Island	-0.0524506	FALSE
cg02988727	ZNF219	8.16708e-05	0.0344638	0.139135	0.06448	0.25141	0.072029	14	S_Shore	0.112276	hyper
cg18075755	C1QTNF7	8.19211e-05	0.0345142	0.304295	0.304295	0.737243	0.0755289	4	0	0.432948	hyper
cg25465065	PMF1	8.19934e-05	0.0345142	0.430319	0.0610786	0.735917	0.0327318	1	0	0.305598	hyper
cg26130797	0	8.25056e-05	0.0346868	0.29161	0.0152151	0.216181	0.00779637	1	0	-0.0754288	FALSE
cg20845336	0	8.27233e-05	0.0347211	0.822822	0.0175228	0.916614	0.0123436	20	Island	0.0937922	hyper
cg15487791	TBC1D19	8.27916e-05	0.0347211	0.578874	0.0122009	0.680223	0.0204351	4	N_Shore	0.101349	hyper
cg03271487	0	8.29175e-05	0.034731	0.165862	0.0283301	0.389313	0.0404366	11	0	0.223451	hyper
cg18766791	0	8.33085e-05	0.034811	0.742581	0.0108671	0.669517	0.0130692	7	0	-0.073064	FALSE
cg19561181	ANKRD60	8.33133e-05	0.034811	0.750442	0.0125769	0.640086	0.0227332	20	0	-0.110357	FALSE
cg05871802	KCNC1	8.34601e-05	0.0348295	0.564521	0.0330049	0.750869	0.0230656	11	0	0.186348	hyper
cg05655935	BTAF1	8.37992e-05	0.0348566	0.103684	0.00295202	0.0859133	0.00249235	10	Island	-0.0177712	FALSE
cg01379158	NT5M	8.38173e-05	0.0348566	0.17378	0.00291539	0.152399	0.0037007	17	Island	-0.0213811	FALSE
cg08968978	LOC100190940	8.38819e-05	0.0348566	0.801197	0.0112264	0.543072	0.0571679	12	N_Shelf	-0.258125	FALSE
cg10043073	LOC101927907	8.39356e-05	0.0348566	0.680268	0.0122702	0.755771	0.0109501	2	0	0.0755025	hyper
cg01744029	0	8.41348e-05	0.0348568	0.724712	0.0446198	0.334896	0.0742322	22	0	-0.389816	FALSE
cg20075807	0	8.41412e-05	0.0348568	0.621311	0.00938154	0.569789	0.00719121	17	0	-0.051522	FALSE
cg17635724	USP45	8.45766e-05	0.0349781	0.0125343	0.0125343	0.00617687	0.00100866	6	Island	-0.00635742	FALSE
cg20191338	LOC100130522	8.464e-05	0.0349781	0.218366	0.0136824	0.297256	0.0119784	18	S_Shore	0.0788906	hyper
cg24991845	0	8.51817e-05	0.0350064	0.528804	0.0749492	0.139704	0.0477962	22	0	-0.3891	FALSE
cg11099003	NPAS2	8.5266e-05	0.0350064	0.878105	0.00486017	0.829987	0.00958574	2	0	-0.0481181	FALSE
cg07007312	DGKQ	8.52912e-05	0.0350064	0.645692	0.00976118	0.580424	0.0104808	4	Island	-0.0652684	FALSE
cg09314196	ZNF492	8.54412e-05	0.0350064	0.313389	0.0356014	0.570849	0.0442271	19	N_Shore	0.25746	hyper
cg14362416	0	8.54546e-05	0.0350064	0.739373	0.00498275	0.768272	0.00381035	17	0	0.0288981	hyper
cg02551095	0	8.55893e-05	0.0350064	0.757441	0.00430029	0.791964	0.00633227	15	0	0.0345231	hyper
cg16797009	0	8.55937e-05	0.0350064	0.678284	0.00987654	0.741793	0.0109819	2	0	0.0635094	hyper
cg04453550	TNFRSF17	8.56361e-05	0.0350064	0.461634	0.0597896	0.768888	0.0276599	16	0	0.307254	hyper
cg03611598	MYCBPAP	8.59038e-05	0.035042	0.118085	0.00751037	0.166625	0.00752702	17	Island	0.0485402	hyper
cg05564780	NCBP1	8.60047e-05	0.035042	0.493671	0.00761049	0.563889	0.0136861	9	S_Shelf	0.0702174	hyper
cg06830264	TCEA2	8.60324e-05	0.035042	0.321823	0.00803772	0.374126	0.00817475	20	S_Shore	0.0523033	hyper
cg26563651	TNC	8.62073e-05	0.0350712	0.569345	0.0563741	0.840132	0.0243348	9	0	0.270787	hyper
cg19312667	0	8.63497e-05	0.0350871	0.133356	0.014155	0.0669304	0.0050275	4	Island	-0.0664256	FALSE
cg19953917	SCHIP1	8.65457e-05	0.0351247	0.671064	0.0109869	0.492691	0.0411852	3	0	-0.178374	FALSE
cg04074153	0	8.68789e-05	0.0352178	0.394675	0.0166257	0.483437	0.00947837	12	0	0.0887627	hyper
cg02057050	SH3BP2	8.72948e-05	0.0353116	0.483394	0.0341658	0.290718	0.0240667	4	S_Shelf	-0.192676	FALSE
cg18442075	DNAJC7	8.73182e-05	0.0353116	0.112362	0.017302	0.0299467	0.00707287	17	Island	-0.0824157	FALSE
cg24655016	LRRC34	8.76997e-05	0.0354238	0.151272	0.00941259	0.205038	0.00810977	3	S_Shore	0.0537664	hyper
cg26283191	0	8.79463e-05	0.0354812	0.799359	0.0156183	0.663598	0.0280465	1	0	-0.135761	FALSE
cg11836949	GNB1	8.85431e-05	0.0356719	0.654362	0.0136636	0.764849	0.0204251	1	0	0.110487	hyper
cg19323813	DCDC2C	8.8629e-05	0.0356719	0.68437	0.00664102	0.723119	0.00604141	2	0	0.0387483	hyper
cg10842229	LOC400794	8.90151e-05	0.0357426	0.263799	0.0102213	0.341322	0.0138308	1	0	0.0775232	hyper
cg20291162	DHX58	8.92023e-05	0.0357754	0.407934	0.0177016	0.299482	0.0179833	17	Island	-0.108451	FALSE
cg10765147	PRSS21	8.95235e-05	0.0358619	0.654305	0.0113518	0.72212	0.00952301	16	N_Shore	0.0678145	hyper
cg20659657	JOSD1	8.96302e-05	0.0358624	0.0526999	0.00237981	0.0396404	0.00184867	22	Island	-0.0130595	FALSE
cg04353469	HYAL3	9.00399e-05	0.0359399	0.0721916	0.00212046	0.0593565	0.00184213	3	S_Shore	-0.0128351	FALSE
cg04028224	RAB37	9.0119e-05	0.0359399	0.0243876	0.00100313	0.0173076	0.00120268	17	Island	-0.00708001	FALSE
cg14982585	0	9.02256e-05	0.0359399	0.650279	0.00605097	0.687391	0.00617369	21	S_Shore	0.037112	hyper
cg05392540	0	9.02472e-05	0.0359399	0.838436	0.0066218	0.636529	0.0454092	4	0	-0.201907	FALSE
cg14230379	EFCAB4A	9.04905e-05	0.035963	0.0543768	0.00255079	0.0409987	0.00135665	11	Island	-0.013378	FALSE
cg15561056	0	9.05169e-05	0.035963	0.0932958	0.00475383	0.0682947	0.00323732	22	Island	-0.0250011	FALSE
cg02894362	ACTN4	9.09754e-05	0.0360608	0.631691	0.0618733	0.753536	0.0863171	19	N_Shelf	0.121844	hyper
cg20748132	0	9.19297e-05	0.0363543	0.68719	0.0126207	0.556902	0.0284005	12	0	-0.130288	FALSE
cg09797037	EXOSC10	9.21361e-05	0.0363665	0.485626	0.0105082	0.55678	0.0117039	1	0	0.0711542	hyper
cg18899018	0	9.22298e-05	0.0363665	0.826413	0.00719565	0.684474	0.0333888	2	0	-0.141939	FALSE
cg24980657	0	9.22818e-05	0.0363665	0.420524	0.0139359	0.523708	0.0199632	2	S_Shore	0.103184	hyper
cg07076816	0	9.29614e-05	0.0365549	0.147651	0.018724	0.25515	0.0141732	7	Island	0.107499	hyper
cg07279178	EEF2K	9.29752e-05	0.0365549	0.0634636	0.00547307	0.0341103	0.00325871	16	Island	-0.0293533	FALSE
cg01857034	YES1	9.3215e-05	0.0365747	0.0755966	0.00311341	0.0556092	0.00311879	18	Island	-0.0199874	FALSE
cg21912872	DYRK2	9.32408e-05	0.0365747	0.506916	0.00624909	0.558369	0.0104847	12	0	0.0514534	hyper
cg18778097	NLRP7	9.3388e-05	0.0365902	0.680025	0.0101998	0.744756	0.0112152	19	Island	0.0647303	hyper
cg19106179	MAD1L1	9.35103e-05	0.0365959	0.854817	0.00503477	0.602287	0.0607933	7	0	-0.252529	FALSE
cg04329429	0	9.37725e-05	0.0366285	0.8329	0.00516669	0.867651	0.00569586	2	0	0.034751	hyper
cg07740110	TRPV3	9.38093e-05	0.0366285	0.459934	0.0115483	0.557631	0.0185785	17	S_Shore	0.0976973	hyper
cg20135711	ITGB7	9.40063e-05	0.0366384	0.840601	0.00337179	0.757511	0.0197641	12	S_Shore	-0.0830897	FALSE
cg26377940	0	9.41103e-05	0.0366384	0.766242	0.00566478	0.797807	0.00464579	1	0	0.0315646	hyper
cg15279748	HLA-J	9.43609e-05	0.0366753	0.219042	0.00635565	0.262116	0.0078977	6	Island	0.0430743	hyper
cg20449914	KCNMB3	9.47302e-05	0.0367767	0.878972	0.00273956	0.893939	0.00212965	3	0	0.0149668	hyper
cg15393619	SERTAD3	9.51248e-05	0.0368877	0.0591306	0.00367739	0.0399779	0.00245629	19	Island	-0.0191527	FALSE
cg17255245	0	9.52811e-05	0.0368949	0.738465	0.738465	0.589355	0.0312857	12	0	-0.149111	FALSE
cg26088269	NTM	9.53605e-05	0.0368949	0.675339	0.0120545	0.736543	0.00731142	11	0	0.0612041	hyper
cg13027142	NRXN1	9.57731e-05	0.0370124	0.268126	0.0189237	0.148003	0.0185865	2	0	-0.120123	FALSE
cg25204988	NF1	9.65013e-05	0.0371761	0.00874121	0.00109325	0.00299971	0.000754895	17	Island	-0.0057415	FALSE
cg20785120	BCAS4	9.65249e-05	0.0371761	0.47423	0.0323523	0.642521	0.0216104	20	0	0.16829	hyper
cg23024343	COG5	9.66857e-05	0.0371958	0.399524	0.0295598	0.560534	0.022896	7	N_Shelf	0.161009	hyper
cg21709241	0	9.68657e-05	0.0372229	0.663354	0.00878144	0.713107	0.00757115	6	0	0.0497526	hyper
cg04002935	0	9.7177e-05	0.0373003	0.739089	0.00789461	0.688266	0.00801162	5	0	-0.050823	FALSE
cg24393444	0	9.742e-05	0.0373514	0.195613	0.00473226	0.151692	0.00937376	1	0	-0.0439205	FALSE
cg06526704	0	9.79806e-05	0.0375079	0.746609	0.00786324	0.79184	0.00606072	20	0	0.0452308	hyper
cg11197664	0	9.8049e-05	0.0375079	0.675049	0.0153007	0.780364	0.0177411	5	N_Shelf	0.105315	hyper
cg25198599	0	9.82332e-05	0.0375361	0.746663	0.00972798	0.808159	0.010705	12	0	0.0614955	hyper
cg26281971	C3	9.87038e-05	0.0376324	0.519708	0.0106328	0.593608	0.013883	19	N_Shore	0.0739007	hyper
cg23387874	LINC01030	9.87068e-05	0.0376324	0.695006	0.0107236	0.750853	0.00724142	8	0	0.0558472	hyper
cg08367638	NDRG4	9.89089e-05	0.0376672	0.117794	0.00226785	0.103941	0.00205203	16	S_Shore	-0.0138526	FALSE
cg09214892	0	9.90714e-05	0.0376868	0.859956	0.0108647	0.914768	0.00480521	16	0	0.0548123	hyper
cg19089314	ADM2	9.95073e-05	0.037768	0.105482	0.00544462	0.0753053	0.0044583	22	Island	-0.0301763	FALSE
cg15986164	GAK	9.98919e-05	0.037817	0.865489	0.00472981	0.891924	0.00396402	4	S_Shore	0.0264353	hyper
cg17486446	SNORA54	9.99216e-05	0.037817	0.795345	0.795345	0.862146	0.00968087	11	0	0.0668014	hyper
cg01265383	TCTEX1D2	9.99703e-05	0.037817	0.0784554	0.00483738	0.0527985	0.00281508	3	Island	-0.0256569	FALSE
cg21723689	GALNT9	0.000100311	0.0378938	0.870927	0.00848203	0.91287	0.00466577	12	Island	0.0419428	hyper
cg13393476	0	0.000100524	0.0378938	0.0184145	0.00154736	0.0099475	0.00102103	19	Island	-0.00846697	FALSE
cg16568782	VPS37D	0.000100552	0.0378938	0.0782696	0.00410274	0.0572796	0.00261107	7	Island	-0.02099	FALSE
cg19204859	CST7	0.000100619	0.0378938	0.398885	0.0131004	0.48643	0.016036	20	0	0.0875449	hyper
cg16655091	ATP8A2	0.000100762	0.0379056	0.568488	0.0485058	0.79198	0.0163092	13	S_Shelf	0.223492	hyper
cg13549345	NACC2	0.000100902	0.037916	0.901959	0.00378285	0.92379	0.00296381	9	S_Shore	0.0218316	hyper
cg15708909	HLA-DRB5	0.000101244	0.0380027	0.567271	0.0304983	0.748799	0.029799	6	N_Shelf	0.181527	hyper
cg04773618	SLC38A7	0.000101677	0.0380754	0.743193	0.00704781	0.581621	0.0363569	16	0	-0.161572	FALSE
cg18586758	0	0.000101751	0.0380754	0.940599	0.00194334	0.954622	0.00270874	2	Island	0.0140233	hyper
cg17521327	LAP3	0.000101774	0.0380754	0.664915	0.664915	0.730406	0.00845568	4	N_Shore	0.0654912	hyper
cg11282840	0	0.000101994	0.0381157	0.690552	0.0454752	0.325307	0.0684463	8	0	-0.365244	FALSE
cg01762626	ANKS3	0.000102302	0.0381467	0.0190025	0.00114245	0.0113121	0.00127852	16	Island	-0.00769037	FALSE
cg03264503	0	0.000102478	0.0381705	0.683098	0.0103402	0.741307	0.00754745	7	0	0.0582094	hyper
cg22762409	STAT4	0.000103112	0.038264	0.295723	0.0186378	0.395583	0.0139742	2	0	0.0998599	hyper
cg13553703	TNPO2	0.000103154	0.038264	0.799968	0.00609953	0.464014	0.0770164	19	N_Shelf	-0.335954	FALSE
cg06754542	PVT1	0.000103281	0.038264	0.857841	0.00882601	0.572242	0.0650326	8	0	-0.285599	FALSE
cg03814316	TAOK2	0.000103292	0.038264	0.902168	0.00399385	0.924627	0.00291105	16	Island	0.0224587	hyper
cg23555395	0	0.000103595	0.0383066	0.630554	0.0103709	0.705634	0.0145652	2	0	0.0750795	hyper
cg15043638	0	0.000103716	0.0383066	0.703833	0.00395164	0.734878	0.00628121	21	0	0.0310448	hyper
cg05706437	0	0.000103754	0.0383066	0.771162	0.0105376	0.832244	0.00841235	1	0	0.0610821	hyper
cg12908908	0	0.000103858	0.0383066	0.282237	0.0578109	0.591128	0.0351613	5	0	0.308891	hyper
cg23266840	DNAJC5B	0.000104189	0.0383868	0.245581	0.0133213	0.172894	0.0105616	8	0	-0.0726863	FALSE
cg15476528	SLC22A17	0.00010442	0.0384284	0.0541682	0.00233727	0.0408451	0.00207899	14	Island	-0.0133231	FALSE
cg11143987	0	0.000104577	0.0384284	0.573875	0.0152168	0.477449	0.0151197	1	0	-0.0964258	FALSE
cg26623224	TRPM4	0.000104666	0.0384284	0.0952638	0.00548487	0.067676	0.00330731	19	Island	-0.0275877	FALSE
cg14245918	KAZN	0.000104754	0.0384284	0.372654	0.0545835	0.640585	0.0201052	1	0	0.267932	hyper
cg24998464	0	0.000105118	0.0384789	0.624398	0.00691558	0.67891	0.0110646	14	0	0.0545128	hyper
cg23148406	AAGAB	0.000105532	0.0385481	0.0929444	0.00661111	0.0552605	0.00589322	15	S_Shore	-0.0376839	FALSE
cg16852767	PCF11	0.000105614	0.0385481	0.0636781	0.00537583	0.094229	0.00475777	11	S_Shore	0.0305509	hyper
cg25579180	WBSCR17	0.000105648	0.0385481	0.0675926	0.00383008	0.141195	0.0175025	7	0	0.0736027	hyper
cg19786602	0	0.000105878	0.0385907	0.417178	0.0248748	0.285422	0.0181273	17	0	-0.131756	FALSE
cg09143360	LOC100129461	0.000106148	0.0386218	0.0530076	0.00240716	0.037217	0.00257618	6	0	-0.0157905	FALSE
cg21727907	TUBA3C	0.000106235	0.0386218	0.877685	0.00481205	0.908413	0.00546827	13	Island	0.0307272	hyper
cg26342454	SLC2A9	0.000106373	0.0386218	0.459842	0.0102571	0.52905	0.012875	4	0	0.0692077	hyper
cg05973262	NOTCH4	0.000106418	0.0386218	0.50034	0.0122245	0.438536	0.00569346	6	0	-0.0618042	FALSE
cg02995710	EIF4E3	0.00010682	0.0387262	0.510472	0.0722606	0.354798	0.117283	3	S_Shore	-0.155674	FALSE
cg23982607	GNB1	0.000107141	0.0387378	0.0981855	0.00622092	0.144271	0.00909664	1	S_Shore	0.0460851	hyper
cg17592693	0	0.000107153	0.0387378	0.67289	0.67289	0.710408	0.00670786	2	0	0.0375179	hyper
cg11965913	PM20D1	0.000107194	0.0387378	0.328386	0.0476095	0.0982589	0.0151683	1	S_Shore	-0.230127	FALSE
cg23727079	0	0.000107509	0.0388105	0.261885	0.0495093	0.535224	0.040844	7	0	0.273339	hyper
cg14716968	DLG2	0.000108061	0.0389436	0.41712	0.0101606	0.470595	0.007296	11	0	0.0534751	hyper
cg15219433	IL6ST	0.000108207	0.0389436	0.0329094	0.00172796	0.0238399	0.00123037	5	Island	-0.0090695	FALSE
cg01615050	0	0.000108294	0.0389436	0.478861	0.0466029	0.244341	0.0212608	6	Island	-0.23452	FALSE
cg05614191	ATG12	0.000108337	0.0389436	0.872226	0.00610292	0.90813	0.00511949	5	0	0.0359041	hyper
cg26154188	0	0.000108712	0.0390373	0.0107296	0.000776045	0.006474	0.000630228	22	Island	-0.0042556	FALSE
cg19812198	0	0.000109127	0.0390828	0.477745	0.0117796	0.560369	0.0158388	20	0	0.0826246	hyper
cg02613435	LZTS2	0.000109171	0.0390828	0.094253	0.038895	0.180629	0.066009	10	Island	0.0863759	hyper
cg03054157	HES6	0.000109184	0.0390828	0.039595	0.00428172	0.0171289	0.00245143	2	Island	-0.0224661	FALSE
cg26576978	0	0.000110233	0.0393753	0.823842	0.0278962	0.480805	0.0786172	6	0	-0.343037	FALSE
cg14227762	0	0.00011044	0.0394077	0.769173	0.0117977	0.843703	0.011756	14	0	0.0745298	hyper
cg05260576	SH3BP5	0.000110769	0.039457	0.806134	0.00590535	0.837687	0.00366801	3	S_Shore	0.0315536	hyper
cg26352073	ABCA9	0.00011081	0.039457	0.602554	0.0102449	0.661592	0.00946817	17	0	0.0590375	hyper
cg25339566	TCTEX1D1	0.000111192	0.0395358	0.0314545	0.00218071	0.0207108	0.001229	1	Island	-0.0107436	FALSE
cg11995374	0	0.000111264	0.0395358	0.7793	0.008749	0.82708	0.00590279	7	S_Shelf	0.0477797	hyper
cg16409497	HMGA2	0.000111453	0.0395615	0.052158	0.00263249	0.0386	0.00177344	12	Island	-0.013558	FALSE
cg23656890	DAD1L	0.000111628	0.0395821	0.58107	0.0164451	0.481484	0.0169728	12	0	-0.0995863	FALSE
cg22158650	0	0.000111903	0.0396384	0.0533785	0.00270694	0.0385817	0.0021942	7	Island	-0.0147968	FALSE
cg23575815	AKAP11	0.00011216	0.0396599	0.199297	0.00857204	0.151614	0.0072827	13	N_Shore	-0.0476829	FALSE
cg12657416	FAM69B	0.000112324	0.0396599	0.41759	0.079965	0.0484745	0.00193239	9	Island	-0.369115	FALSE
cg17549365	TAGLN2	0.000112381	0.0396599	0.0621023	0.0621023	0.0484898	0.0018401	1	Island	-0.0136125	FALSE
cg07900658	CAGE1	0.000112431	0.0396599	0.0248482	0.00391992	0.0481724	0.00341147	6	Island	0.0233242	hyper
cg21690645	SLC7A1	0.000112706	0.0397157	0.872264	0.00960043	0.765434	0.0241452	13	0	-0.10683	FALSE
cg15780967	PPP2R5E	0.000112916	0.0397484	0.764432	0.0194709	0.601575	0.0341597	14	0	-0.162857	FALSE
cg15950487	0	0.00011304	0.039751	0.673351	0.00552218	0.702978	0.00425628	13	0	0.0296269	hyper
cg19525261	0	0.000113254	0.0397851	0.568716	0.0168764	0.667535	0.0162468	11	0	0.098819	hyper
cg07312696	0	0.000114293	0.0400697	0.24567	0.0130704	0.318463	0.0094828	13	0	0.0727932	hyper
cg23934295	FLRT2	0.000115033	0.040285	0.221932	0.0115055	0.151852	0.0120818	14	N_Shore	-0.0700796	FALSE
cg15809122	RAB36	0.000115246	0.0403181	0.0681471	0.00189341	0.0550261	0.00251526	22	Island	-0.013121	FALSE
cg11775292	0	0.000115742	0.0404117	0.490077	0.00906033	0.56685	0.0149675	15	S_Shore	0.0767721	hyper
cg20173897	SLC44A1	0.000115752	0.0404117	0.032833	0.00189378	0.0221103	0.0016935	9	Island	-0.0107227	FALSE
cg25815482	0	0.00011615	0.0404744	0.769092	0.0122149	0.827368	0.00594857	13	0	0.0582764	hyper
cg17685115	LPCAT1	0.00011617	0.0404744	0.912922	0.912922	0.936624	0.00288278	5	Island	0.0237017	hyper
cg07607066	TBC1D22A	0.000116296	0.0404769	0.8547	0.00588239	0.894492	0.00677573	22	Island	0.0397925	hyper
cg16810626	GATA4	0.000117028	0.0406259	0.290985	0.011552	0.221882	0.011721	8	0	-0.069103	FALSE
cg24625034	0	0.000117042	0.0406259	0.770654	0.0109281	0.822623	0.00524172	7	0	0.0519686	hyper
cg09133032	DRD4	0.000117336	0.0406259	0.230198	0.0201443	0.109146	0.0181167	11	Island	-0.121052	FALSE
cg03029551	MIR604	0.000117386	0.0406259	0.439927	0.00947426	0.494936	0.0078087	10	0	0.0550096	hyper
cg03756721	SPPL2B	0.0001174	0.0406259	0.193055	0.0127021	0.285721	0.0167258	19	N_Shore	0.0926664	hyper
cg16440532	LOC100289333	0.000117442	0.0406259	0.447841	0.0116958	0.516259	0.0113145	19	0	0.0684183	hyper
cg18794925	0	0.000118342	0.0408321	0.32281	0.0126867	0.400868	0.0136628	12	0	0.0780579	hyper
cg03232059	0	0.000118527	0.0408321	0.66586	0.00527691	0.698435	0.00506192	5	0	0.0325754	hyper
cg07477296	ZNF788	0.000118735	0.0408321	0.64637	0.00855633	0.694778	0.00657448	19	N_Shore	0.0484077	hyper
cg01594260	LOC339788	0.000118759	0.0408321	0.241663	0.0613547	0.686965	0.0802251	2	0	0.445301	hyper
cg26151740	CNOT3	0.00011939	0.0409906	0.0571123	0.00291683	0.0416669	0.00219309	19	Island	-0.0154454	FALSE
cg23213018	0	0.000119461	0.0409906	0.941873	0.00436467	0.964263	0.00296168	22	Island	0.0223902	hyper
cg03020379	PTGER1	0.000119857	0.0410848	0.773684	0.081041	0.447329	0.282151	19	S_Shore	-0.326354	FALSE
cg25373063	MRPS21	0.000120038	0.0411056	0.0181716	0.00145769	0.00914659	0.0015932	1	N_Shore	-0.00902505	FALSE
cg20758756	0	0.000120163	0.0411067	0.600766	0.021783	0.728861	0.0214111	18	0	0.128095	hyper
cg19571721	DLGAP2	0.000120931	0.0413281	0.767261	0.00967385	0.818746	0.00740879	8	0	0.0514851	hyper
cg03947832	0	0.000121136	0.0413337	0.541385	0.00911789	0.589598	0.00559223	10	0	0.0482127	hyper
cg15049005	LINC01169	0.000121483	0.0413563	0.666426	0.0194166	0.756261	0.00789146	15	N_Shore	0.0898352	hyper
cg11674373	ITIH5	0.000121501	0.0413563	0.0899144	0.00519915	0.0621398	0.00332247	10	0	-0.0277747	FALSE
cg02192673	NPFFR2	0.000121769	0.0413852	0.42365	0.00634829	0.480432	0.0113691	4	Island	0.0567818	hyper
cg18442223	FZD6	0.000122003	0.0413852	0.84032	0.00342145	0.86544	0.00502068	8	0	0.0251197	hyper
cg22790777	SLC25A39	0.000122139	0.0413852	0.889224	0.00408782	0.913638	0.00416643	17	N_Shelf	0.0244144	hyper
cg02275027	0	0.00012221	0.0413852	0.729965	0.00503021	0.770853	0.00787657	11	0	0.0408877	hyper
cg05414652	0	0.000122396	0.0413852	0.562027	0.01494	0.66063	0.0165535	17	S_Shore	0.098603	hyper
cg25377862	0	0.000122501	0.0413852	0.383752	0.0186023	0.27455	0.018283	5	0	-0.109202	FALSE
cg18657988	FOXN3	0.000122509	0.0413852	0.463321	0.015919	0.349357	0.0224761	14	0	-0.113965	FALSE
cg16455339	ARID1B	0.000122999	0.041485	0.773362	0.0191738	0.550695	0.0511473	6	0	-0.222668	FALSE
cg23687258	0	0.000123284	0.041485	0.128451	0.0053061	0.0990185	0.004571	6	Island	-0.0294328	FALSE
cg02325316	0	0.00012333	0.041485	0.864004	0.00542949	0.602136	0.060851	3	N_Shore	-0.261868	FALSE
cg22569011	HMHA1	0.000123875	0.041485	0.828533	0.00388536	0.850742	0.00360402	19	N_Shore	0.0222088	hyper
cg23361828	0	0.000124075	0.041485	0.514006	0.0228998	0.652509	0.0240248	2	0	0.138503	hyper
cg03249723	LOC158434	0.000124144	0.041485	0.632566	0.0389124	0.432712	0.021171	9	0	-0.199854	FALSE
cg23574427	BBS7	0.000124162	0.041485	0.496774	0.0269749	0.638711	0.0201034	4	S_Shore	0.141938	hyper
cg01128503	ARHGEF10	0.000124197	0.041485	0.0786728	0.0023611	0.0606505	0.00336857	8	Island	-0.0180224	FALSE
cg12087468	0	0.0001242	0.041485	0.126821	0.00603703	0.178067	0.01008	10	S_Shore	0.0512458	hyper
cg00216913	0	0.000124572	0.0415687	0.844441	0.00370572	0.866739	0.00338258	16	0	0.0222979	hyper
cg13147822	MECOM	0.000124976	0.0416225	0.0343807	0.00121949	0.0260467	0.00144677	3	Island	-0.00833401	FALSE
cg22875243	ITGB5	0.000124979	0.0416225	0.700377	0.0121172	0.765063	0.00944205	3	0	0.0646865	hyper
cg14050247	0	0.000125318	0.0416945	0.579786	0.00929929	0.631034	0.00668214	9	0	0.0512481	hyper
cg17721355	0	0.000125463	0.0417021	0.583223	0.583223	0.640154	0.0118838	8	0	0.0569313	hyper
cg22314900	0	0.000125739	0.0417528	0.0891466	0.00297335	0.074538	0.00173649	2	Island	-0.0146086	FALSE
cg14677380	CMTM7	0.00012633	0.0419082	0.728261	0.00656673	0.768775	0.0071905	3	0	0.040514	hyper
cg26347089	VWA3B	0.000127032	0.0420241	0.586542	0.0119072	0.657836	0.0122879	2	0	0.0712944	hyper
cg16835636	RPS6KL1	0.000127092	0.0420241	0.815341	0.00400975	0.837668	0.00351133	14	N_Shore	0.0223279	hyper
cg07792560	YIF1A	0.000127152	0.0420241	0.0411537	0.00179312	0.0308072	0.00147907	11	Island	-0.0103465	FALSE
cg06747456	0	0.000127174	0.0420241	0.448305	0.0248452	0.596664	0.0223586	12	0	0.14836	hyper
cg19154858	ITM2B	0.000127933	0.0422243	0.0420605	0.00191873	0.0304585	0.00202301	13	Island	-0.011602	FALSE
cg14955070	SEMA4A	0.000128029	0.0422243	0.651294	0.0111938	0.709312	0.00802419	1	0	0.0580187	hyper
cg04052337	ADAMTSL2	0.000128187	0.0422355	0.0247365	0.0015315	0.0149948	0.00158851	9	Island	-0.00974178	FALSE
cg23240888	0	0.000128713	0.0423315	0.147212	0.0113087	0.223219	0.0145068	12	N_Shore	0.0760074	hyper
cg25326952	PDIA4	0.000128732	0.0423315	0.268729	0.00759401	0.374286	0.0249374	7	0	0.105556	hyper
cg08173049	BNIP2	0.000128852	0.0423315	0.119765	0.00280981	0.103222	0.00244896	15	N_Shore	-0.0165435	FALSE
cg15896978	APOA1	0.000129273	0.0423974	0.647311	0.00420853	0.695497	0.0110989	11	S_Shelf	0.0481853	hyper
cg14835057	GPR27	0.000129404	0.0423974	0.00921925	0.000930082	0.00422493	0.000743291	3	Island	-0.00499432	FALSE
cg06151744	P2RX5	0.000129615	0.0423974	0.828524	0.00625784	0.863473	0.00472695	17	N_Shelf	0.034949	hyper
cg14890311	SPEG	0.000129709	0.0423974	0.534203	0.0183062	0.430504	0.0167838	2	0	-0.103699	FALSE
cg22980046	0	0.000129742	0.0423974	0.610221	0.00972766	0.674774	0.0122245	2	0	0.0645533	hyper
cg23100370	RANBP2	0.000129802	0.0423974	0.337503	0.00581719	0.301987	0.00626917	2	Island	-0.0355159	FALSE
cg14261943	ZNF311	0.000129968	0.042411	0.827174	0.018869	0.671947	0.0302881	6	0	-0.155227	FALSE
cg09050832	0	0.000130181	0.0424277	0.393009	0.021291	0.559684	0.031767	8	Island	0.166675	hyper
cg16775095	0	0.000130482	0.0424277	0.506546	0.0586857	0.770443	0.019315	15	N_Shore	0.263897	hyper
cg26258950	HMCN1	0.000130524	0.0424277	0.863239	0.0031047	0.845144	0.00304026	1	0	-0.0180943	FALSE
cg20591136	0	0.000130631	0.0424277	0.901135	0.0040607	0.922031	0.00285958	17	Island	0.0208957	hyper
cg12918234	0	0.000130644	0.0424277	0.49939	0.00734737	0.552996	0.00981677	16	S_Shelf	0.0536059	hyper
cg13941235	RXRA	0.000131003	0.0425038	0.280474	0.0145843	0.403444	0.0242709	9	0	0.122971	hyper
cg22603971	RASGRP1	0.00013155	0.0426127	0.82995	0.00995341	0.770469	0.0102956	15	0	-0.0594802	FALSE
cg23223742	EFR3B	0.00013159	0.0426127	0.0212072	0.00157537	0.0128111	0.00123775	2	Island	-0.00839609	FALSE
cg17216478	ECE1	0.000131787	0.0426231	0.0324418	0.00149756	0.0237929	0.00144	1	Island	-0.00864899	FALSE
cg20930043	GRM5	0.000131873	0.0426231	0.342466	0.0155713	0.441674	0.018249	11	0	0.0992084	hyper
cg03471106	HCG18	0.000132156	0.0426742	0.20203	0.00796615	0.151744	0.00817483	6	Island	-0.0502854	FALSE
cg23683286	PPP1R36	0.000132733	0.0428156	0.791895	0.00545763	0.824201	0.00554379	14	0	0.0323065	hyper
cg06244272	SCARNA3	0.000132847	0.0428156	0.877294	0.00421973	0.901062	0.00328798	1	0	0.0237684	hyper
cg22727761	PNRC2	0.000133204	0.0428902	0.0653558	0.00334638	0.0473969	0.00268899	1	Island	-0.0179589	FALSE
cg09168193	0	0.000134092	0.0430961	0.806351	0.00710536	0.850359	0.00702073	11	0	0.0440081	hyper
cg04010582	RAB11FIP4	0.000134098	0.0430961	0.832632	0.00369496	0.856432	0.00396074	17	0	0.0237995	hyper
cg05484770	SDK1	0.000134364	0.0431409	0.881821	0.00400228	0.90378	0.00288808	7	0	0.0219593	hyper
cg09300749	SCRIB	0.000134648	0.0431912	0.820049	0.00327959	0.844511	0.00455948	8	S_Shelf	0.0244627	hyper
cg10171723	0	0.000134888	0.0432276	0.679969	0.0213024	0.37496	0.068012	20	0	-0.305009	FALSE
cg15595502	0	0.000135082	0.0432488	0.311653	0.0220538	0.449401	0.0250077	1	0	0.137748	hyper
cg20944283	CADM3	0.000135648	0.0433892	0.603616	0.00631672	0.641514	0.00662391	1	0	0.0378976	hyper
cg13465461	CPT1B	0.000135826	0.0434051	0.876816	0.0039795	0.902938	0.00443594	22	0	0.0261224	hyper
cg19968001	NFKBIB	0.000136221	0.0434574	0.281056	0.0104398	0.213832	0.0125375	19	S_Shore	-0.067224	FALSE
cg01868263	PSTPIP2	0.000136397	0.0434574	0.165614	0.00813963	0.221466	0.00985377	18	0	0.0558526	hyper
cg20720056	ERLIN1	0.00013658	0.0434574	0.841902	0.00623456	0.572364	0.0669865	10	0	-0.269538	FALSE
cg14585115	COBRA1	0.000136582	0.0434574	0.789588	0.00529523	0.822761	0.0060496	9	S_Shelf	0.0331733	hyper
cg04229842	COIL	0.000136629	0.0434574	0.100028	0.00293032	0.084081	0.00206852	17	Island	-0.0159471	FALSE
cg12799314	ADARB2	0.000137091	0.0435537	0.788994	0.00920076	0.859531	0.0133834	10	Island	0.0705369	hyper
cg02107842	MAST4	0.000137188	0.0435537	0.442329	0.0114056	0.534133	0.0178512	5	0	0.0918035	hyper
cg15645344	44621	0.000137489	0.0436084	0.470855	0.00678719	0.436633	0.00452617	4	Island	-0.0342212	FALSE
cg06748066	0	0.00013763	0.0436124	0.574035	0.0236682	0.700974	0.0159305	7	0	0.126939	hyper
cg16072462	PF4	0.000138012	0.0436928	0.362522	0.021532	0.49056	0.0222393	4	Island	0.128037	hyper
cg25535708	NOTCH3	0.00013833	0.043725	0.952989	0.00174202	0.962456	0.00146108	19	S_Shore	0.00946694	hyper
cg02502145	SOS1	0.000138371	0.043725	0.111424	0.0377448	0.515969	0.0863693	2	0	0.404545	hyper
cg17419220	0	0.00013929	0.0439374	0.425237	0.425237	0.737851	0.0437379	9	N_Shelf	0.312614	hyper
cg03084704	0	0.000139431	0.0439374	0.68162	0.00907033	0.741567	0.0102848	16	0	0.0599461	hyper
cg04447387	0	0.000139849	0.0439803	0.669208	0.00864876	0.723371	0.00881524	7	0	0.0541638	hyper
cg07825414	0	0.000139968	0.0439803	0.729551	0.00465083	0.75716	0.00420559	22	Island	0.0276086	hyper
cg23656322	S100A2	0.000139971	0.0439803	0.340288	0.0113627	0.466032	0.0290342	1	0	0.125744	hyper
cg02984410	0	0.000140111	0.0439803	0.803624	0.0257981	0.838896	0.0180368	8	N_Shelf	0.0352716	hyper
cg15442338	CDO1	0.000140217	0.0439803	0.56418	0.019834	0.68163	0.0203682	5	N_Shore	0.11745	hyper
cg03197611	GPR161	0.000140344	0.0439803	0.401784	0.00731202	0.356271	0.00736152	1	0	-0.0455128	FALSE
cg14209562	COL23A1	0.000140773	0.0440633	0.678528	0.00705437	0.741517	0.0128093	5	0	0.0629892	hyper
cg20049294	COX6A1	0.000141164	0.0440633	0.0355828	0.00139771	0.0453595	0.0019402	12	N_Shore	0.00977669	hyper
cg15240092	AQP7	0.000141185	0.0440633	0.803222	0.00516094	0.836253	0.0061655	9	0	0.0330306	hyper
cg02025944	0	0.000141202	0.0440633	0.602401	0.0157653	0.466894	0.0271851	4	0	-0.135507	FALSE
cg24511341	CARS2	0.000141357	0.0440633	0.16337	0.00340943	0.143604	0.00335154	13	Island	-0.0197656	FALSE
cg19130301	NARFL	0.000141387	0.0440633	0.695919	0.00554262	0.493911	0.0502584	16	Island	-0.202008	FALSE
cg00173141	0	0.000141538	0.0440636	0.0100406	0.00090863	0.00436837	0.000921823	1	Island	-0.00567219	FALSE
cg26007606	0	0.000141648	0.0440636	0.445484	0.0589707	0.727024	0.0316522	4	0	0.28154	hyper
cg21019638	0	0.000141956	0.0441191	0.45817	0.0222482	0.353557	0.0110282	12	0	-0.104613	FALSE
cg18872420	SPTLC2	0.000142583	0.0442481	0.583797	0.0408905	0.372847	0.0297667	14	0	-0.21095	FALSE
cg16052220	GRK4	0.000142632	0.0442481	0.571347	0.0106627	0.63114	0.00973593	4	N_Shelf	0.0597929	hyper
cg22445217	0	0.000142918	0.0442584	0.747692	0.0206814	0.602328	0.0289804	6	0	-0.145364	FALSE
cg25638859	SLC30A10	0.000142926	0.0442584	0.0226387	0.000987829	0.0155621	0.00142608	1	Island	-0.00707661	FALSE
cg21833144	TDRP	0.000143092	0.0442695	0.105581	0.00269962	0.0907271	0.00235549	8	Island	-0.0148544	FALSE
cg17880750	ZNF484	0.000143281	0.0442876	0.528573	0.528573	0.328472	0.0227612	9	0	-0.200102	FALSE
cg15410835	0	0.000143641	0.0443587	0.318629	0.0164549	0.420398	0.0185032	8	0	0.101769	hyper
cg24307368	SLN	0.000143865	0.0443874	0.390864	0.0495063	0.618283	0.0213278	11	0	0.227419	hyper
cg13490352	0	0.000144308	0.0444837	0.529558	0.0163172	0.624278	0.01405	7	N_Shore	0.0947202	hyper
cg26760502	0	0.000144573	0.0444956	0.587827	0.0175954	0.448188	0.0295765	14	0	-0.139639	FALSE
cg25153483	0	0.000144871	0.0444956	0.780714	0.0059641	0.813838	0.00533922	12	0	0.0331244	hyper
cg21439852	S1PR5	0.000144891	0.0444956	0.163641	0.0042761	0.141002	0.00337744	19	Island	-0.0226385	FALSE
cg04750100	LCT	0.000144989	0.0444956	0.362458	0.013349	0.458038	0.0175381	2	0	0.09558	hyper
cg22688006	TCN2	0.000145024	0.0444956	0.741244	0.0106166	0.638183	0.0232551	22	0	-0.103061	FALSE
cg17417049	RASA3	0.000145225	0.0444956	0.682312	0.682312	0.732314	0.00778564	13	S_Shelf	0.0500019	hyper
cg06111581	0	0.000145263	0.0444956	0.549118	0.0552483	0.801288	0.00844246	22	0	0.25217	hyper
cg18319916	TXNL1	0.00014561	0.0445616	0.0233233	0.00117789	0.0172897	0.000843215	18	Island	-0.00603355	FALSE
cg11879902	CACNA1C	0.000145833	0.0445754	0.888912	0.00340194	0.914171	0.00474468	12	0	0.0252589	hyper
cg11543899	MLLT3	0.000146009	0.0445754	0.533936	0.0200509	0.647114	0.0160681	9	0	0.113178	hyper
cg04495498	ADAMTS7	0.000146231	0.0445754	0.804063	0.00749003	0.845153	0.00552289	15	0	0.0410896	hyper
cg01563558	CCDC123	0.000146338	0.0445754	0.745634	0.00474084	0.773907	0.00437239	19	N_Shelf	0.0282735	hyper
cg08212176	TMEM233	0.000146505	0.0445754	0.100793	0.00208128	0.0839609	0.0033064	12	Island	-0.0168323	FALSE
cg20787649	PADI4	0.000146962	0.0445754	0.657964	0.0348602	0.499377	0.014157	1	0	-0.158587	FALSE
cg07155243	NFIA	0.000147008	0.0445754	0.437773	0.0101144	0.355317	0.0162617	1	0	-0.0824559	FALSE
cg22634027	REXO4	0.000147113	0.0445754	0.505781	0.0102858	0.560548	0.00828648	9	0	0.0547674	hyper
cg15706692	0	0.000147213	0.0445754	0.153403	0.0372416	0.385661	0.0427176	6	0	0.232259	hyper
cg13959174	LINC01399	0.000147217	0.0445754	0.217196	0.00724816	0.286151	0.0143777	22	0	0.0689548	hyper
cg15802306	LY75-CD302	0.000147362	0.0445754	0.761912	0.00641624	0.792187	0.00330173	2	N_Shore	0.0302757	hyper
cg18946805	REEP1	0.000147405	0.0445754	0.255814	0.0137276	0.570195	0.0776762	2	N_Shore	0.314381	hyper
cg00935435	0	0.000147422	0.0445754	0.76251	0.00470167	0.796656	0.00633747	1	0	0.0341455	hyper
cg07202479	DARC	0.000147492	0.0445754	0.647326	0.00645724	0.686734	0.0062851	1	0	0.0394079	hyper
cg07830813	0	0.000147865	0.0446093	0.443805	0.012079	0.327776	0.0242717	15	0	-0.116029	FALSE
cg13718616	MICAL1	0.000147867	0.0446093	0.666428	0.0215095	0.490366	0.0348083	6	0	-0.176062	FALSE
cg25032089	HOXB3	0.000148065	0.0446294	0.434232	0.0336826	0.597362	0.019679	17	S_Shore	0.16313	hyper
cg13490422	0	0.000148199	0.0446303	0.0586778	0.00251249	0.0874273	0.00626167	12	0	0.0287495	hyper
cg24140133	0	0.000148487	0.0446773	0.315506	0.0489528	0.532006	0.0151217	1	0	0.216499	hyper
cg07207070	HRNBP3	0.000148684	0.0446955	0.625516	0.0177905	0.740582	0.0195534	17	0	0.115066	hyper
cg25398223	0	0.000149274	0.0446955	0.637172	0.00653033	0.676068	0.00686521	15	0	0.0388958	hyper
cg05618587	TSNARE1	0.000149337	0.0446955	0.768692	0.00855653	0.816996	0.00689531	8	S_Shore	0.0483042	hyper
cg14054208	PSMA8	0.000149347	0.0446955	0.586835	0.0126243	0.462111	0.0263193	18	0	-0.124724	FALSE
cg10883583	BUD31	0.000149392	0.0446955	0.0386842	0.00166753	0.0269495	0.00213697	7	Island	-0.0117347	FALSE
cg01278777	FCHSD2	0.000149532	0.0446955	0.0779071	0.00355502	0.0585316	0.00258324	11	Island	-0.0193755	FALSE
cg02470697	GTF2A1L	0.00014956	0.0446955	0.815666	0.011559	0.89689	0.0147786	2	Island	0.0812237	hyper
cg20462883	BCL7A	0.0001496	0.0446955	0.172696	0.00713516	0.225651	0.0109355	12	0	0.0529551	hyper
cg18064661	RNF24	0.000150086	0.0448014	0.366781	0.366781	0.462127	0.0155486	20	N_Shelf	0.0953459	hyper
cg22448292	PEX11A	0.000150384	0.0448235	0.0884722	0.00564361	0.0596471	0.00403994	15	Island	-0.0288252	FALSE
cg11713424	WDR88	0.000150424	0.0448235	0.654581	0.0197411	0.540473	0.0169633	19	0	-0.114109	FALSE
cg25037777	0	0.00015139	0.0450716	0.82869	0.00706421	0.585138	0.0609202	7	0	-0.243552	FALSE
cg13628444	MED27	0.000151615	0.0450993	0.734733	0.0040929	0.757545	0.00319271	9	0	0.0228117	hyper
cg12854483	CNN1	0.00015193	0.0451534	0.250574	0.00941245	0.316123	0.0118777	19	0	0.0655494	hyper
cg11414254	ZNF346	0.000152095	0.0451627	0.242885	0.00983664	0.314182	0.0132726	5	N_Shore	0.0712972	hyper
cg22498057	ANKRD32	0.00015234	0.0451743	0.284786	0.0158049	0.176747	0.0213746	5	Island	-0.108039	FALSE
cg06304856	GALNS	0.0001524	0.0451743	0.753783	0.00781478	0.794639	0.00493903	16	Island	0.0408557	hyper
cg07068382	MTCH1	0.000152693	0.0452219	0.247492	0.010026	0.315985	0.0122445	6	0	0.0684935	hyper
cg14400462	0	0.000153345	0.0453753	0.478222	0.0166366	0.383682	0.0137312	4	0	-0.0945398	FALSE
cg07034103	0	0.000153794	0.0454611	0.842184	0.00328293	0.863576	0.00368014	13	0	0.0213916	hyper
cg16360247	DHRS4	0.000153902	0.0454611	0.079003	0.00560821	0.0454916	0.00596722	14	Island	-0.0335115	FALSE
cg00339806	PBX1	0.00015458	0.0455356	0.735434	0.00757096	0.775362	0.00496616	1	0	0.0399273	hyper
cg22657457	SV2C	0.000154728	0.0455356	0.72306	0.00721073	0.766885	0.00794159	5	Island	0.0438252	hyper
cg13872879	LRRC4B	0.000154738	0.0455356	0.0957373	0.00293383	0.0768674	0.00321042	19	S_Shore	-0.0188699	FALSE
cg00994411	PCMTD1	0.000154739	0.0455356	0.145372	0.00429499	0.118636	0.00439986	8	Island	-0.0267369	FALSE
cg00411447	DSN1	0.000154825	0.0455356	0.0707018	0.0042369	0.0502383	0.00178214	20	Island	-0.0204635	FALSE
cg07092725	KCNH5	0.000154981	0.045542	0.633836	0.0241636	0.758654	0.014639	14	0	0.124818	hyper
cg26261342	ZC3H10	0.000155338	0.0456076	0.0602047	0.00353724	0.0427438	0.0022712	12	Island	-0.0174609	FALSE
cg16045423	APOBEC3B	0.000155839	0.0457003	0.341239	0.0120062	0.42116	0.015593	22	0	0.079921	hyper
cg07480713	RNF181	0.000155923	0.0457003	0.0590375	0.00287358	0.0413144	0.00289054	2	Island	-0.0177231	FALSE
cg21288861	ITGB3	0.000156312	0.0457748	0.147193	0.00484439	0.114084	0.00657407	17	Island	-0.033109	FALSE
cg14301774	0	0.000156962	0.04591	0.807517	0.00679625	0.759572	0.00880709	12	0	-0.0479448	FALSE
cg20133788	RNF213	0.000157078	0.04591	0.860637	0.00530653	0.887478	0.0037269	17	0	0.0268413	hyper
cg02057063	RSBN1	0.000157179	0.04591	0.0872684	0.00463092	0.0621202	0.00337083	1	Island	-0.0251482	FALSE
cg20894110	SACS	0.000157475	0.0459308	0.0736956	0.0032695	0.056889	0.0024196	13	Island	-0.0168066	FALSE
cg24917131	0	0.000157521	0.0459308	0.619006	0.0292681	0.385557	0.0500782	2	0	-0.233448	FALSE
cg01565237	JTB	0.000157666	0.0459337	0.0399808	0.00236618	0.0258488	0.00222151	1	Island	-0.0141321	FALSE
cg06557127	METT10D	0.000157912	0.0459531	0.567342	0.0221855	0.419947	0.0258979	17	0	-0.147395	FALSE
cg00998146	IFI30	0.000158003	0.0459531	0.0653823	0.00578339	0.0369073	0.00279363	19	Island	-0.028475	FALSE
cg01290088	SELPLG	0.000158233	0.0459806	0.65109	0.0051942	0.693937	0.00856811	12	0	0.0428469	hyper
cg01217475	0	0.000158442	0.0460021	0.859197	0.00445506	0.882453	0.00283491	4	0	0.0232567	hyper
cg23512499	EID2B	0.000158606	0.0460103	0.799546	0.00569985	0.832484	0.00568949	19	S_Shore	0.0329382	hyper
cg20441912	TUBB4Q	0.000159073	0.0461063	0.740931	0.011505	0.801802	0.00928508	4	Island	0.0608715	hyper
cg26450586	UNC5B	0.000159628	0.0462196	0.0387199	0.00248608	0.026946	0.00135164	10	Island	-0.0117739	FALSE
cg25028503	HMMR	0.000159736	0.0462196	0.111171	0.00177267	0.100018	0.00209449	5	S_Shore	-0.0111528	FALSE
cg13110204	PFN2	0.000159891	0.0462253	0.119676	0.00517737	0.0837517	0.00654023	3	Island	-0.035924	FALSE
cg23840008	0	0.000160194	0.0462735	0.284557	0.0479636	0.532921	0.0364614	15	0	0.248364	hyper
cg07750529	0	0.000160556	0.0463387	0.885815	0.00969146	0.690059	0.0455406	8	S_Shore	-0.195756	FALSE
cg02269643	0	0.000161497	0.0464917	0.613899	0.00997088	0.677963	0.010965	14	Island	0.0640642	hyper
cg11674105	RASGRP2	0.000161856	0.0465555	0.212372	0.0119593	0.149308	0.00795183	11	Island	-0.0630639	FALSE
cg23184039	0	0.000162216	0.0465896	0.629823	0.00623558	0.662501	0.00492414	5	0	0.0326782	hyper
cg07552315	0	0.000162249	0.0465896	0.361073	0.0191271	0.474446	0.0177432	7	0	0.113372	hyper
cg20725539	ZNF121	0.0001625	0.0466223	0.0749876	0.00282078	0.0590845	0.00267929	19	Island	-0.0159031	FALSE
cg23595636	MGC45800	0.000162747	0.0466539	0.0525087	0.00259734	0.0401314	0.00146607	4	Island	-0.0123773	FALSE
cg19809290	0	0.000163498	0.0468296	0.0254223	0.00169448	0.0170346	0.00111806	2	Island	-0.0083877	FALSE
cg03217528	CCDC110	0.000163837	0.0468542	0.125593	0.0066383	0.1841	0.0120479	4	N_Shore	0.0585071	hyper
cg07615678	SPON1	0.000163885	0.0468542	0.430849	0.0790347	0.786044	0.00821449	11	0	0.355195	hyper
cg18598695	0	0.000164039	0.0468542	0.578781	0.0175484	0.68352	0.0188435	20	Island	0.104739	hyper
cg22711082	FAM131C	0.000164152	0.0468542	0.444271	0.0116319	0.538854	0.0205425	1	N_Shelf	0.0945828	hyper
cg26337497	OSBPL10	0.000164274	0.0468542	0.567021	0.0377279	0.242183	0.0719418	3	0	-0.324838	FALSE
cg13747016	0	0.00016455	0.0468937	0.797509	0.0109821	0.854246	0.00679415	10	N_Shore	0.056737	hyper
cg19849323	0	0.000164815	0.0469297	0.851331	0.00442516	0.873843	0.00321113	3	0	0.0225123	hyper
cg05751055	HLA-DPA1	0.000165538	0.0469398	0.867358	0.00674657	0.427109	0.105059	6	0	-0.440249	FALSE
cg14194326	0	0.000165783	0.0469398	0.416483	0.0757938	0.759463	0.0129179	17	0	0.342981	hyper
cg10832308	ENOX1	0.000165825	0.0469398	0.67166	0.0169334	0.566189	0.0175773	13	0	-0.105472	FALSE
cg02635869	RUNX1	0.000165983	0.0469398	0.0757627	0.0107698	0.0628524	0.00434003	21	Island	-0.0129103	FALSE
cg06091295	BIN1	0.00016599	0.0469398	0.438852	0.00950215	0.515941	0.015394	2	0	0.0770883	hyper
cg21779904	GNASAS	0.000166109	0.0469398	0.438664	0.00667302	0.471959	0.0045515	20	N_Shore	0.0332949	hyper
cg02092059	0	0.000166229	0.0469398	0.679829	0.00935345	0.753118	0.0144065	22	S_Shelf	0.0732888	hyper
cg17471467	ALX4	0.000166309	0.0469398	0.106526	0.106526	0.0927999	0.00282781	11	S_Shore	-0.0137262	FALSE
cg15691862	FOXD2	0.000166355	0.0469398	0.134214	0.00637904	0.098214	0.00610195	1	Island	-0.0360004	FALSE
cg08933161	PMS2L3	0.00016637	0.0469398	0.0371131	0.00160913	0.0267409	0.00178925	7	Island	-0.0103722	FALSE
cg22772773	TRPC6	0.000166614	0.046941	0.431484	0.023133	0.305448	0.0203736	11	0	-0.126037	FALSE
cg06521597	SGTA	0.000166651	0.046941	0.0871883	0.00369487	0.0677042	0.00247847	19	Island	-0.0194841	FALSE
cg03214478	KIAA1530	0.000167279	0.047043	0.892588	0.00490736	0.918917	0.00349424	4	0	0.0263289	hyper
cg06280307	CAMTA1	0.00016729	0.047043	0.856331	0.00523671	0.610087	0.0586867	1	0	-0.246244	FALSE
cg17377745	0	0.000167537	0.0470736	0.80241	0.80241	0.832524	0.00389028	22	0	0.0301145	hyper
cg13164537	CD226	0.000167869	0.0470971	0.632379	0.0168217	0.520075	0.0199977	18	0	-0.112303	FALSE
cg21172454	L3MBTL3	0.000167898	0.0470971	0.811614	0.0110124	0.530268	0.0705997	6	0	-0.281345	FALSE
cg05477582	CMTM1	0.000168131	0.0471234	0.780891	0.0383979	0.472149	0.0615068	16	Island	-0.308741	FALSE
cg13145504	KCNQ1	0.000168433	0.0471692	0.760808	0.00819313	0.804777	0.00584985	11	N_Shore	0.0439693	hyper
cg19504245	TNNT1	0.000169097	0.0472831	0.260745	0.018931	0.415075	0.0336731	19	0	0.15433	hyper
cg14066857	SAMD12	0.000169162	0.0472831	0.0414506	0.00262391	0.027937	0.00161809	8	Island	-0.0135136	FALSE
cg22982528	BRWD1	0.000169257	0.0472831	0.0857346	0.00179992	0.0756518	0.00169904	21	Island	-0.0100828	FALSE
cg11463444	KIF17	0.000170247	0.0474228	0.559608	0.0261382	0.700883	0.0191452	1	0	0.141275	hyper
cg03718736	HDDC2	0.000170249	0.0474228	0.880173	0.00753347	0.446942	0.10356	6	N_Shore	-0.433231	FALSE
cg03160342	FBXW9	0.000170381	0.0474228	0.118284	0.00230263	0.103351	0.00260047	19	Island	-0.0149337	FALSE
cg17049318	0	0.000170391	0.0474228	0.693198	0.0616166	0.333936	0.0635347	16	0	-0.359262	FALSE
cg18523979	IQSEC1	0.000170455	0.0474228	0.148587	0.00559511	0.118846	0.00465071	3	Island	-0.0297419	FALSE
cg05568234	0	0.000170608	0.0474264	0.710557	0.00684174	0.751559	0.00657129	8	0	0.041002	hyper
cg10113960	0	0.00017111	0.0475271	0.764425	0.00682728	0.800282	0.00454993	20	S_Shore	0.0358565	hyper
cg03381367	TBC1D3P1-DHX40P1	0.000171931	0.0477161	0.702089	0.0123097	0.632587	0.0102458	17	0	-0.0695024	FALSE
cg25757416	KCTD1	0.000172198	0.0477511	0.752361	0.00657724	0.791886	0.00722033	18	0	0.0395255	hyper
cg07283582	CCDC46	0.000172729	0.0478342	0.68518	0.0187465	0.553602	0.024414	17	0	-0.131578	FALSE
cg14678622	0	0.000172866	0.0478342	0.727687	0.00860256	0.653612	0.0165054	18	S_Shelf	-0.074075	FALSE
cg18488631	MTA3	0.000173141	0.0478342	0.0356402	0.00186818	0.0267658	0.00106619	2	Island	-0.00887441	FALSE
cg25852941	DNAJC21	0.00017316	0.0478342	0.142103	0.0104836	0.195247	0.00762957	5	N_Shore	0.0531449	hyper
cg17542710	SEC24B	0.000173296	0.0478342	0.715531	0.715531	0.802095	0.0125049	4	0	0.0865642	hyper
cg07349793	0	0.000173594	0.0478342	0.671927	0.0130372	0.600221	0.0101146	12	0	-0.0717062	FALSE
cg17583449	WNT11	0.000173657	0.0478342	0.156338	0.156338	0.135867	0.00460994	11	Island	-0.0204713	FALSE
cg17741809	LIPA	0.000173732	0.0478342	0.316205	0.316205	0.419058	0.0204139	10	0	0.102853	hyper
cg10236778	0	0.000173765	0.0478342	0.807736	0.00748212	0.853274	0.00745944	2	0	0.0455381	hyper
cg12929678	CD226	0.000174019	0.0478597	0.665705	0.0100617	0.561056	0.0227199	18	0	-0.104649	FALSE
cg24317935	ZCCHC17	0.00017432	0.0478597	0.460086	0.00560555	0.431953	0.00395734	1	Island	-0.0281327	FALSE
cg20774722	ALDH3A2	0.000174384	0.0478597	0.098915	0.00453731	0.0769449	0.00281537	17	Island	-0.0219701	FALSE
cg21886042	0	0.000174421	0.0478597	0.690165	0.00608985	0.73414	0.00914531	13	0	0.0439749	hyper
cg25676166	0	0.000175603	0.0480174	0.4511	0.0217523	0.58739	0.0259079	6	0	0.13629	hyper
cg06941635	44812	0.000175762	0.0480174	0.687203	0.0133874	0.608773	0.0122761	5	S_Shore	-0.0784305	FALSE
cg25909125	0	0.000175801	0.0480174	0.175462	0.00510087	0.207281	0.00602797	7	0	0.0318187	hyper
cg20540904	0	0.000176039	0.0480174	0.684804	0.0119146	0.620999	0.0101739	15	0	-0.0638047	FALSE
cg03449867	OCA2	0.000176098	0.0480174	0.337493	0.0782611	0.749699	0.05314	15	0	0.412206	hyper
cg06536283	BAHD1	0.000176173	0.0480174	0.653237	0.0141866	0.355208	0.0700401	15	N_Shelf	-0.29803	FALSE
cg24951781	44812	0.000176188	0.0480174	0.57505	0.0183645	0.355461	0.052561	5	S_Shore	-0.219588	FALSE
cg22598233	POLRMT	0.000176268	0.0480174	0.109255	0.00484718	0.0831672	0.00419338	19	Island	-0.0260877	FALSE
cg07882382	TSEN2	0.000176409	0.0480174	0.0769151	0.0026435	0.0588874	0.00328773	3	Island	-0.0180277	FALSE
cg04048725	0	0.000176628	0.0480202	0.86181	0.010729	0.914914	0.00561882	15	0	0.0531046	hyper
cg14709449	RIC3	0.000176812	0.0480202	0.661936	0.00481092	0.693976	0.00637279	11	N_Shelf	0.0320399	hyper
cg24575638	0	0.000176844	0.0480202	0.908481	0.0043559	0.930016	0.00293523	4	0	0.0215358	hyper
cg14480249	DOK7	0.000177332	0.048082	0.0856476	0.00641327	0.120964	0.00587548	4	S_Shore	0.0353168	hyper
cg04737361	BARD1	0.000177354	0.048082	0.111164	0.00653721	0.0736196	0.00572307	2	Island	-0.0375444	FALSE
cg25715539	0	0.000177676	0.0481085	0.731862	0.00848962	0.774143	0.0058756	21	0	0.0422812	hyper
cg22237459	RASSF5	0.000177741	0.0481085	0.0380474	0.00285484	0.0229453	0.00236633	1	Island	-0.0151021	FALSE
cg05734877	CARS2	0.000177877	0.0481085	0.92512	0.00335416	0.944514	0.00298779	13	N_Shore	0.0193947	hyper
cg22757977	0	0.000178484	0.0482308	0.791953	0.00668789	0.825565	0.00477663	19	N_Shelf	0.0336121	hyper
cg16089242	0	0.000178726	0.0482308	0.570168	0.0104781	0.622304	0.00724203	15	Island	0.0521357	hyper
cg20870372	UBAC2	0.000178755	0.0482308	0.706358	0.0109548	0.761401	0.00782095	13	0	0.0550424	hyper
cg14228592	SLC39A4	0.000179015	0.0482627	0.233941	0.0344583	0.437591	0.0323649	8	Island	0.20365	hyper
cg13491731	0	0.000180131	0.0485251	0.521251	0.0143724	0.622987	0.0190952	14	N_Shelf	0.101736	hyper
cg04659396	0	0.000181006	0.0486889	0.835197	0.00467588	0.860447	0.00347057	5	0	0.0252497	hyper
cg21149775	PTGER4	0.000181026	0.0486889	0.0163154	0.000893469	0.0101032	0.00127266	5	Island	-0.00621224	FALSE
cg24329521	PTBP2	0.000181545	0.0487111	0.0620851	0.00343535	0.0443245	0.00268684	1	Island	-0.0177606	FALSE
cg23129217	0	0.000181879	0.0487111	0.557026	0.00575409	0.588616	0.00526245	12	S_Shore	0.0315907	hyper
cg16186135	OTOP1	0.000182157	0.0487111	0.66853	0.00695908	0.721254	0.0112803	4	0	0.0527244	hyper
cg24752582	PQLC1	0.000182172	0.0487111	0.914517	0.00287164	0.929932	0.00248661	18	Island	0.0154146	hyper
cg06497190	DLGAP4-AS1	0.000182195	0.0487111	0.629623	0.0223744	0.748731	0.0159005	20	0	0.119108	hyper
cg25402685	THSD1	0.000182317	0.0487111	0.0060909	0.000729152	0.00227913	0.000588983	13	Island	-0.00381177	FALSE
cg00033102	ATPIF1	0.000182444	0.0487111	0.376785	0.00524023	0.411563	0.00624224	1	N_Shore	0.0347778	hyper
cg06506077	LARGE	0.000182484	0.0487111	0.122108	0.00640727	0.0847479	0.00585375	22	N_Shore	-0.0373596	FALSE
cg07192082	0	0.000182536	0.0487111	0.563817	0.0141931	0.449938	0.0228941	14	0	-0.11388	FALSE
cg13709487	0	0.000182718	0.0487111	0.197698	0.0122904	0.305226	0.0223616	3	0	0.107528	hyper
cg18598016	PDGFB	0.000182868	0.0487111	0.0466513	0.0040644	0.0231593	0.00417083	22	S_Shore	-0.023492	FALSE
cg25084108	NPAS3	0.000182973	0.0487111	0.65068	0.00397107	0.683499	0.00726539	14	0	0.0328196	hyper
cg16244155	LOC100130522	0.000183672	0.0488589	0.281017	0.0171152	0.360513	0.00899738	18	Island	0.0794962	hyper
cg11826869	0	0.00018401	0.0489106	0.657515	0.0263604	0.803882	0.021301	9	Island	0.146367	hyper
cg23862978	0	0.000184971	0.0491276	0.741871	0.0133668	0.811829	0.0108706	18	Island	0.0699578	hyper
cg26820259	PKHD1	0.000185171	0.0491422	0.373084	0.067266	0.71158	0.0487603	6	0	0.338497	hyper
cg23725888	TRAPPC2L	0.000185718	0.0492489	0.584347	0.0147842	0.688873	0.0216883	16	S_Shelf	0.104526	hyper
cg02194714	NXN	0.000186126	0.0493172	0.885836	0.00474653	0.920264	0.00658986	17	0	0.0344279	hyper
cg03645661	SMAGP	0.000186266	0.0493172	0.256899	0.0276889	0.487559	0.047215	12	0	0.23066	hyper
cg19754408	0	0.000187142	0.0495078	0.840102	0.00331713	0.862937	0.00467363	5	0	0.0228345	hyper
cg10220391	ARHGAP26	0.000187277	0.0495078	0.416208	0.0182483	0.518806	0.0153106	5	0	0.102599	hyper
cg24961970	MYO1H	0.000187552	0.049542	0.589608	0.0127127	0.659351	0.0116834	12	0	0.0697431	hyper
cg25735398	DIRAS1	0.000188048	0.0495959	0.934579	0.004614	0.956081	0.00249315	19	Island	0.0215023	hyper
cg02863943	ZNF28	0.000188364	0.0496406	0.359097	0.286506	0.762248	0.233716	19	0	0.403151	hyper
cg15462017	0	0.000188865	0.0497341	0.66024	0.0301186	0.401219	0.058304	10	0	-0.259021	FALSE
cg16624210	TPPP	0.000189098	0.0497568	0.178668	0.0151052	0.267619	0.0162023	5	S_Shelf	0.0889512	hyper
cg11760700	HIST1H3B	0.000189573	0.0498434	0.0377378	0.00348969	0.020921	0.00162441	6	Island	-0.0168167	FALSE
cg22816218	RIPK1	0.000190479	0.0498806	0.831039	0.00668577	0.771611	0.0135202	6	Island	-0.0594286	FALSE
cg09116618	0	0.000190481	0.0498806	0.61322	0.0111001	0.52593	0.0174822	6	0	-0.0872897	FALSE
cg07901143	TP73	0.000190643	0.0498806	0.107255	0.00448641	0.0829076	0.00342548	1	Island	-0.0243471	FALSE
cg19710238	0	0.000190741	0.0498806	0.492727	0.0108661	0.420187	0.0146155	2	0	-0.0725398	FALSE
cg16701155	0	0.000190856	0.0498806	0.0498323	0.00348031	0.0332038	0.00211533	1	Island	-0.0166285	FALSE
cg15167646	NXPH3	0.000190869	0.0498806	0.0735942	0.00242722	0.0593828	0.00257807	17	Island	-0.0142114	FALSE
cg16515087	SULT4A1	0.000190925	0.0498806	0.517836	0.0221612	0.651797	0.0250525	22	0	0.133961	hyper
cg24315876	RPTOR	0.000191015	0.0498806	0.808581	0.00943173	0.858845	0.00810713	17	N_Shelf	0.0502634	hyper
cg04745703	SLC25A25	0.000191037	0.0498806	0.783624	0.00477707	0.833116	0.0108401	9	0	0.0494918	hyper
cg18963425	RAB6C	0.00019132	0.0499025	0.618875	0.025274	0.50314	0.0125583	2	S_Shore	-0.115735	FALSE
cg16357669	ERC1	0.000191414	0.0499025	0.80717	0.0387196	0.466022	0.0774638	12	0	-0.341148	FALSE
cg05344026	LRRC34	0.000191932	0.0499598	0.152098	0.00883163	0.232481	0.0170273	3	S_Shore	0.0803825	hyper
cg15059225	0	0.000191991	0.0499598	0.458291	0.0139165	0.537445	0.0139344	6	0	0.0791537	hyper
cg21358343	RGL2	0.000192217	0.0499598	0.882683	0.00604512	0.912684	0.00423556	6	N_Shelf	0.0300011	hyper
cg22949188	NDUFV1	0.000192222	0.0499598	0.847562	0.00495468	0.877758	0.0056945	11	S_Shelf	0.0301962	hyper
cg21778229	0	0.000192446	0.0499797	0.773632	0.00626336	0.814117	0.00799438	4	0	0.0404847	hyper

## Sheet: Sheet1
Table S5- DMRs between EA and AA children
Target	Gene name	EA mean ± SEM	AA mean ± SEM	p-value	Q-value	Chromosome number	Cpg location
HYPERMETHYLATED
cg10978613	0	0.225±0.056	0.788±0.039	6.56224e-09	0.000743059	8	0
cg01045132	CNN1	0.17±0.011	0.33±0.018	1.43941e-08	0.00100986	19	0
cg13170468	0	0.25±0.018	0.558±0.037	1.57727e-08	0.00100986	11	0
cg08270491	KIAA0196	0.59±0.026	0.823±0.015	2.00969e-08	0.00100986	8	N_Shelf
cg14615128	GRID2IP	0.286±0.053	0.756±0.034	2.08098e-08	0.00100986	7	N_Shore
cg03111560	SLC24A3	0.256±0.036	0.591±0.024	2.41294e-08	0.00101705	20	0
cg26057976	0	0.179±0.013	0.328±0.016	2.85623e-08	0.00101705	20	0
cg18031861	0	0.624±0.624	0.761±0.01	3.00176e-08	0.00101705	13	0
cg06561607	SMYD3	0.401±0.034	0.726±0.031	1.14063e-07	0.00186204	1	0
cg25548477	COL23A1	0.523±0.012	0.627±0.01	1.19513e-07	0.00186204	5	0
cg09125754	POTEF	0.564±0.026	0.798±0.022	1.46836e-07	0.00186204	2	0
cg10907896	ASB1	0.32±0.016	0.503±0.022	1.49976e-07	0.00186204	2	N_Shore
cg21070081	0	0.307±0.051	0.73±0.038	1.56554e-07	0.00186204	5	0
cg14128973	CNN1	0.139±0.006	0.22±0.01	1.68006e-07	0.00186204	19	0
cg11928630	PAK4	0.722±0.012	0.818±0.008	1.69926e-07	0.00186204	19	0
cg17169510	0	0.807±0.007	0.869±0.006	2.39759e-07	0.00206816	1	0
cg02284273	FRMD4A	0.676±0.016	0.826±0.016	2.47522e-07	0.00206816	10	0
cg18457375	RNPS1	0.659±0.008	0.769±0.015	2.52532e-07	0.00206816	16	S_Shore
cg13363575	0	0.538±0.029	0.793±0.024	2.66023e-07	0.00210157	2	0
cg15181598	0	0.147±0.008	0.227±0.01	2.90511e-07	0.00222459	7	Island
cg24818238	SRMS	0.426±0.007	0.539±0.017	2.94693e-07	0.00222459	20	Island
cg14927461	0	0.456±0.027	0.66±0.016	3.01879e-07	0.00222929	11	0
cg05913921	SMYD3	0.525±0.016	0.659±0.012	3.12231e-07	0.00225668	1	0
cg15491432	TBC1D19	0.077±0.005	0.183±0.017	3.40419e-07	0.00235999	4	N_Shore
cg11704667	ACOX3	0.059±0.008	0.133±0.008	3.50518e-07	0.0023814	4	0
cg13027544	BRD9	0.9±0.005	0.944±0.004	4.75821e-07	0.00299324	5	N_Shelf
cg12074150	0	0.287±0.088	0.874±0.006	5.22513e-07	0.00310442	2	0
cg20618087	ZBED4	0.515±0.027	0.761±0.03	5.37861e-07	0.00310442	22	Island
cg06618474	CRIP1	0.328±0.005	0.408±0.012	5.71908e-07	0.00315928	14	N_Shore
cg11089122	0	0.534±0.02	0.677±0.01	5.84064e-07	0.00315928	1	0
cg18339359	SLC25A37	0.401±0.08	0.912±0.014	6.37924e-07	0.00323997	8	0
cg00956193	0	0.654±0.019	0.833±0.021	6.49938e-07	0.0032468	15	0
cg08152055	PDZRN3	0.463±0.011	0.615±0.022	7.56128e-07	0.00358386	3	0
cg14522790	TACC2	0.716±0.011	0.806±0.01	8.19333e-07	0.00366217	10	0
cg17171259	ROR1	0.184±0.054	0.7±0.068	8.53496e-07	0.00373618	1	0
cg07347128	0	0.117±0.016	0.304±0.026	8.61321e-07	0.00373618	12	0
cg02072300	MAN1C1	0.205±0.008	0.371±0.026	8.68885e-07	0.00373618	1	0
cg17904233	ASB1	0.157±0.157	0.267±0.011	9.34596e-07	0.0037913	2	S_Shore
cg13766560	LAMC3	0.592±0.007	0.656±0.008	9.37509e-07	0.0037913	9	N_Shelf
cg20045672	TBC1D19	0.155±0.007	0.31±0.026	9.87574e-07	0.00394678	4	N_Shore
cg09924998	VPS33A	0.322±0.008	0.402±0.01	1.03412e-06	0.0039815	12	S_Shore
cg17747265	0	0.249±0.249	0.411±0.015	1.0425e-06	0.0039815	1	Island
cg19714851	VEGFC	0.603±0.013	0.713±0.013	1.05486e-06	0.0039815	4	0
cg22732361	CST13P	0.244±0.022	0.415±0.018	1.10673e-06	0.00408644	20	0
cg01305291	SNED1	0.333±0.014	0.454±0.014	1.13598e-06	0.00410519	2	N_Shore
cg19684894	CFAP74	0.144±0.016	0.28±0.017	1.18648e-06	0.00424257	1	Island
cg10914143	MIR548W	0.378±0.009	0.493±0.017	1.26921e-06	0.00443612	17	0
cg07378556	0	0.701±0.007	0.767±0.008	1.45236e-06	0.00467253	5	0
cg26333618	0	0.513±0.009	0.605±0.014	1.53779e-06	0.00468796	12	0
cg25912474	0	0.259±0.016	0.391±0.017	1.63637e-06	0.00479354	4	0
cg18984499	RPL26	0.026±0.002	0.106±0.014	1.68561e-06	0.00489401	17	N_Shore
cg16952973	0	0.491±0.008	0.615±0.021	1.71377e-06	0.00493359	12	0
cg24122814	SRMS	0.641±0.016	0.765±0.016	2.1567e-06	0.00572364	20	Island
cg09165964	SCAMP5	0.013±0.001	0.024±0.001	2.1964e-06	0.00575639	15	Island
cg11035303	ANO10	0.033±0.002	0.408±0.066	2.20293e-06	0.00575639	3	0
cg07442408	0	0.121±0.013	0.27±0.022	2.2499e-06	0.00583424	16	0
cg03300700	0	0.614±0.008	0.697±0.012	2.29266e-06	0.00588205	6	0
cg24929139	FYN	0.58±0.011	0.663±0.01	2.3268e-06	0.00588205	6	0
cg25852052	0	0.853±0.004	0.885±0.004	2.35181e-06	0.00588205	6	0
cg22509179	RUNX3	0.718±0.014	0.823±0.012	2.35491e-06	0.00588205	1	Island
cg20779686	BNC2	0.74±0.028	0.917±0.014	2.54907e-06	0.00629573	9	0
cg11108991	KCNMB3	0.617±0.011	0.696±0.007	2.69763e-06	0.00654556	3	0
cg17996401	0	0.197±0.197	0.275±0.011	2.76021e-06	0.0066499	7	0
cg25558737	DDB1	0.813±0.005	0.857±0.006	2.84011e-06	0.00674671	11	0
cg17815800	0	0.699±0.699	0.74±0.005	2.8828e-06	0.00680056	1	0
cg16417977	PIK3CD-AS2	0.458±0.011	0.547±0.011	3.14071e-06	0.00708244	1	0
cg11897689	FMOD	0.164±0.015	0.366±0.033	3.15314e-06	0.00708244	1	0
cg09231171	0	0.133±0.008	0.257±0.02	3.15633e-06	0.00708244	16	0
cg22809682	AXIN2	0.216±0.041	0.493±0.029	3.16909e-06	0.00708244	17	0
cg19338921	PCMTD1	0.767±0.008	0.823±0.007	3.24987e-06	0.00708687	8	N_Shelf
cg25592314	0	0.195±0.015	0.353±0.025	3.25452e-06	0.00708687	16	0
cg21795255	SLC2A9	0.338±0.034	0.632±0.042	3.32515e-06	0.00711695	4	0
cg24055178	0	0.243±0.009	0.354±0.018	3.33119e-06	0.00711695	10	N_Shelf
cg17196675	0	0.376±0.008	0.451±0.012	3.46801e-06	0.00731723	10	0
cg15361291	SNED1	0.318±0.013	0.441±0.019	3.6985e-06	0.00775538	2	N_Shore
cg06745364	0	0.718±0.014	0.814±0.01	3.9035e-06	0.00799192	22	0
cg04076461	DCUN1D4	0.689±0.015	0.785±0.008	3.94164e-06	0.00800829	4	0
cg21339555	0	0.817±0.005	0.854±0.005	3.96805e-06	0.00800829	15	0
cg21416600	PAX7	0.38±0.008	0.452±0.011	4.20033e-06	0.00808254	1	0
cg25484712	AGAP3	0.956±0.001	0.967±0.002	4.21514e-06	0.00808254	7	0
cg04515524	PLVAP	0.126±0.04	0.578±0.071	4.32166e-06	0.00808393	19	S_Shore
cg24996315	0	0.398±0.011	0.534±0.023	4.41143e-06	0.00808393	11	0
cg15753593	0	0.68±0.006	0.723±0.006	4.42489e-06	0.00808393	2	0
cg11902406	0	0.464±0.007	0.533±0.01	4.45441e-06	0.00808393	4	0
cg09179277	LRRTM3	0.202±0.013	0.322±0.017	4.47926e-06	0.00808393	10	0
cg15904130	SLC22A18AS	0.793±0.003	0.812±0.002	4.47931e-06	0.00808393	11	N_Shore
cg00934521	FAM46A	0.329±0.061	0.807±0.059	4.6552e-06	0.00817194	6	N_Shelf
cg03062822	FMOD	0.219±0.018	0.399±0.027	4.80275e-06	0.00832005	1	0
cg21207694	SHC4	0.728±0.006	0.78±0.008	4.82503e-06	0.00832005	15	0
cg12097634	MINOS1-NBL1	0.478±0.009	0.588±0.018	4.8766e-06	0.00832447	1	0
cg04049787	0	0.247±0.081	0.772±0.044	5.01185e-06	0.00851125	2	0
cg24378692	PLOD2	0.004±0.001	0.01±0.001	5.1793e-06	0.00858242	3	Island
cg06653140	SKP2	0.105±0.031	0.451±0.055	5.42055e-06	0.00870795	5	0
cg22705746	FMOD	0.185±0.021	0.381±0.03	5.42252e-06	0.00870795	1	0
cg13861099	CPS1	0.234±0.013	0.333±0.012	5.42847e-06	0.00870795	2	0
cg25594515	IRF2	0.324±0.019	0.473±0.021	5.4345e-06	0.00870795	4	0
cg04148237	0	0.698±0.017	0.821±0.014	5.46074e-06	0.00870892	22	0
cg17568606	0	0.591±0.591	0.707±0.014	5.48935e-06	0.00871325	1	0
cg24044707	0	0.402±0.01	0.5±0.016	5.54221e-06	0.00871559	14	0
cg20242066	LCT	0.676±0.012	0.77±0.013	5.74049e-06	0.00887507	2	0
cg13778725	FSHR	0.749±0.005	0.785±0.004	5.90552e-06	0.00900786	2	0
cg20776169	XRCC4	0.043±0.002	0.058±0.002	5.9846e-06	0.00907569	5	Island
cg01580782	0	0.669±0.012	0.755±0.009	6.04273e-06	0.00912311	5	S_Shore
cg24284539	CCDC3	0.306±0.061	0.656±0.023	6.21949e-06	0.00928697	10	0
cg11266396	0	0.127±0.048	0.585±0.069	6.27954e-06	0.00928697	7	0
cg26109017	KLHL29	0.614±0.006	0.668±0.008	6.49227e-06	0.00952314	2	0
cg11942930	0	0.092±0.011	0.283±0.034	6.64161e-06	0.00964162	22	N_Shelf
cg06908202	OPCML	0.554±0.011	0.634±0.009	6.70214e-06	0.00965486	11	0
cg09157251	SHANK2	0.35±0.068	0.738±0.011	6.73134e-06	0.00965486	11	0
cg25742326	PLEKHN1	0.215±0.016	0.35±0.02	6.86191e-06	0.00971239	1	Island
cg17793372	SRMS	0.606±0.606	0.675±0.007	7.57959e-06	0.0102991	20	Island
cg21371809	FRMD4A	0.311±0.013	0.401±0.012	8.06119e-06	0.0108635	10	0
cg04316580	KLHL31	0.634±0.015	0.763±0.019	8.1728e-06	0.0109302	6	0
cg26707937	KSR2	0.773±0.023	0.911±0.012	8.23478e-06	0.0109699	12	0
cg21435328	SORCS2	0.479±0.015	0.568±0.009	8.41152e-06	0.0110847	4	0
cg25978993	0	0.322±0.013	0.432±0.017	8.52107e-06	0.011176	7	0
cg21089380	FMOD	0.214±0.017	0.36±0.023	8.82647e-06	0.0113573	1	0
cg16319859	0	0.573±0.006	0.635±0.011	9.00087e-06	0.011538	3	0
cg21964928	0	0.405±0.021	0.567±0.023	9.11269e-06	0.0115475	5	Island
cg25075347	EYA4	0.55±0.019	0.666±0.012	9.15133e-06	0.0115475	6	0
cg13007589	ITGA8	0.637±0.013	0.737±0.013	9.17825e-06	0.0115475	10	0
cg11409361	ABR	0.816±0.016	0.908±0.005	9.39087e-06	0.0117605	17	0
cg24073674	KIAA2012	0.349±0.023	0.49±0.014	9.41678e-06	0.0117605	2	0
cg00419474	KANK1	0.692±0.012	0.77±0.007	9.54276e-06	0.0118309	9	0
cg04257913	KIF26A	0.674±0.016	0.773±0.008	9.76287e-06	0.0119725	14	Island
cg01899253	FLT1	0.116±0.004	0.159±0.007	9.7694e-06	0.0119725	13	S_Shore
cg01357853	0	0.43±0.023	0.596±0.021	9.79797e-06	0.0119725	2	0
cg05321225	ASPG	0.434±0.015	0.584±0.025	9.98825e-06	0.0120341	14	Island
cg00083583	LILRB4	0.777±0.005	0.82±0.006	9.99014e-06	0.0120341	19	0
cg16289210	FMOD	0.277±0.024	0.462±0.028	1.02471e-05	0.0123001	1	0
cg19394169	RPTOR	0.839±0.008	0.89±0.006	1.03961e-05	0.0123913	17	N_Shelf
cg24661236	PI16	0.363±0.016	0.48±0.016	1.05647e-05	0.0124629	6	Island
cg21239079	SNED1	0.278±0.013	0.408±0.023	1.08182e-05	0.0125388	2	N_Shore
cg07655261	NANOG	0.639±0.029	0.82±0.018	1.0852e-05	0.0125388	12	0
cg17091818	EFCAB2	0.336±0.011	0.421±0.013	1.11227e-05	0.0127853	1	0
cg12870014	ANKRD13A	0.465±0.028	0.702±0.036	1.12705e-05	0.0128045	12	0
cg12045866	RELN	0.06±0.007	0.113±0.008	1.13628e-05	0.0128236	7	0
cg22500728	SNX31	0.128±0.007	0.199±0.013	1.18607e-05	0.0131668	8	0
cg25731395	PLCB1	0.604±0.019	0.756±0.024	1.20404e-05	0.0132387	20	0
cg13802583	RIMBP2	0.673±0.008	0.755±0.013	1.21192e-05	0.0132715	12	0
cg09301086	COLEC11	0.918±0.006	0.957±0.005	1.21642e-05	0.0132715	2	Island
cg15247100	QSOX1	0.767±0.006	0.81±0.006	1.25322e-05	0.0134652	1	N_Shore
cg03555502	0	0.098±0.006	0.146±0.007	1.275e-05	0.0134652	14	0
cg26076054	AHRR	0.75±0.02	0.886±0.018	1.29966e-05	0.0136077	5	Island
cg01997813	0	0.527±0.016	0.644±0.016	1.31217e-05	0.0136388	2	Island
cg19380808	PLIN5	0.756±0.006	0.794±0.004	1.3129e-05	0.0136388	19	N_Shelf
cg22807508	0	0.695±0.008	0.763±0.011	1.33683e-05	0.0137907	17	0
cg06809923	0	0.626±0.023	0.801±0.024	1.34086e-05	0.0137907	6	0
cg01584094	0	0.352±0.023	0.532±0.026	1.34868e-05	0.0137907	21	0
cg26711638	SLC6A19	0.447±0.012	0.54±0.015	1.35177e-05	0.0137907	5	N_Shore
cg07919760	0	0.64±0.017	0.751±0.013	1.35188e-05	0.0137907	1	0
cg08344422	FAM196A	0.171±0.014	0.301±0.021	1.36773e-05	0.0139106	10	0
cg15300101	PTS	0.192±0.017	0.331±0.023	1.40383e-05	0.0141332	11	N_Shore
cg06746449	0	0.32±0.076	0.763±0.034	1.40668e-05	0.0141332	12	0
cg11240908	SLMO2	0.173±0.01	0.293±0.021	1.43353e-05	0.0142496	20	N_Shore
cg04263740	VKORC1L1	0.443±0.035	0.663±0.023	1.43732e-05	0.0142496	7	0
cg08269402	HLA-DRB1	0.432±0.053	0.791±0.043	1.50333e-05	0.0147595	6	N_Shelf
cg01739509	FMOD	0.359±0.015	0.508±0.025	1.53641e-05	0.0148746	1	0
cg19471911	YAP1	0.327±0.057	0.674±0.04	1.5371e-05	0.0148746	11	0
cg04115878	0	0.552±0.014	0.652±0.013	1.57797e-05	0.015015	12	N_Shore
cg23276120	MEGF11	0.341±0.01	0.437±0.017	1.58254e-05	0.0150163	15	N_Shore
cg03396347	0	0.486±0.026	0.668±0.023	1.58937e-05	0.0150392	1	Island
cg13071082	ASTN2	0.523±0.024	0.673±0.016	1.60557e-05	0.0151144	9	0
cg21211585	GDF15	0.423±0.005	0.47±0.008	1.60631e-05	0.0151144	19	N_Shore
cg03781663	AHNAK	0.164±0.013	0.413±0.048	1.66292e-05	0.0153654	11	0
cg04142017	SLC1A7	0.883±0.005	0.919±0.005	1.66456e-05	0.0153654	1	Island
cg11559014	0	0.545±0.012	0.643±0.015	1.70654e-05	0.0156677	18	0
cg14187619	ASB1	0.746±0.017	0.839±0.006	1.73154e-05	0.0158545	2	N_Shore
cg19843426	PARD6G-AS1	0.524±0.053	0.853±0.04	1.75008e-05	0.0159087	18	0
cg01895008	KLHL41	0.835±0.003	0.861±0.004	1.76082e-05	0.0159087	2	0
cg06132400	0	0.202±0.014	0.305±0.015	1.76399e-05	0.0159087	7	Island
cg00985040	0	0.644±0.011	0.721±0.011	1.80741e-05	0.0162301	6	0
cg13268971	SMYD3	0.752±0.011	0.828±0.01	1.82239e-05	0.0162483	1	0
cg21243143	0	0.763±0.005	0.795±0.004	1.83298e-05	0.0162866	7	S_Shore
cg02819655	PDE11A	0.381±0.213	0.729±0.16	1.8509e-05	0.0163736	2	0
cg15086892	0	0.63±0.007	0.678±0.007	1.87641e-05	0.0165562	21	N_Shore
cg12954927	FAR2	0.776±0.006	0.814±0.005	1.91236e-05	0.0167429	12	0
cg16115627	DPP6	0.347±0.029	0.528±0.023	1.93712e-05	0.0169161	7	Island
cg25013753	ARHGAP22	0.286±0.074	0.723±0.049	1.94533e-05	0.0169442	10	N_Shelf
cg15634717	0	0.576±0.015	0.679±0.015	1.95528e-05	0.0169873	2	0
cg22648556	0	0.756±0.009	0.81±0.007	1.98015e-05	0.0171158	4	0
cg22777560	GMCL1L	0.424±0.079	0.826±0.013	1.98636e-05	0.0171259	5	N_Shore
cg07863416	ZNF710	0.372±0.017	0.505±0.02	2.04533e-05	0.0173806	15	0
cg10766725	ZFYVE28	0.858±0.007	0.901±0.004	2.05247e-05	0.0173806	4	N_Shore
cg06234182	AP1B1P1	0.725±0.004	0.76±0.005	2.06361e-05	0.0173806	22	0
cg06181670	FGA	0.676±0.007	0.725±0.007	2.06548e-05	0.0173806	4	0
cg02814135	0	0.485±0.194	0.794±0.139	2.0742e-05	0.0173806	11	0
cg09207591	0	0.101±0.008	0.201±0.018	2.13773e-05	0.0176686	5	S_Shelf
cg16202259	KIF26A	0.588±0.075	0.962±0.004	2.17258e-05	0.0178697	14	Island
cg16203592	TMEM154	0.448±0.046	0.744±0.041	2.19844e-05	0.0179703	4	0
cg01056242	GPR133	0.774±0.017	0.883±0.013	2.20742e-05	0.0179703	12	N_Shore
cg16526636	0	0.746±0.006	0.781±0.004	2.21658e-05	0.0179703	15	0
cg22785391	LINC01164	0.866±0.006	0.902±0.004	2.23666e-05	0.0179703	10	0
cg21530621	0	0.408±0.006	0.454±0.008	2.27365e-05	0.0180879	10	0
cg01398856	DHX58	0.114±0.011	0.201±0.013	2.29734e-05	0.0181896	17	0
cg18854424	0	0.745±0.005	0.778±0.004	2.30249e-05	0.0181896	1	0
cg22996768	0	0.061±0.008	0.405±0.074	2.31649e-05	0.0182577	19	S_Shore
cg19377230	0	0.757±0.02	0.872±0.012	2.32733e-05	0.0182908	2	S_Shore
cg23439917	NFATC1	0.754±0.007	0.796±0.006	2.38061e-05	0.0184987	18	Island
cg17624832	NXN	0.928±0.928	0.95±0.002	2.40022e-05	0.0184987	17	0
cg09178366	0	0.059±0.003	0.092±0.006	2.53968e-05	0.0191288	19	0
cg11652343	0	0.453±0.014	0.547±0.013	2.55254e-05	0.0191338	9	0
cg08078742	LINC00507	0.28±0.01	0.353±0.011	2.5572e-05	0.0191338	12	0
cg06710071	44621	0.44±0.021	0.565±0.012	2.61288e-05	0.0193796	4	0
cg16053984	0	0.261±0.009	0.322±0.009	2.62199e-05	0.0194049	12	0
cg12974312	PCMTD1	0.013±0.002	0.028±0.002	2.65259e-05	0.0195066	8	Island
cg12031275	0	0.2±0.038	0.592±0.071	2.65296e-05	0.0195066	15	N_Shore
cg25308662	KCNG2	0.753±0.017	0.853±0.012	2.68178e-05	0.0195913	18	Island
cg23306755	0	0.768±0.008	0.82±0.008	2.71855e-05	0.0197749	2	0
cg21330207	ZADH2	0.108±0.02	0.273±0.029	2.75896e-05	0.019943	18	Island
cg20993764	0	0.394±0.009	0.463±0.012	2.78024e-05	0.019943	7	0
cg14798706	CTXN2	0.289±0.013	0.371±0.011	2.83058e-05	0.0201759	15	0
cg14555881	0	0.351±0.062	0.714±0.044	2.89704e-05	0.0205452	21	0
cg01302562	RIMBP2	0.56±0.014	0.672±0.018	2.99256e-05	0.0210034	12	0
cg26846943	FYN	0.525±0.024	0.67±0.019	3.00604e-05	0.0210241	6	0
cg00263240	0	0.687±0.016	0.784±0.011	3.10018e-05	0.0214998	2	S_Shore
cg02010852	CRB2	0.559±0.01	0.631±0.01	3.10882e-05	0.0214998	9	0
cg05509584	NEDD4L	0.672±0.011	0.741±0.009	3.14044e-05	0.0215081	18	0
cg11914824	FMOD	0.325±0.022	0.487±0.025	3.17282e-05	0.0215939	1	0
cg18621232	NKAIN1	0.443±0.041	0.689±0.033	3.17817e-05	0.0215939	1	0
cg13653328	ABLIM3	0.447±0.073	0.843±0.03	3.1784e-05	0.0215939	5	N_Shore
cg22425359	0	0.847±0.01	0.902±0.005	3.26556e-05	0.02201	5	0
cg06452681	USP17	0.678±0.006	0.72±0.006	3.34026e-05	0.0224421	4	0
cg14073986	SLMO2	0.049±0.003	0.109±0.012	3.3717e-05	0.022559	20	Island
cg05927579	KCNK15	0.674±0.019	0.785±0.011	3.40212e-05	0.0227051	20	Island
cg13820391	0	0.42±0.02	0.55±0.017	3.47073e-05	0.0230042	11	0
cg24320065	MAL2	0.71±0.006	0.747±0.005	3.48307e-05	0.0230042	8	0
cg03764585	FMOD	0.211±0.014	0.308±0.014	3.5384e-05	0.0232464	1	0
cg20192814	0	0.673±0.024	0.82±0.021	3.55377e-05	0.0232464	13	0
cg24505619	PRG4	0.84±0.004	0.868±0.005	3.56372e-05	0.0232464	1	0
cg07792719	0	0.894±0.004	0.916±0.002	3.5967e-05	0.0234059	16	0
cg25301532	KCNK15	0.501±0.023	0.685±0.033	3.62395e-05	0.0234528	20	Island
cg17047571	ARAP2	0.795±0.005	0.83±0.006	3.64347e-05	0.0234838	4	S_Shore
cg03562366	0	0.594±0.016	0.698±0.013	3.65015e-05	0.0234838	6	0
cg00134602	0	0.465±0.009	0.528±0.009	3.70316e-05	0.0237098	3	N_Shore
cg17920058	TCF7	0.703±0.703	0.75±0.007	3.70621e-05	0.0237098	5	0
cg24973864	0	0.796±0.006	0.836±0.006	3.72082e-05	0.0237585	5	S_Shore
cg21771140	0	0.158±0.015	0.249±0.013	3.75886e-05	0.0238574	8	0
cg23771661	B3GNT3	0.291±0.016	0.396±0.016	3.77725e-05	0.0238574	19	N_Shore
cg07511721	SLC29A4	0.321±0.012	0.403±0.012	3.78633e-05	0.0238574	7	N_Shore
cg13688912	0	0.696±0.008	0.752±0.008	3.79398e-05	0.0238574	4	S_Shelf
cg16608252	SEMA3D	0.805±0.006	0.844±0.006	3.80284e-05	0.0238574	7	0
cg22228044	0	0.064±0.003	0.097±0.006	3.80653e-05	0.0238574	4	0
cg18000391	PLEC1	0.624±0.624	0.857±0.031	3.83326e-05	0.0239805	8	Island
cg08059402	ATP13A3	0.793±0.007	0.845±0.008	3.8403e-05	0.0239805	3	0
cg19604703	0	0.818±0.008	0.865±0.006	3.91653e-05	0.024367	4	S_Shelf
cg08155325	PCDHGA4	0.469±0.014	0.569±0.015	3.99276e-05	0.0246102	5	N_Shore
cg25984701	INTS6	0.711±0.009	0.766±0.008	4.00031e-05	0.0246102	13	0
cg14737079	LOC101928891	0.391±0.073	0.776±0.038	4.01545e-05	0.0246102	22	N_Shore
cg13071508	0	0.665±0.025	0.842±0.026	4.01595e-05	0.0246102	1	0
cg21625762	0	0.406±0.022	0.541±0.02	4.02563e-05	0.0246102	16	0
cg15794987	0	0.314±0.097	0.813±0.043	4.03532e-05	0.0246102	8	0
cg15398841	PF4	0.381±0.019	0.516±0.022	4.13269e-05	0.0250243	4	Island
cg13232075	0	0.298±0.075	0.739±0.05	4.17062e-05	0.0252091	1	0
cg04198912	MFSD4	0.772±0.004	0.816±0.008	4.19133e-05	0.0252892	1	N_Shore
cg21213783	FYN	0.42±0.024	0.566±0.021	4.20182e-05	0.0253076	6	0
cg09084244	CDK2AP1	0.363±0.073	0.778±0.042	4.23255e-05	0.0254476	12	S_Shore
cg20201030	AAMDC	0.466±0.007	0.517±0.009	4.26238e-05	0.0255799	11	0
cg12852742	0	0.689±0.014	0.773±0.01	4.29383e-05	0.0256096	6	0
cg06029588	0	0.413±0.013	0.52±0.019	4.30518e-05	0.0256096	1	0
cg16884555	0	0.734±0.006	0.779±0.008	4.33521e-05	0.0256096	7	Island
cg21560722	SBF2	0.341±0.064	0.701±0.045	4.34242e-05	0.0256096	11	0
cg01878807	DHRS4	0.346±0.022	0.498±0.023	4.39824e-05	0.0257363	14	N_Shore
cg17898840	GFRA1	0.755±0.755	0.796±0.008	4.40312e-05	0.0257363	10	0
cg18046575	0	0.216±0.216	0.335±0.021	4.41052e-05	0.0257363	13	0
cg00986742	LOC400794	0.242±0.011	0.324±0.013	4.41694e-05	0.0257363	1	0
cg17520159	KCNMB3	0.626±0.626	0.753±0.019	4.46419e-05	0.0258784	3	N_Shore
cg03467180	NUMB	0.398±0.025	0.55±0.02	4.47996e-05	0.0259256	14	0
cg21035639	0	0.63±0.023	0.75±0.013	4.55667e-05	0.0262243	8	0
cg16986928	0	0.82±0.005	0.855±0.006	4.56106e-05	0.0262243	2	S_Shelf
cg05865665	TCTE1	0.32±0.011	0.435±0.022	4.56246e-05	0.0262243	6	N_Shore
cg26714915	SPTBN4	0.575±0.007	0.616±0.006	4.57878e-05	0.0262737	19	S_Shelf
cg17001032	0	0.565±0.005	0.596±0.004	4.67167e-05	0.0266267	1	0
cg03971879	RAI14	0.835±0.003	0.855±0.003	4.73241e-05	0.0267082	5	0
cg08002427	DNAH9	0.412±0.061	0.75±0.034	4.76117e-05	0.0268218	17	S_Shore
cg05713954	0	0.185±0.009	0.29±0.02	4.77336e-05	0.026846	16	0
cg00848471	EEFSEC	0.815±0.004	0.838±0.003	4.81943e-05	0.0270603	3	0
cg20622087	JAZF1	0.791±0.008	0.849±0.01	4.84307e-05	0.0271481	7	S_Shore
cg00417638	0	0.309±0.073	0.684±0.022	4.87149e-05	0.0272353	5	0
cg13885829	0	0.192±0.047	0.512±0.048	4.87464e-05	0.0272353	1	0
cg05972386	GTF2A1L	0.731±0.01	0.801±0.011	4.96662e-05	0.0275228	2	Island
cg17710986	CHSY1	0.654±0.654	0.722±0.012	5.01288e-05	0.0277339	15	0
cg06008273	TSPO	0.046±0.005	0.088±0.007	5.0884e-05	0.0279819	22	Island
cg07635485	GPR133	0.622±0.022	0.756±0.017	5.09323e-05	0.0279819	12	N_Shore
cg12868352	0	0.909±0.004	0.933±0.003	5.12205e-05	0.0279819	5	0
cg24758055	0	0.482±0.01	0.539±0.008	5.1259e-05	0.0279819	2	S_Shore
cg19318889	MAEA	0.949±0.005	0.971±0.001	5.12901e-05	0.0279819	4	N_Shore
cg17073323	RPL32	0.548±0.011	0.613±0.01	5.13955e-05	0.0279819	3	0
cg17910478	0	0.167±0.167	0.229±0.012	5.14007e-05	0.0279819	1	N_Shore
cg15871419	0	0.384±0.018	0.498±0.018	5.18026e-05	0.0281555	7	0
cg19843353	TRIM41	0.499±0.015	0.594±0.015	5.20237e-05	0.0281785	5	S_Shore
cg03185975	0	0.854±0.006	0.887±0.004	5.21767e-05	0.0281785	12	0
cg25633454	0	0.61±0.008	0.663±0.009	5.23321e-05	0.0282176	17	0
cg25439758	TCIRG1	0.917±0.003	0.935±0.003	5.30965e-05	0.0283769	11	0
cg17810588	FGF14	0.157±0.157	0.199±0.008	5.31647e-05	0.0283769	13	S_Shore
cg15158069	GRAMD1B	0.557±0.012	0.633±0.011	5.32959e-05	0.0283769	11	0
cg22874989	APBA2	0.695±0.007	0.757±0.012	5.37654e-05	0.0284667	15	0
cg19390673	D2HGDH	0.792±0.006	0.827±0.005	5.37856e-05	0.0284667	2	0
cg02536715	0	0.669±0.004	0.705±0.006	5.38342e-05	0.0284667	15	0
cg07754798	MT1A	0.372±0.013	0.446±0.009	5.42678e-05	0.0286252	16	N_Shore
cg17093615	P2RX5	0.652±0.011	0.723±0.011	5.47976e-05	0.0286378	17	0
cg19442021	0	0.226±0.022	0.388±0.029	5.50988e-05	0.028751	5	0
cg25213350	CELSR2	0.327±0.009	0.406±0.015	5.53956e-05	0.0288616	1	S_Shore
cg13694179	0	0.485±0.008	0.534±0.007	5.60364e-05	0.0290617	9	0
cg14780466	GDF7	0.112±0.018	0.295±0.038	5.62567e-05	0.0291315	2	Island
cg04218928	MEI1	0.495±0.01	0.562±0.01	5.72662e-05	0.0293119	22	0
cg23272287	FAM13C	0.256±0.022	0.397±0.023	5.74258e-05	0.0293119	10	0
cg05275368	0	0.201±0.018	0.306±0.012	5.75467e-05	0.0293119	20	0
cg24546335	ETV6	0.609±0.017	0.716±0.017	5.78356e-05	0.0293547	12	0
cg23699716	0	0.09±0.007	0.189±0.022	5.7984e-05	0.0293547	6	0
cg08112137	WDR27	0.779±0.005	0.806±0.003	5.85256e-05	0.0295149	6	0
cg20667519	TUBA3E	0.738±0.006	0.771±0.004	5.85954e-05	0.0295149	2	N_Shelf
cg21786191	ZADH2	0.356±0.017	0.456±0.015	5.86002e-05	0.0295149	18	N_Shore
cg06496546	PSG4	0.417±0.006	0.469±0.01	5.8916e-05	0.0295149	19	0
cg15803765	KLHL24	0.021±0.002	0.034±0.002	5.89356e-05	0.0295149	3	Island
cg19072455	TMC3-AS1	0.833±0.006	0.867±0.004	5.89955e-05	0.0295149	15	0
cg17733104	0	0.752±0.752	0.858±0.01	5.9271e-05	0.0295959	6	0
cg09101151	0	0.123±0.016	0.236±0.018	5.93401e-05	0.0295959	16	0
cg02211805	PLEKHA7	0.782±0.007	0.833±0.008	5.95575e-05	0.0295959	11	0
cg17509561	CSGALNACT1	0.81±0.81	0.842±0.006	5.96623e-05	0.0295959	8	0
cg06960600	SSH1	0.851±0.007	0.893±0.005	5.96802e-05	0.0295959	12	0
cg23118561	0	0.464±0.032	0.677±0.036	5.99115e-05	0.0296673	13	0
cg14448451	LOC101928979	0.234±0.014	0.33±0.017	6.07501e-05	0.0299951	1	Island
cg25877288	0	0.606±0.015	0.7±0.015	6.17394e-05	0.0302637	14	0
cg11826549	0	0.316±0.07	0.709±0.045	6.28981e-05	0.0306547	16	N_Shelf
cg24008510	0	0.739±0.004	0.765±0.004	6.35013e-05	0.0308072	1	0
cg07875335	GTF2A1L	0.725±0.01	0.795±0.011	6.37874e-05	0.0308072	2	N_Shore
cg12622172	PDE4DIP	0.55±0.02	0.672±0.016	6.43686e-05	0.030855	1	0
cg23018548	MIR548W	0.841±0.008	0.882±0.004	6.449e-05	0.030855	17	0
cg13731588	MEI1	0.68±0.009	0.738±0.009	6.54002e-05	0.0311099	22	0
cg06448298	FAM49A	0.52±0.015	0.633±0.019	6.56829e-05	0.0311099	2	0
cg25295825	CXCR7	0.908±0.005	0.941±0.005	6.58469e-05	0.0311099	2	0
cg19781462	0	0.09±0.004	0.137±0.01	6.6047e-05	0.0311611	12	0
cg14011933	KCNIP4	0.163±0.009	0.272±0.022	6.68319e-05	0.0313692	4	0
cg19862616	NCRNA00174	0.55±0.016	0.69±0.028	6.68575e-05	0.0313692	7	Island
cg17539697	SMG1	0.121±0.121	0.174±0.011	6.76699e-05	0.0315466	16	N_Shore
cg00976097	AHRR	0.796±0.022	0.911±0.01	6.78019e-05	0.0315466	5	Island
cg11825002	PGBD5	0.753±0.014	0.835±0.01	6.79107e-05	0.0315466	1	Island
cg15642772	TAS1R2	0.944±0.004	0.963±0.002	6.7939e-05	0.0315466	1	0
cg04526298	0	0.382±0.009	0.449±0.011	6.82773e-05	0.0316397	4	0
cg26120803	LOC101927604	0.607±0.008	0.656±0.007	6.84679e-05	0.0316397	1	0
cg06876321	0	0.278±0.035	0.463±0.018	6.85757e-05	0.0316397	6	0
cg01355282	DHX58	0.086±0.008	0.15±0.012	6.86536e-05	0.0316397	17	0
cg02141929	0	0.592±0.009	0.653±0.01	6.86941e-05	0.0316397	16	S_Shelf
cg20595392	0	0.867±0.005	0.895±0.004	6.91148e-05	0.0316991	5	0
cg19316647	0	0.873±0.003	0.892±0.003	6.91982e-05	0.0316991	11	0
cg21109961	0	0.135±0.024	0.516±0.086	6.92977e-05	0.0316991	10	0
cg15237152	CNN1	0.115±0.006	0.155±0.007	6.9317e-05	0.0316991	19	0
cg23101028	DOC2B	0.752±0.011	0.83±0.014	6.94269e-05	0.0316991	17	N_Shelf
cg02895509	0	0.666±0.025	0.705±0.021	6.97067e-05	0.0317416	11	S_Shelf
cg07643626	CASZ1	0.853±0.004	0.883±0.005	7.10594e-05	0.0321348	1	0
cg06301791	0	0.651±0.005	0.688±0.006	7.11379e-05	0.0321348	10	0
cg16989197	OCA2	0.638±0.015	0.72±0.011	7.36452e-05	0.0330521	15	0
cg09933454	0	0.459±0.01	0.543±0.015	7.36551e-05	0.0330521	12	0
cg25287706	0	0.731±0.008	0.773±0.005	7.39316e-05	0.0330926	15	0
cg14474302	0	0.183±0.038	0.514±0.067	7.42295e-05	0.0330994	15	N_Shore
cg01013317	0	0.696±0.011	0.755±0.005	7.46375e-05	0.0330994	19	N_Shelf
cg05959241	IPO7	0.586±0.023	0.708±0.012	7.63764e-05	0.0334769	11	S_Shelf
cg25783745	MYH9	0.834±0.009	0.886±0.008	7.63876e-05	0.0334769	22	0
cg11913696	AHSA1	0.751±0.007	0.791±0.005	7.70938e-05	0.0336204	14	0
cg19393762	TNNT1	0.785±0.006	0.82±0.006	7.72153e-05	0.0336204	19	0
cg15860235	SH3BP2	0.794±0.007	0.83±0.005	7.72992e-05	0.0336204	4	N_Shore
cg05840412	0	0.259±0.019	0.401±0.025	7.74225e-05	0.0336204	13	0
cg26099876	EIF2C2	0.076±0.009	0.133±0.01	7.74346e-05	0.0336204	8	Island
cg01802772	ACOT11	0.244±0.067	0.655±0.058	7.74948e-05	0.0336204	1	0
cg24319178	0	0.7±0.006	0.745±0.009	7.77509e-05	0.0336855	6	0
cg04221606	AKAP12	0.1±0.009	0.182±0.015	7.80783e-05	0.0336855	6	N_Shore
cg14939821	DOCK1	0.349±0.024	0.495±0.024	7.81376e-05	0.0336855	10	0
cg07425555	PODNL1	0.294±0.011	0.361±0.01	7.87696e-05	0.0337852	19	0
cg20116138	TUBGCP3	0.495±0.012	0.565±0.011	7.94291e-05	0.033919	13	0
cg22367159	0	0.576±0.01	0.657±0.016	7.98629e-05	0.033919	1	N_Shore
cg14096311	SH3D19	0.235±0.024	0.433±0.036	7.98804e-05	0.033919	4	0
cg17809780	ATG7	0.638±0.638	0.669±0.006	8.03721e-05	0.0340427	3	0
cg02988727	ZNF219	0.139±0.064	0.251±0.072	8.16708e-05	0.0344638	14	S_Shore
cg18075755	C1QTNF7	0.304±0.304	0.737±0.076	8.19211e-05	0.0345142	4	0
cg25465065	PMF1	0.43±0.061	0.736±0.033	8.19934e-05	0.0345142	1	0
cg20845336	0	0.823±0.018	0.917±0.012	8.27233e-05	0.0347211	20	Island
cg15487791	TBC1D19	0.579±0.012	0.68±0.02	8.27916e-05	0.0347211	4	N_Shore
cg03271487	0	0.166±0.028	0.389±0.04	8.29175e-05	0.034731	11	0
cg05871802	KCNC1	0.565±0.033	0.751±0.023	8.34601e-05	0.0348295	11	0
cg10043073	LOC101927907	0.68±0.012	0.756±0.011	8.39356e-05	0.0348566	2	0
cg20191338	LOC100130522	0.218±0.014	0.297±0.012	8.464e-05	0.0349781	18	S_Shore
cg09314196	ZNF492	0.313±0.036	0.571±0.044	8.54412e-05	0.0350064	19	N_Shore
cg14362416	0	0.739±0.005	0.768±0.004	8.54546e-05	0.0350064	17	0
cg02551095	0	0.757±0.004	0.792±0.006	8.55893e-05	0.0350064	15	0
cg16797009	0	0.678±0.01	0.742±0.011	8.55937e-05	0.0350064	2	0
cg04453550	TNFRSF17	0.462±0.06	0.769±0.028	8.56361e-05	0.0350064	16	0
cg03611598	MYCBPAP	0.118±0.008	0.167±0.008	8.59038e-05	0.035042	17	Island
cg05564780	NCBP1	0.494±0.008	0.564±0.014	8.60047e-05	0.035042	9	S_Shelf
cg06830264	TCEA2	0.322±0.008	0.374±0.008	8.60324e-05	0.035042	20	S_Shore
cg26563651	TNC	0.569±0.056	0.84±0.024	8.62073e-05	0.0350712	9	0
cg04074153	0	0.395±0.017	0.483±0.009	8.68789e-05	0.0352178	12	0
cg24655016	LRRC34	0.151±0.009	0.205±0.008	8.76997e-05	0.0354238	3	S_Shore
cg11836949	GNB1	0.654±0.014	0.765±0.02	8.85431e-05	0.0356719	1	0
cg19323813	DCDC2C	0.684±0.007	0.723±0.006	8.8629e-05	0.0356719	2	0
cg10842229	LOC400794	0.264±0.01	0.341±0.014	8.90151e-05	0.0357426	1	0
cg10765147	PRSS21	0.654±0.011	0.722±0.01	8.95235e-05	0.0358619	16	N_Shore
cg14982585	0	0.65±0.006	0.687±0.006	9.02256e-05	0.0359399	21	S_Shore
cg02894362	ACTN4	0.632±0.062	0.754±0.086	9.09754e-05	0.0360608	19	N_Shelf
cg09797037	EXOSC10	0.486±0.011	0.557±0.012	9.21361e-05	0.0363665	1	0
cg24980657	0	0.421±0.014	0.524±0.02	9.22818e-05	0.0363665	2	S_Shore
cg07076816	0	0.148±0.019	0.255±0.014	9.29614e-05	0.0365549	7	Island
cg21912872	DYRK2	0.507±0.006	0.558±0.01	9.32408e-05	0.0365747	12	0
cg18778097	NLRP7	0.68±0.01	0.745±0.011	9.3388e-05	0.0365902	19	Island
cg04329429	0	0.833±0.005	0.868±0.006	9.37725e-05	0.0366285	2	0
cg07740110	TRPV3	0.46±0.012	0.558±0.019	9.38093e-05	0.0366285	17	S_Shore
cg26377940	0	0.766±0.006	0.798±0.005	9.41103e-05	0.0366384	1	0
cg15279748	HLA-J	0.219±0.006	0.262±0.008	9.43609e-05	0.0366753	6	Island
cg20449914	KCNMB3	0.879±0.003	0.894±0.002	9.47302e-05	0.0367767	3	0
cg26088269	NTM	0.675±0.012	0.737±0.007	9.53605e-05	0.0368949	11	0
cg20785120	BCAS4	0.474±0.032	0.643±0.022	9.65249e-05	0.0371761	20	0
cg23024343	COG5	0.4±0.03	0.561±0.023	9.66857e-05	0.0371958	7	N_Shelf
cg21709241	0	0.663±0.009	0.713±0.008	9.68657e-05	0.0372229	6	0
cg06526704	0	0.747±0.008	0.792±0.006	9.79806e-05	0.0375079	20	0
cg11197664	0	0.675±0.015	0.78±0.018	9.8049e-05	0.0375079	5	N_Shelf
cg25198599	0	0.747±0.01	0.808±0.011	9.82332e-05	0.0375361	12	0
cg26281971	C3	0.52±0.011	0.594±0.014	9.87038e-05	0.0376324	19	N_Shore
cg23387874	LINC01030	0.695±0.011	0.751±0.007	9.87068e-05	0.0376324	8	0
cg09214892	0	0.86±0.011	0.915±0.005	9.90714e-05	0.0376868	16	0
cg15986164	GAK	0.865±0.005	0.892±0.004	9.98919e-05	0.037817	4	S_Shore
cg17486446	SNORA54	0.795±0.795	0.862±0.01	9.99216e-05	0.037817	11	0
cg21723689	GALNT9	0.871±0.008	0.913±0.005	0.000100311	0.0378938	12	Island
cg19204859	CST7	0.399±0.013	0.486±0.016	0.000100619	0.0378938	20	0
cg16655091	ATP8A2	0.568±0.049	0.792±0.016	0.000100762	0.0379056	13	S_Shelf
cg13549345	NACC2	0.902±0.004	0.924±0.003	0.000100902	0.037916	9	S_Shore
cg15708909	HLA-DRB5	0.567±0.03	0.749±0.03	0.000101244	0.0380027	6	N_Shelf
cg18586758	0	0.941±0.002	0.955±0.003	0.000101751	0.0380754	2	Island
cg17521327	LAP3	0.665±0.665	0.73±0.008	0.000101774	0.0380754	4	N_Shore
cg03264503	0	0.683±0.01	0.741±0.008	0.000102478	0.0381705	7	0
cg22762409	STAT4	0.296±0.019	0.396±0.014	0.000103112	0.038264	2	0
cg03814316	TAOK2	0.902±0.004	0.925±0.003	0.000103292	0.038264	16	Island
cg23555395	0	0.631±0.01	0.706±0.015	0.000103595	0.0383066	2	0
cg15043638	0	0.704±0.004	0.735±0.006	0.000103716	0.0383066	21	0
cg05706437	0	0.771±0.011	0.832±0.008	0.000103754	0.0383066	1	0
cg12908908	0	0.282±0.058	0.591±0.035	0.000103858	0.0383066	5	0
cg14245918	KAZN	0.373±0.055	0.641±0.02	0.000104754	0.0384284	1	0
cg24998464	0	0.624±0.007	0.679±0.011	0.000105118	0.0384789	14	0
cg16852767	PCF11	0.064±0.005	0.094±0.005	0.000105614	0.0385481	11	S_Shore
cg25579180	WBSCR17	0.068±0.004	0.141±0.018	0.000105648	0.0385481	7	0
cg21727907	TUBA3C	0.878±0.005	0.908±0.005	0.000106235	0.0386218	13	Island
cg26342454	SLC2A9	0.46±0.01	0.529±0.013	0.000106373	0.0386218	4	0
cg23982607	GNB1	0.098±0.006	0.144±0.009	0.000107141	0.0387378	1	S_Shore
cg17592693	0	0.673±0.673	0.71±0.007	0.000107153	0.0387378	2	0
cg23727079	0	0.262±0.05	0.535±0.041	0.000107509	0.0388105	7	0
cg14716968	DLG2	0.417±0.01	0.471±0.007	0.000108061	0.0389436	11	0
cg05614191	ATG12	0.872±0.006	0.908±0.005	0.000108337	0.0389436	5	0
cg19812198	0	0.478±0.012	0.56±0.016	0.000109127	0.0390828	20	0
cg02613435	LZTS2	0.094±0.039	0.181±0.066	0.000109171	0.0390828	10	Island
cg14227762	0	0.769±0.012	0.844±0.012	0.00011044	0.0394077	14	0
cg05260576	SH3BP5	0.806±0.006	0.838±0.004	0.000110769	0.039457	3	S_Shore
cg26352073	ABCA9	0.603±0.01	0.662±0.009	0.00011081	0.039457	17	0
cg11995374	0	0.779±0.009	0.827±0.006	0.000111264	0.0395358	7	S_Shelf
cg07900658	CAGE1	0.025±0.004	0.048±0.003	0.000112431	0.0396599	6	Island
cg15950487	0	0.673±0.006	0.703±0.004	0.00011304	0.039751	13	0
cg19525261	0	0.569±0.017	0.668±0.016	0.000113254	0.0397851	11	0
cg07312696	0	0.246±0.013	0.318±0.009	0.000114293	0.0400697	13	0
cg11775292	0	0.49±0.009	0.567±0.015	0.000115742	0.0404117	15	S_Shore
cg25815482	0	0.769±0.012	0.827±0.006	0.00011615	0.0404744	13	0
cg17685115	LPCAT1	0.913±0.913	0.937±0.003	0.00011617	0.0404744	5	Island
cg07607066	TBC1D22A	0.855±0.006	0.894±0.007	0.000116296	0.0404769	22	Island
cg24625034	0	0.771±0.011	0.823±0.005	0.000117042	0.0406259	7	0
cg03029551	MIR604	0.44±0.009	0.495±0.008	0.000117386	0.0406259	10	0
cg03756721	SPPL2B	0.193±0.013	0.286±0.017	0.0001174	0.0406259	19	N_Shore
cg16440532	LOC100289333	0.448±0.012	0.516±0.011	0.000117442	0.0406259	19	0
cg18794925	0	0.323±0.013	0.401±0.014	0.000118342	0.0408321	12	0
cg03232059	0	0.666±0.005	0.698±0.005	0.000118527	0.0408321	5	0
cg07477296	ZNF788	0.646±0.009	0.695±0.007	0.000118735	0.0408321	19	N_Shore
cg01594260	LOC339788	0.242±0.061	0.687±0.08	0.000118759	0.0408321	2	0
cg23213018	0	0.942±0.004	0.964±0.003	0.000119461	0.0409906	22	Island
cg20758756	0	0.601±0.022	0.729±0.021	0.000120163	0.0411067	18	0
cg19571721	DLGAP2	0.767±0.01	0.819±0.007	0.000120931	0.0413281	8	0
cg03947832	0	0.541±0.009	0.59±0.006	0.000121136	0.0413337	10	0
cg15049005	LINC01169	0.666±0.019	0.756±0.008	0.000121483	0.0413563	15	N_Shore
cg02192673	NPFFR2	0.424±0.006	0.48±0.011	0.000121769	0.0413852	4	Island
cg18442223	FZD6	0.84±0.003	0.865±0.005	0.000122003	0.0413852	8	0
cg22790777	SLC25A39	0.889±0.004	0.914±0.004	0.000122139	0.0413852	17	N_Shelf
cg02275027	0	0.73±0.005	0.771±0.008	0.00012221	0.0413852	11	0
cg05414652	0	0.562±0.015	0.661±0.017	0.000122396	0.0413852	17	S_Shore
cg22569011	HMHA1	0.829±0.004	0.851±0.004	0.000123875	0.041485	19	N_Shore
cg23361828	0	0.514±0.023	0.653±0.024	0.000124075	0.041485	2	0
cg23574427	BBS7	0.497±0.027	0.639±0.02	0.000124162	0.041485	4	S_Shore
cg12087468	0	0.127±0.006	0.178±0.01	0.0001242	0.041485	10	S_Shore
cg00216913	0	0.844±0.004	0.867±0.003	0.000124572	0.0415687	16	0
cg22875243	ITGB5	0.7±0.012	0.765±0.009	0.000124979	0.0416225	3	0
cg14050247	0	0.58±0.009	0.631±0.007	0.000125318	0.0416945	9	0
cg17721355	0	0.583±0.583	0.64±0.012	0.000125463	0.0417021	8	0
cg14677380	CMTM7	0.728±0.007	0.769±0.007	0.00012633	0.0419082	3	0
cg26347089	VWA3B	0.587±0.012	0.658±0.012	0.000127032	0.0420241	2	0
cg16835636	RPS6KL1	0.815±0.004	0.838±0.004	0.000127092	0.0420241	14	N_Shore
cg06747456	0	0.448±0.025	0.597±0.022	0.000127174	0.0420241	12	0
cg14955070	SEMA4A	0.651±0.011	0.709±0.008	0.000128029	0.0422243	1	0
cg23240888	0	0.147±0.011	0.223±0.015	0.000128713	0.0423315	12	N_Shore
cg25326952	PDIA4	0.269±0.008	0.374±0.025	0.000128732	0.0423315	7	0
cg15896978	APOA1	0.647±0.004	0.695±0.011	0.000129273	0.0423974	11	S_Shelf
cg06151744	P2RX5	0.829±0.006	0.863±0.005	0.000129615	0.0423974	17	N_Shelf
cg22980046	0	0.61±0.01	0.675±0.012	0.000129742	0.0423974	2	0
cg09050832	0	0.393±0.021	0.56±0.032	0.000130181	0.0424277	8	Island
cg16775095	0	0.507±0.059	0.77±0.019	0.000130482	0.0424277	15	N_Shore
cg20591136	0	0.901±0.004	0.922±0.003	0.000130631	0.0424277	17	Island
cg12918234	0	0.499±0.007	0.553±0.01	0.000130644	0.0424277	16	S_Shelf
cg13941235	RXRA	0.28±0.015	0.403±0.024	0.000131003	0.0425038	9	0
cg20930043	GRM5	0.342±0.016	0.442±0.018	0.000131873	0.0426231	11	0
cg23683286	PPP1R36	0.792±0.005	0.824±0.006	0.000132733	0.0428156	14	0
cg06244272	SCARNA3	0.877±0.004	0.901±0.003	0.000132847	0.0428156	1	0
cg09168193	0	0.806±0.007	0.85±0.007	0.000134092	0.0430961	11	0
cg04010582	RAB11FIP4	0.833±0.004	0.856±0.004	0.000134098	0.0430961	17	0
cg05484770	SDK1	0.882±0.004	0.904±0.003	0.000134364	0.0431409	7	0
cg09300749	SCRIB	0.82±0.003	0.845±0.005	0.000134648	0.0431912	8	S_Shelf
cg15595502	0	0.312±0.022	0.449±0.025	0.000135082	0.0432488	1	0
cg20944283	CADM3	0.604±0.006	0.642±0.007	0.000135648	0.0433892	1	0
cg13465461	CPT1B	0.877±0.004	0.903±0.004	0.000135826	0.0434051	22	0
cg01868263	PSTPIP2	0.166±0.008	0.221±0.01	0.000136397	0.0434574	18	0
cg14585115	COBRA1	0.79±0.005	0.823±0.006	0.000136582	0.0434574	9	S_Shelf
cg12799314	ADARB2	0.789±0.009	0.86±0.013	0.000137091	0.0435537	10	Island
cg02107842	MAST4	0.442±0.011	0.534±0.018	0.000137188	0.0435537	5	0
cg06748066	0	0.574±0.024	0.701±0.016	0.00013763	0.0436124	7	0
cg16072462	PF4	0.363±0.022	0.491±0.022	0.000138012	0.0436928	4	Island
cg25535708	NOTCH3	0.953±0.002	0.962±0.001	0.00013833	0.043725	19	S_Shore
cg02502145	SOS1	0.111±0.038	0.516±0.086	0.000138371	0.043725	2	0
cg17419220	0	0.425±0.425	0.738±0.044	0.00013929	0.0439374	9	N_Shelf
cg03084704	0	0.682±0.009	0.742±0.01	0.000139431	0.0439374	16	0
cg04447387	0	0.669±0.009	0.723±0.009	0.000139849	0.0439803	7	0
cg07825414	0	0.73±0.005	0.757±0.004	0.000139968	0.0439803	22	Island
cg23656322	S100A2	0.34±0.011	0.466±0.029	0.000139971	0.0439803	1	0
cg02984410	0	0.804±0.026	0.839±0.018	0.000140111	0.0439803	8	N_Shelf
cg15442338	CDO1	0.564±0.02	0.682±0.02	0.000140217	0.0439803	5	N_Shore
cg14209562	COL23A1	0.679±0.007	0.742±0.013	0.000140773	0.0440633	5	0
cg20049294	COX6A1	0.036±0.001	0.045±0.002	0.000141164	0.0440633	12	N_Shore
cg15240092	AQP7	0.803±0.005	0.836±0.006	0.000141185	0.0440633	9	0
cg26007606	0	0.445±0.059	0.727±0.032	0.000141648	0.0440636	4	0
cg16052220	GRK4	0.571±0.011	0.631±0.01	0.000142632	0.0442481	4	N_Shelf
cg15410835	0	0.319±0.016	0.42±0.019	0.000143641	0.0443587	8	0
cg24307368	SLN	0.391±0.05	0.618±0.021	0.000143865	0.0443874	11	0
cg13490352	0	0.53±0.016	0.624±0.014	0.000144308	0.0444837	7	N_Shore
cg25153483	0	0.781±0.006	0.814±0.005	0.000144871	0.0444956	12	0
cg04750100	LCT	0.362±0.013	0.458±0.018	0.000144989	0.0444956	2	0
cg17417049	RASA3	0.682±0.682	0.732±0.008	0.000145225	0.0444956	13	S_Shelf
cg06111581	0	0.549±0.055	0.801±0.008	0.000145263	0.0444956	22	0
cg11879902	CACNA1C	0.889±0.003	0.914±0.005	0.000145833	0.0445754	12	0
cg11543899	MLLT3	0.534±0.02	0.647±0.016	0.000146009	0.0445754	9	0
cg04495498	ADAMTS7	0.804±0.007	0.845±0.006	0.000146231	0.0445754	15	0
cg01563558	CCDC123	0.746±0.005	0.774±0.004	0.000146338	0.0445754	19	N_Shelf
cg22634027	REXO4	0.506±0.01	0.561±0.008	0.000147113	0.0445754	9	0
cg15706692	0	0.153±0.037	0.386±0.043	0.000147213	0.0445754	6	0
cg13959174	LINC01399	0.217±0.007	0.286±0.014	0.000147217	0.0445754	22	0
cg15802306	LY75-CD302	0.762±0.006	0.792±0.003	0.000147362	0.0445754	2	N_Shore
cg18946805	REEP1	0.256±0.014	0.57±0.078	0.000147405	0.0445754	2	N_Shore
cg00935435	0	0.763±0.005	0.797±0.006	0.000147422	0.0445754	1	0
cg07202479	DARC	0.647±0.006	0.687±0.006	0.000147492	0.0445754	1	0
cg25032089	HOXB3	0.434±0.034	0.597±0.02	0.000148065	0.0446294	17	S_Shore
cg13490422	0	0.059±0.003	0.087±0.006	0.000148199	0.0446303	12	0
cg24140133	0	0.316±0.049	0.532±0.015	0.000148487	0.0446773	1	0
cg07207070	HRNBP3	0.626±0.018	0.741±0.02	0.000148684	0.0446955	17	0
cg25398223	0	0.637±0.007	0.676±0.007	0.000149274	0.0446955	15	0
cg05618587	TSNARE1	0.769±0.009	0.817±0.007	0.000149337	0.0446955	8	S_Shore
cg02470697	GTF2A1L	0.816±0.012	0.897±0.015	0.00014956	0.0446955	2	Island
cg20462883	BCL7A	0.173±0.007	0.226±0.011	0.0001496	0.0446955	12	0
cg18064661	RNF24	0.367±0.367	0.462±0.016	0.000150086	0.0448014	20	N_Shelf
cg13628444	MED27	0.735±0.004	0.758±0.003	0.000151615	0.0450993	9	0
cg12854483	CNN1	0.251±0.009	0.316±0.012	0.00015193	0.0451534	19	0
cg11414254	ZNF346	0.243±0.01	0.314±0.013	0.000152095	0.0451627	5	N_Shore
cg06304856	GALNS	0.754±0.008	0.795±0.005	0.0001524	0.0451743	16	Island
cg07068382	MTCH1	0.247±0.01	0.316±0.012	0.000152693	0.0452219	6	0
cg07034103	0	0.842±0.003	0.864±0.004	0.000153794	0.0454611	13	0
cg00339806	PBX1	0.735±0.008	0.775±0.005	0.00015458	0.0455356	1	0
cg22657457	SV2C	0.723±0.007	0.767±0.008	0.000154728	0.0455356	5	Island
cg07092725	KCNH5	0.634±0.024	0.759±0.015	0.000154981	0.045542	14	0
cg16045423	APOBEC3B	0.341±0.012	0.421±0.016	0.000155839	0.0457003	22	0
cg20133788	RNF213	0.861±0.005	0.887±0.004	0.000157078	0.04591	17	0
cg01290088	SELPLG	0.651±0.005	0.694±0.009	0.000158233	0.0459806	12	0
cg01217475	0	0.859±0.004	0.882±0.003	0.000158442	0.0460021	4	0
cg23512499	EID2B	0.8±0.006	0.832±0.006	0.000158606	0.0460103	19	S_Shore
cg20441912	TUBB4Q	0.741±0.012	0.802±0.009	0.000159073	0.0461063	4	Island
cg23840008	0	0.285±0.048	0.533±0.036	0.000160194	0.0462735	15	0
cg02269643	0	0.614±0.01	0.678±0.011	0.000161497	0.0464917	14	Island
cg23184039	0	0.63±0.006	0.663±0.005	0.000162216	0.0465896	5	0
cg07552315	0	0.361±0.019	0.474±0.018	0.000162249	0.0465896	7	0
cg03217528	CCDC110	0.126±0.007	0.184±0.012	0.000163837	0.0468542	4	N_Shore
cg07615678	SPON1	0.431±0.079	0.786±0.008	0.000163885	0.0468542	11	0
cg18598695	0	0.579±0.018	0.684±0.019	0.000164039	0.0468542	20	Island
cg22711082	FAM131C	0.444±0.012	0.539±0.021	0.000164152	0.0468542	1	N_Shelf
cg13747016	0	0.798±0.011	0.854±0.007	0.00016455	0.0468937	10	N_Shore
cg19849323	0	0.851±0.004	0.874±0.003	0.000164815	0.0469297	3	0
cg14194326	0	0.416±0.076	0.759±0.013	0.000165783	0.0469398	17	0
cg06091295	BIN1	0.439±0.01	0.516±0.015	0.00016599	0.0469398	2	0
cg21779904	GNASAS	0.439±0.007	0.472±0.005	0.000166109	0.0469398	20	N_Shore
cg02092059	0	0.68±0.009	0.753±0.014	0.000166229	0.0469398	22	S_Shelf
cg03214478	KIAA1530	0.893±0.005	0.919±0.003	0.000167279	0.047043	4	0
cg17377745	0	0.802±0.802	0.833±0.004	0.000167537	0.0470736	22	0
cg13145504	KCNQ1	0.761±0.008	0.805±0.006	0.000168433	0.0471692	11	N_Shore
cg19504245	TNNT1	0.261±0.019	0.415±0.034	0.000169097	0.0472831	19	0
cg11463444	KIF17	0.56±0.026	0.701±0.019	0.000170247	0.0474228	1	0
cg05568234	0	0.711±0.007	0.752±0.007	0.000170608	0.0474264	8	0
cg10113960	0	0.764±0.007	0.8±0.005	0.00017111	0.0475271	20	S_Shore
cg25757416	KCTD1	0.752±0.007	0.792±0.007	0.000172198	0.0477511	18	0
cg25852941	DNAJC21	0.142±0.01	0.195±0.008	0.00017316	0.0478342	5	N_Shore
cg17542710	SEC24B	0.716±0.716	0.802±0.013	0.000173296	0.0478342	4	0
cg17741809	LIPA	0.316±0.316	0.419±0.02	0.000173732	0.0478342	10	0
cg10236778	0	0.808±0.007	0.853±0.007	0.000173765	0.0478342	2	0
cg21886042	0	0.69±0.006	0.734±0.009	0.000174421	0.0478597	13	0
cg25676166	0	0.451±0.022	0.587±0.026	0.000175603	0.0480174	6	0
cg25909125	0	0.175±0.005	0.207±0.006	0.000175801	0.0480174	7	0
cg03449867	OCA2	0.337±0.078	0.75±0.053	0.000176098	0.0480174	15	0
cg04048725	0	0.862±0.011	0.915±0.006	0.000176628	0.0480202	15	0
cg14709449	RIC3	0.662±0.005	0.694±0.006	0.000176812	0.0480202	11	N_Shelf
cg24575638	0	0.908±0.004	0.93±0.003	0.000176844	0.0480202	4	0
cg14480249	DOK7	0.086±0.006	0.121±0.006	0.000177332	0.048082	4	S_Shore
cg25715539	0	0.732±0.008	0.774±0.006	0.000177676	0.0481085	21	0
cg05734877	CARS2	0.925±0.003	0.945±0.003	0.000177877	0.0481085	13	N_Shore
cg22757977	0	0.792±0.007	0.826±0.005	0.000178484	0.0482308	19	N_Shelf
cg16089242	0	0.57±0.01	0.622±0.007	0.000178726	0.0482308	15	Island
cg20870372	UBAC2	0.706±0.011	0.761±0.008	0.000178755	0.0482308	13	0
cg14228592	SLC39A4	0.234±0.034	0.438±0.032	0.000179015	0.0482627	8	Island
cg13491731	0	0.521±0.014	0.623±0.019	0.000180131	0.0485251	14	N_Shelf
cg04659396	0	0.835±0.005	0.86±0.003	0.000181006	0.0486889	5	0
cg23129217	0	0.557±0.006	0.589±0.005	0.000181879	0.0487111	12	S_Shore
cg16186135	OTOP1	0.669±0.007	0.721±0.011	0.000182157	0.0487111	4	0
cg24752582	PQLC1	0.915±0.003	0.93±0.002	0.000182172	0.0487111	18	Island
cg06497190	DLGAP4-AS1	0.63±0.022	0.749±0.016	0.000182195	0.0487111	20	0
cg00033102	ATPIF1	0.377±0.005	0.412±0.006	0.000182444	0.0487111	1	N_Shore
cg13709487	0	0.198±0.012	0.305±0.022	0.000182718	0.0487111	3	0
cg25084108	NPAS3	0.651±0.004	0.683±0.007	0.000182973	0.0487111	14	0
cg16244155	LOC100130522	0.281±0.017	0.361±0.009	0.000183672	0.0488589	18	Island
cg11826869	0	0.658±0.026	0.804±0.021	0.00018401	0.0489106	9	Island
cg23862978	0	0.742±0.013	0.812±0.011	0.000184971	0.0491276	18	Island
cg26820259	PKHD1	0.373±0.067	0.712±0.049	0.000185171	0.0491422	6	0
cg23725888	TRAPPC2L	0.584±0.015	0.689±0.022	0.000185718	0.0492489	16	S_Shelf
cg02194714	NXN	0.886±0.005	0.92±0.007	0.000186126	0.0493172	17	0
cg03645661	SMAGP	0.257±0.028	0.488±0.047	0.000186266	0.0493172	12	0
cg19754408	0	0.84±0.003	0.863±0.005	0.000187142	0.0495078	5	0
cg10220391	ARHGAP26	0.416±0.018	0.519±0.015	0.000187277	0.0495078	5	0
cg24961970	MYO1H	0.59±0.013	0.659±0.012	0.000187552	0.049542	12	0
cg25735398	DIRAS1	0.935±0.005	0.956±0.002	0.000188048	0.0495959	19	Island
cg02863943	ZNF28	0.359±0.287	0.762±0.234	0.000188364	0.0496406	19	0
cg16624210	TPPP	0.179±0.015	0.268±0.016	0.000189098	0.0497568	5	S_Shelf
cg16515087	SULT4A1	0.518±0.022	0.652±0.025	0.000190925	0.0498806	22	0
cg24315876	RPTOR	0.809±0.009	0.859±0.008	0.000191015	0.0498806	17	N_Shelf
cg04745703	SLC25A25	0.784±0.005	0.833±0.011	0.000191037	0.0498806	9	0
cg05344026	LRRC34	0.152±0.009	0.232±0.017	0.000191932	0.0499598	3	S_Shore
cg15059225	0	0.458±0.014	0.537±0.014	0.000191991	0.0499598	6	0
cg21358343	RGL2	0.883±0.006	0.913±0.004	0.000192217	0.0499598	6	N_Shelf
cg22949188	NDUFV1	0.848±0.005	0.878±0.006	0.000192222	0.0499598	11	S_Shelf
cg21778229	0	0.774±0.006	0.814±0.008	0.000192446	0.0499797	4	0
HYPOMETHYLATED
cg11258982	PAWR	0.763±0.021	0.331±0.05	5.70334e-09	0.000743059	12	0
cg22402398	FGR	0.86±0.035	0.532±0.029	3.2934e-08	0.00101705	1	0
cg06650235	ARFGEF3	0.807±0.014	0.65±0.016	3.86124e-08	0.00109305	6	0
cg19933051	UBE2J2	0.794±0.009	0.687±0.013	4.5806e-08	0.00110223	1	S_Shore
cg15974300	0	0.853±0.005	0.337±0.076	4.98212e-08	0.00110223	21	0
cg13837834	0	0.55±0.041	0.158±0.035	5.77046e-08	0.00115307	5	0
cg15085454	ZNF181	0.052±0.004	0.016±0.002	6.29283e-08	0.00118759	19	S_Shore
cg24444035	CTB-178M22.2	0.675±0.017	0.449±0.03	1.24529e-07	0.00186204	5	0
cg17776040	0	0.789±0.789	0.535±0.039	1.42319e-07	0.00186204	2	0
cg05940425	SPTB	0.893±0.005	0.517±0.056	1.54794e-07	0.00186204	14	S_Shore
cg23132553	TCF25	0.805±0.012	0.642±0.022	1.55318e-07	0.00186204	16	0
cg11787737	RIC3	0.604±0.072	0.066±0.025	1.69271e-07	0.00186204	11	0
cg02464808	DEFA3	0.856±0.01	0.389±0.07	1.90073e-07	0.00192888	8	0
cg16420286	SERGEF	0.633±0.023	0.273±0.052	1.91511e-07	0.00192888	11	0
cg09247979	PTPRK	0.644±0.052	0.168±0.047	1.9306e-07	0.00192888	6	0
cg22416672	0	0.429±0.006	0.376±0.005	2.0627e-07	0.00196098	20	N_Shelf
cg17386048	0	0.689±0.689	0.252±0.067	2.07819e-07	0.00196098	10	0
cg01191099	0	0.783±0.011	0.472±0.046	2.18222e-07	0.0020035	20	0
cg22994555	SLC29A3	0.781±0.014	0.674±0.009	2.2915e-07	0.00204847	10	0
cg11318983	0	0.686±0.017	0.26±0.063	2.55706e-07	0.00206816	1	0
cg26292116	AQP12B	0.568±0.034	0.174±0.053	3.28765e-07	0.00232668	2	0
cg02010222	0	0.457±0.007	0.228±0.036	3.8817e-07	0.0025855	16	0
cg18148498	0	0.939±0.939	0.68±0.043	4.47473e-07	0.00287227	1	0
cg22309983	TRPV1	0.857±0.005	0.319±0.089	4.48135e-07	0.00287227	17	0
cg01329559	0	0.384±0.022	0.191±0.02	5.29389e-07	0.00310442	8	0
cg14841460	NECAB2	0.849±0.007	0.393±0.076	5.39189e-07	0.00310442	16	0
cg08996597	0	0.597±0.034	0.208±0.052	5.67028e-07	0.00315928	6	0
cg04300684	0	0.481±0.015	0.335±0.017	5.94687e-07	0.00315928	4	S_Shore
cg23703759	0	0.565±0.014	0.391±0.025	5.95217e-07	0.00315928	8	0
cg20242624	IKBKB	0.858±0.01	0.752±0.014	6.21848e-07	0.00323997	8	0
cg02822944	DNAJC5B	0.837±0.14	0.362±0.265	6.98558e-07	0.003405	8	0
cg16958467	0	0.659±0.025	0.31±0.053	7.01655e-07	0.003405	15	0
cg23922134	CCDC138	0.219±0.006	0.154±0.009	7.5961e-07	0.00358386	2	Island
cg19290738	AP3D1	0.309±0.014	0.198±0.012	8.12045e-07	0.00366217	19	S_Shore
cg17500282	0	0.775±0.775	0.62±0.022	8.17152e-07	0.00366217	7	0
cg22561794	BTNL8	0.885±0.004	0.479±0.07	8.97887e-07	0.00378688	5	0
cg22706878	GOSR2	0.152±0.005	0.115±0.004	9.14119e-07	0.00378688	17	Island
cg09255157	ARHGEF38	0.819±0.024	0.531±0.041	1.03019e-06	0.0039815	4	0
cg05382510	ADAP2	0.433±0.005	0.29±0.023	1.05253e-06	0.0039815	17	0
cg19116421	XPNPEP3	0.07±0.004	0.045±0.002	1.06931e-06	0.00399167	22	Island
cg07760800	TRPV1	0.614±0.007	0.351±0.044	1.12945e-06	0.00410519	17	0
cg06957310	ADAP2	0.693±0.008	0.526±0.027	1.27087e-06	0.00443612	17	0
cg16848272	SSU72	0.348±0.018	0.219±0.013	1.27978e-06	0.00443612	1	S_Shore
cg08178078	UVSSA	0.867±0.004	0.82±0.007	1.2995e-06	0.00445897	4	0
cg22199410	SCN8A	0.144±0.004	0.115±0.003	1.31765e-06	0.00447602	12	Island
cg18540614	ELOVL1	0.076±0.002	0.06±0.002	1.37294e-06	0.00461767	1	Island
cg21934190	0	0.722±0.01	0.546±0.03	1.39894e-06	0.00465457	8	N_Shelf
cg26167010	FAM66D	0.686±0.011	0.547±0.022	1.41132e-06	0.00465457	8	0
cg11944127	0	0.803±0.007	0.703±0.015	1.4691e-06	0.00467253	2	0
cg11964810	SSU72	0.73±0.011	0.624±0.014	1.47178e-06	0.00467253	1	S_Shore
cg19831303	RPS6KA4	0.122±0.005	0.083±0.005	1.50163e-06	0.00468796	11	Island
cg11609571	PRELID2	0.384±0.01	0.273±0.016	1.54669e-06	0.00468796	5	S_Shore
cg12898220	PM20D1	0.61±0.042	0.316±0.024	1.55806e-06	0.00468796	1	S_Shore
cg22829304	KBTBD7	0.473±0.015	0.32±0.022	1.55944e-06	0.00468796	13	Island
cg18108695	SLC19A1	0.108±0.108	0.081±0.002	1.59335e-06	0.00474786	21	Island
cg08896939	RNF135	0.174±0.012	0.076±0.011	1.6369e-06	0.00479354	17	N_Shore
cg14021170	0	0.516±0.017	0.371±0.017	1.7549e-06	0.00500302	9	0
cg22237495	0	0.814±0.022	0.526±0.047	1.76734e-06	0.00500302	1	S_Shelf
cg02252925	PLAT	0.362±0.01	0.204±0.025	1.84497e-06	0.0051796	8	0
cg18797872	TRIM7	0.798±0.02	0.426±0.064	1.88122e-06	0.00523807	5	N_Shore
cg15679892	0	0.605±0.023	0.389±0.031	1.93839e-06	0.00535339	7	S_Shore
cg11806633	ARHGEF10L	0.34±0.016	0.215±0.014	2.03045e-06	0.00556242	1	0
cg04131194	0	0.765±0.018	0.613±0.018	2.07408e-06	0.00563648	1	S_Shelf
cg01816258	PKHD1	0.735±0.013	0.619±0.015	2.12236e-06	0.00570893	6	0
cg19192981	0	0.685±0.02	0.395±0.049	2.13435e-06	0.00570893	15	N_Shelf
cg00924924	NAV2	0.914±0.005	0.822±0.015	2.32177e-06	0.00588205	11	0
cg24747107	PCSK4	0.858±0.003	0.516±0.063	2.5576e-06	0.00629573	19	N_Shore
cg08240913	GFRA1	0.516±0.022	0.337±0.022	2.64264e-06	0.00645826	10	0
cg07167872	PM20D1	0.51±0.04	0.241±0.022	2.7986e-06	0.00669491	1	S_Shore
cg12091331	PLAT	0.373±0.019	0.16±0.033	2.99906e-06	0.00698126	8	0
cg04621103	RNF8	0.39±0.011	0.301±0.011	3.0005e-06	0.00698126	6	N_Shore
cg10071929	CIZ1	0.268±0.014	0.135±0.019	3.03479e-06	0.00701299	9	N_Shore
cg16053902	BRD1	0.7±0.023	0.474±0.035	3.21581e-06	0.00708687	22	S_Shelf
cg25661658	0	0.594±0.007	0.485±0.019	3.22683e-06	0.00708687	20	0
cg24181188	ISG20	0.122±0.004	0.092±0.003	3.33044e-06	0.00711695	15	0
cg03749159	0	0.534±0.069	0.078±0.036	3.35536e-06	0.00712379	8	0
cg01907837	RNF8	0.653±0.013	0.512±0.022	3.72953e-06	0.00777247	6	N_Shore
cg17178900	PM20D1	0.542±0.047	0.245±0.026	4.00079e-06	0.00800829	1	Island
cg01177190	GRB10	0.444±0.014	0.227±0.037	4.00771e-06	0.00800829	7	0
cg23152742	0	0.622±0.009	0.517±0.018	4.0578e-06	0.00806097	12	N_Shore
cg14171986	TRIM68	0.673±0.006	0.596±0.013	4.1261e-06	0.00808254	11	S_Shore
cg08101922	0	0.508±0.035	0.2±0.042	4.15146e-06	0.00808254	7	N_Shelf
cg20147224	DDB2	0.251±0.033	0.067±0.002	4.20519e-06	0.00808254	11	Island
cg02068183	COG4	0.838±0.006	0.717±0.021	4.21369e-06	0.00808254	16	0
cg04193820	RNF135	0.157±0.012	0.067±0.01	4.23522e-06	0.00808254	17	N_Shore
cg02629070	0	0.235±0.039	0.175±0.014	4.2983e-06	0.00808393	6	N_Shore
cg16972057	0	0.827±0.014	0.722±0.014	4.30339e-06	0.00808393	7	S_Shelf
cg11032208	CAST	0.156±0.004	0.131±0.002	4.38178e-06	0.00808393	5	Island
cg09938328	RRAGC	0.078±0.003	0.054±0.003	4.45375e-06	0.00808393	1	Island
cg14159672	PM20D1	0.523±0.048	0.212±0.026	4.49772e-06	0.00808393	1	Island
cg03878285	PITPNC1	0.556±0.033	0.21±0.053	4.61473e-06	0.00817194	17	0
cg24227390	SPAG4	0.046±0.002	0.034±0.001	4.6607e-06	0.00817194	20	Island
cg10840412	GNG4	0.219±0.008	0.159±0.007	4.69094e-06	0.00817194	1	Island
cg03990003	IFFO2	0.291±0.011	0.194±0.014	4.86392e-06	0.00832447	1	0
cg03493087	TNXB	0.721±0.012	0.6±0.019	5.03991e-06	0.00851125	6	0
cg14256359	SAMD3	0.761±0.005	0.392±0.068	5.06119e-06	0.00851125	6	0
cg15557693	FAM188B	0.67±0.013	0.341±0.062	5.24056e-06	0.00864178	7	0
cg06767142	MACROD1	0.974±0.002	0.955±0.003	5.30393e-06	0.00870402	11	0
cg03725852	ELMOD1	0.088±0.002	0.071±0.002	5.35342e-06	0.00870795	11	Island
cg25777422	PIP5K1B	0.336±0.01	0.236±0.016	5.51476e-06	0.00871325	9	Island
cg15831346	0	0.736±0.012	0.638±0.014	5.56755e-06	0.00871559	1	Island
cg12765042	PLAT	0.294±0.016	0.145±0.022	5.63821e-06	0.00878572	8	0
cg18757828	TUBA3D	0.853±0.028	0.585±0.043	5.7478e-06	0.00887507	2	Island
cg26766798	CASKIN1	0.059±0.003	0.039±0.002	5.77641e-06	0.00887888	16	Island
cg03050907	SNHG3-RCC1	0.014±0.001	0.006±0.001	5.91336e-06	0.00900786	1	Island
cg05804863	KIAA1024	0.081±0.006	0.042±0.005	6.22444e-06	0.00928697	15	Island
cg06620200	MIR1283-1	0.832±0.006	0.606±0.042	6.27068e-06	0.00928697	19	0
cg22816462	0	0.961±0.004	0.63±0.065	6.28795e-06	0.00928697	8	0
cg18416761	LOC100289673	0.629±0.06	0.213±0.051	6.50393e-06	0.00952314	5	N_Shelf
cg21789181	0	0.183±0.013	0.089±0.012	6.54724e-06	0.00954541	3	Island
cg21551271	0	0.509±0.011	0.409±0.015	6.7521e-06	0.00965486	16	Island
cg11266682	SLC2A9	0.347±0.017	0.206±0.019	6.76725e-06	0.00965486	4	Island
cg15317609	USP39	0.06±0.002	0.044±0.002	6.79284e-06	0.00965486	2	Island
cg01328473	PXDN	0.36±0.009	0.264±0.015	6.9194e-06	0.00971349	2	0
cg07533224	PM20D1	0.555±0.044	0.272±0.026	6.91987e-06	0.00971349	1	S_Shore
cg04001333	FLVCR2	0.527±0.02	0.365±0.023	7.15252e-06	0.00998046	14	S_Shore
cg22117893	0	0.452±0.018	0.191±0.048	7.16882e-06	0.00998046	13	N_Shelf
cg05546557	PLEKHG4B	0.821±0.007	0.541±0.053	7.23915e-06	0.0100372	5	N_Shore
cg17186592	0	0.59±0.057	0.186±0.052	7.30973e-06	0.0100939	10	0
cg12994227	0	0.772±0.042	0.29±0.08	7.35027e-06	0.0101012	12	0
cg20017343	0	0.469±0.014	0.358±0.016	7.37448e-06	0.0101012	5	S_Shore
cg08365591	0	0.716±0.005	0.533±0.034	7.46744e-06	0.0101874	4	S_Shelf
cg24752563	CD81	0.646±0.032	0.335±0.052	7.7115e-06	0.0104366	11	S_Shelf
cg15572469	CIZ1	0.077±0.004	0.048±0.004	8.09091e-06	0.0108635	9	S_Shore
cg22772380	ZNF12	0.47±0.021	0.276±0.032	8.40309e-06	0.0110847	7	S_Shore
cg18485444	KLC2	0.062±0.003	0.046±0.002	8.41879e-06	0.0110847	11	N_Shore
cg23144349	0	0.67±0.022	0.317±0.067	8.61156e-06	0.0112512	3	0
cg12117283	RAB12	0.812±0.023	0.374±0.08	8.66042e-06	0.0112717	18	0
cg07068406	EPHB1	0.643±0.032	0.438±0.02	8.73354e-06	0.0113235	3	0
cg10070864	0	0.651±0.02	0.389±0.045	8.76744e-06	0.0113243	15	N_Shelf
cg13824270	PRPF4B	0.513±0.036	0.21±0.044	9.11142e-06	0.0115475	6	N_Shore
cg24503407	PM20D1	0.537±0.039	0.309±0.019	9.14927e-06	0.0115475	1	S_Shore
cg13110775	PDZD2	0.193±0.014	0.085±0.014	9.50732e-06	0.0118301	5	0
cg11715858	0	0.487±0.021	0.291±0.03	9.74189e-06	0.0119725	7	N_Shore
cg23077575	44812	0.225±0.01	0.15±0.01	9.88568e-06	0.0120158	5	Island
cg02901177	KCTD1	0.056±0.009	0.041±0.006	9.90418e-06	0.0120158	18	Island
cg02145211	XBP1	0.112±0.004	0.083±0.003	1.03694e-05	0.0123913	22	Island
cg12045035	0	0.737±0.022	0.346±0.072	1.04509e-05	0.0124131	15	0
cg16992599	0	0.856±0.007	0.409±0.091	1.05662e-05	0.0124629	15	N_Shore
cg15059639	MYO3B	0.654±0.042	0.372±0.037	1.06558e-05	0.0125177	2	0
cg03437883	GH2	0.078±0.006	0.039±0.005	1.06863e-05	0.0125177	17	0
cg16648494	0	0.976±0.001	0.97±0.001	1.07722e-05	0.0125388	15	Island
cg26354017	PM20D1	0.482±0.048	0.191±0.029	1.08124e-05	0.0125388	1	Island
cg00981945	0	0.792±0.01	0.694±0.016	1.11407e-05	0.0127853	1	0
cg03389755	BCAR3	0.502±0.035	0.203±0.045	1.12286e-05	0.0128045	1	0
cg21088783	0	0.298±0.01	0.224±0.011	1.12503e-05	0.0128045	6	N_Shore
cg08979191	44812	0.492±0.023	0.315±0.025	1.15191e-05	0.012957	5	S_Shore
cg17692722	LOC284080	0.013±0.013	0.006±0.001	1.17145e-05	0.0131333	17	Island
cg01020999	COL17A1	0.807±0.007	0.745±0.009	1.17823e-05	0.0131546	10	0
cg17199247	LRRN1	0.102±0.005	0.07±0.004	1.1811e-05	0.0131546	3	Island
cg06176834	SPSB2	0.134±0.005	0.1±0.004	1.20423e-05	0.0132387	12	Island
cg00071950	SLC2A9	0.125±0.01	0.061±0.007	1.22326e-05	0.0132715	4	Island
cg09976142	CIZ1	0.323±0.015	0.173±0.025	1.22654e-05	0.0132715	9	Island
cg26460720	NPEPL1	0.695±0.011	0.615±0.012	1.22675e-05	0.0132715	20	N_Shelf
cg16214492	TMC8	0.018±0.001	0.012±0.001	1.23682e-05	0.0133379	17	S_Shore
cg14271023	MLPH	0.891±0.003	0.507±0.076	1.26268e-05	0.0134652	2	0
cg17099656	CERK	0.269±0.027	0.109±0.015	1.26847e-05	0.0134652	22	0
cg01140690	ADPRHL2	0.045±0.002	0.028±0.003	1.27142e-05	0.0134652	1	Island
cg17331757	CTNNA2	0.721±0.721	0.339±0.078	1.27454e-05	0.0134652	2	0
cg24658778	SYNE1	0.438±0.043	0.193±0.021	1.27637e-05	0.0134652	6	0
cg23197405	FLJ12825	0.588±0.008	0.53±0.008	1.29066e-05	0.0135738	12	N_Shelf
cg24029308	PPP2R3A	0.083±0.006	0.049±0.004	1.30189e-05	0.0136077	3	N_Shore
cg25259129	CCDC144C	0.507±0.004	0.482±0.003	1.33092e-05	0.0137838	17	0
cg16497033	0	0.607±0.01	0.535±0.011	1.37671e-05	0.0139291	13	N_Shore
cg11155483	0	0.106±0.004	0.079±0.003	1.37775e-05	0.0139291	1	0
cg10128998	0	0.838±0.01	0.762±0.011	1.41042e-05	0.0141332	9	0
cg21156815	BIN3	0.15±0.006	0.107±0.006	1.41737e-05	0.0141611	8	Island
cg04730319	KARS	0.034±0.002	0.023±0.001	1.43881e-05	0.0142496	16	Island
cg16785938	SLC2A9	0.28±0.007	0.224±0.009	1.4516e-05	0.0143318	4	S_Shore
cg11430075	0	0.747±0.008	0.67±0.012	1.45555e-05	0.0143318	5	S_Shore
cg18526121	LINC00162	0.658±0.036	0.248±0.077	1.52353e-05	0.0148746	21	N_Shelf
cg23546512	0	0.12±0.005	0.087±0.005	1.53262e-05	0.0148746	12	0
cg26509146	NDFIP2	0.074±0.002	0.058±0.002	1.53451e-05	0.0148746	13	Island
cg15540727	0	0.779±0.014	0.66±0.02	1.54133e-05	0.0148746	17	0
cg14456207	SYT6	0.065±0.003	0.045±0.002	1.56333e-05	0.015015	1	Island
cg21836122	MAP4K3	0.731±0.014	0.614±0.02	1.56705e-05	0.015015	2	0
cg22380508	PLA2G16	0.128±0.004	0.099±0.005	1.57361e-05	0.015015	11	Island
cg24902278	0	0.058±0.004	0.035±0.003	1.57449e-05	0.015015	2	Island
cg16600909	0	0.492±0.041	0.205±0.041	1.61067e-05	0.0151144	1	0
cg04678623	0	0.263±0.01	0.182±0.012	1.6194e-05	0.0151544	5	0
cg19334176	DIP2C	0.33±0.008	0.269±0.01	1.62636e-05	0.0151778	10	N_Shore
cg17748671	0	0.528±0.528	0.241±0.049	1.65668e-05	0.0153654	22	S_Shore
cg14893161	PM20D1	0.411±0.045	0.165±0.019	1.70074e-05	0.0156568	1	S_Shore
cg03998476	RAB22A	0.154±0.002	0.134±0.003	1.75884e-05	0.0159087	20	N_Shore
cg02656801	ADAP1	0.105±0.017	0.077±0.013	1.76557e-05	0.0159087	7	Island
cg17241776	DLEU7	0.072±0.003	0.052±0.003	1.81345e-05	0.0162301	13	Island
cg24509916	IGSF9B	0.808±0.01	0.735±0.011	1.81556e-05	0.0162301	11	0
cg17799033	PTPRN2	0.21±0.21	0.172±0.006	1.83627e-05	0.0162866	7	N_Shore
cg01688609	BTBD2	0.759±0.042	0.314±0.078	1.8933e-05	0.0166619	19	S_Shore
cg15324190	0	0.249±0.013	0.178±0.005	1.90043e-05	0.0166815	5	0
cg07968906	PLEKHH3	0.673±0.009	0.576±0.017	2.00472e-05	0.0172388	17	Island
cg16334093	PM20D1	0.633±0.032	0.446±0.02	2.0396e-05	0.0173806	1	S_Shore
cg24550291	NRROS	0.085±0.005	0.053±0.005	2.05301e-05	0.0173806	3	Island
cg26549034	RPRD2	0.107±0.004	0.082±0.003	2.0696e-05	0.0173806	1	Island
cg00083139	MOBKL3	0.046±0.003	0.026±0.002	2.07398e-05	0.0173806	2	Island
cg13426133	KBTBD7	0.503±0.004	0.468±0.005	2.08241e-05	0.0173806	13	Island
cg14866167	0	0.699±0.014	0.616±0.009	2.10292e-05	0.0174681	8	0
cg03813879	0	0.217±0.016	0.129±0.006	2.10318e-05	0.0174681	12	0
cg08010331	HLA-DPA1	0.776±0.017	0.422±0.07	2.16894e-05	0.0178697	6	0
cg17713488	COL5A3	0.634±0.634	0.432±0.022	2.21957e-05	0.0179703	19	S_Shore
cg17171801	PMP22	0.031±0.001	0.021±0.001	2.22023e-05	0.0179703	17	Island
cg09183220	0	0.709±0.034	0.366±0.06	2.23077e-05	0.0179703	3	0
cg22643641	PAQR6	0.126±0.004	0.104±0.002	2.23974e-05	0.0179703	1	Island
cg03432151	ABHD2	0.243±0.005	0.208±0.004	2.24063e-05	0.0179703	15	0
cg07124183	0	0.789±0.01	0.473±0.064	2.24385e-05	0.0179703	5	0
cg01986179	0	0.717±0.005	0.655±0.012	2.24829e-05	0.0179703	14	0
cg03917100	SCN4A	0.752±0.007	0.698±0.008	2.25556e-05	0.0179861	17	N_Shelf
cg04468927	COG4	0.796±0.007	0.701±0.018	2.28624e-05	0.0181456	16	0
cg23866255	UBE4B	0.066±0.002	0.052±0.002	2.33146e-05	0.0182908	1	S_Shore
cg13661740	0	0.114±0.007	0.074±0.003	2.35971e-05	0.0184697	9	Island
cg02466830	0	0.134±0.012	0.06±0.009	2.3766e-05	0.0184987	3	Island
cg12818147	FAM65C	0.684±0.015	0.374±0.062	2.38003e-05	0.0184987	20	0
cg01172338	PLSCR3	0.096±0.003	0.078±0.002	2.38924e-05	0.0184987	17	Island
cg20459037	WDR16	0.725±0.041	0.279±0.086	2.40296e-05	0.0184987	17	N_Shore
cg23120541	44813	0.323±0.007	0.274±0.007	2.40504e-05	0.0184987	17	0
cg17264718	CPVL	0.864±0.864	0.495±0.08	2.40751e-05	0.0184987	7	0
cg25100848	TRNP1	0.023±0.002	0.012±0.001	2.41411e-05	0.0184987	1	Island
cg12932613	0	0.626±0.011	0.502±0.023	2.41787e-05	0.0184987	15	Island
cg16641818	ALOX5	0.115±0.002	0.09±0.005	2.46709e-05	0.0188329	10	Island
cg03360767	FRRS1	0.763±0.009	0.662±0.018	2.47757e-05	0.0188705	1	0
cg11857805	0	0.731±0.06	0.275±0.07	2.48707e-05	0.0189004	14	S_Shelf
cg22075278	SUPT16H	0.089±0.007	0.048±0.005	2.50332e-05	0.0189393	14	Island
cg18190219	CELSR1	0.694±0.694	0.564±0.023	2.53957e-05	0.0191288	22	Island
cg19442696	LRRFIP1	0.057±0.003	0.041±0.002	2.54527e-05	0.0191288	2	Island
cg15402732	CEP72	0.841±0.005	0.487±0.077	2.57634e-05	0.0192346	5	N_Shelf
cg26761960	LYZ	0.831±0.006	0.781±0.009	2.58261e-05	0.0192392	12	0
cg06479693	0	0.547±0.011	0.462±0.013	2.60238e-05	0.019344	11	0
cg10993865	CARS2	0.846±0.007	0.459±0.08	2.64106e-05	0.0195035	13	N_Shore
cg11237901	IFFO2	0.472±0.011	0.36±0.02	2.66851e-05	0.0195685	1	0
cg05895137	0	0.446±0.071	0.061±0.025	2.6729e-05	0.0195685	8	0
cg15371732	SLC26A11	0.181±0.006	0.138±0.006	2.69188e-05	0.0196228	17	Island
cg04108939	BEST4	0.069±0.004	0.042±0.003	2.74292e-05	0.0199094	1	Island
cg26304202	LIFR-AS1	0.33±0.026	0.169±0.022	2.76224e-05	0.019943	5	0
cg24789596	0	0.136±0.005	0.105±0.004	2.77069e-05	0.019943	2	Island
cg07422888	D2HGDH	0.742±0.033	0.524±0.028	2.77374e-05	0.019943	2	0
cg18316498	POU2AF1	0.67±0.013	0.59±0.011	2.78277e-05	0.019943	11	0
cg24887111	SORD	0.782±0.007	0.731±0.008	2.83308e-05	0.0201759	15	0
cg00059870	0	0.552±0.049	0.208±0.049	2.89231e-05	0.0205452	21	0
cg13627796	EGFLAM	0.815±0.005	0.604±0.044	2.92131e-05	0.0206742	5	0
cg06855422	GRID2	0.72±0.02	0.389±0.066	2.9357e-05	0.0207328	4	0
cg11874899	0	0.758±0.026	0.539±0.037	2.96014e-05	0.0208621	7	0
cg16585554	PITPNC1	0.709±0.029	0.48±0.04	2.98438e-05	0.0209894	17	0
cg06690318	0	0.659±0.007	0.531±0.026	3.00789e-05	0.0210241	8	0
cg15585230	0	0.339±0.009	0.265±0.014	3.03521e-05	0.0211715	11	0
cg17437961	0	0.856±0.856	0.613±0.053	3.07736e-05	0.0214215	9	0
cg14800137	0	0.883±0.006	0.578±0.067	3.1106e-05	0.0214998	3	0
cg19884619	HMGXB3	0.423±0.012	0.362±0.005	3.11698e-05	0.0214998	5	N_Shore
cg24879858	EFTUD2	0.035±0.002	0.024±0.002	3.13121e-05	0.0214998	17	Island
cg20681671	0	0.682±0.009	0.578±0.021	3.1325e-05	0.0214998	1	S_Shelf
cg23129178	ANKDD1B	0.912±0.004	0.616±0.065	3.13291e-05	0.0214998	5	0
cg07126775	0	0.556±0.068	0.144±0.047	3.15865e-05	0.0215893	9	0
cg10087752	OSBPL11	0.051±0.002	0.038±0.002	3.20724e-05	0.0217463	3	Island
cg15572689	ZNF771	0.068±0.003	0.051±0.002	3.26276e-05	0.02201	16	Island
cg16347769	LOC102477328	0.88±0.005	0.514±0.081	3.34289e-05	0.0224421	5	0
cg19282586	CLEC16A	0.556±0.008	0.506±0.007	3.37359e-05	0.022559	16	0
cg10999598	PHAX	0.442±0.011	0.357±0.014	3.41661e-05	0.0227572	5	N_Shore
cg03548008	0	0.681±0.018	0.411±0.054	3.43786e-05	0.0228539	1	S_Shore
cg17097874	C1QC	0.061±0.002	0.048±0.002	3.4827e-05	0.0230042	1	0
cg19518672	44812	0.343±0.015	0.242±0.016	3.48755e-05	0.0230042	5	Island
cg14575484	IGFBP5	0.077±0.002	0.06±0.003	3.53385e-05	0.0232464	2	N_Shore
cg03388641	OR2A25	0.534±0.023	0.336±0.034	3.56533e-05	0.0232464	7	0
cg04227400	CLEC10A	0.882±0.006	0.829±0.009	3.62127e-05	0.0234528	17	0
cg21750887	CPA6	0.714±0.013	0.628±0.013	3.62462e-05	0.0234528	8	0
cg09216442	JAKMIP1	0.674±0.005	0.63±0.007	3.64238e-05	0.0234838	4	S_Shore
cg13642260	CIZ1	0.268±0.012	0.16±0.019	3.77258e-05	0.0238574	9	Island
cg24462596	KDM4D	0.118±0.004	0.091±0.004	3.77935e-05	0.0238574	11	Island
cg07395178	0	0.504±0.013	0.386±0.021	3.80091e-05	0.0238574	22	0
cg19848924	0	0.842±0.008	0.566±0.062	3.86769e-05	0.0241073	10	0
cg14908323	NSMAF	0.057±0.003	0.039±0.003	3.92902e-05	0.0244	8	Island
cg05639188	LOC101926943	0.769±0.013	0.67±0.016	3.93804e-05	0.0244114	7	0
cg07308158	CNNM3	0.658±0.045	0.282±0.065	3.97484e-05	0.0245946	2	0
cg21412865	SLC44A3	0.418±0.011	0.324±0.018	4.00889e-05	0.0246102	1	Island
cg20486004	0	0.72±0.013	0.594±0.025	4.03413e-05	0.0246102	4	0
cg13523038	TNFRSF21	0.585±0.021	0.469±0.011	4.0469e-05	0.0246366	6	0
cg14591622	LRRC29	0.757±0.007	0.681±0.016	4.12094e-05	0.0250023	16	0
cg08919780	CDK13	0.714±0.062	0.229±0.08	4.12168e-05	0.0250023	7	0
cg16504626	0	0.03±0.002	0.017±0.002	4.26962e-05	0.0255799	8	Island
cg18949409	STK17B	0.082±0.005	0.056±0.004	4.29335e-05	0.0256096	2	S_Shore
cg23053741	TNPO1	0.045±0.002	0.032±0.002	4.31102e-05	0.0256096	5	Island
cg18973521	TSEN54	0.139±0.004	0.113±0.004	4.31658e-05	0.0256096	17	Island
cg20169779	SYCE1	0.861±0.011	0.78±0.014	4.32179e-05	0.0256096	10	Island
cg19278519	OTOF	0.736±0.012	0.657±0.013	4.3413e-05	0.0256096	2	0
cg17575833	NPEPL1	0.516±0.516	0.444±0.013	4.36023e-05	0.02567	20	N_Shelf
cg12957036	0	0.713±0.007	0.627±0.017	4.37457e-05	0.0257099	4	0
cg06600420	GLT25D1	0.032±0.002	0.021±0.001	4.41492e-05	0.0257363	19	Island
cg20582588	SLC37A3	0.081±0.003	0.062±0.003	4.43836e-05	0.0258168	7	Island
cg03664889	0	0.569±0.052	0.191±0.06	4.44617e-05	0.025818	1	0
cg07547859	HYDIN	0.723±0.01	0.655±0.01	4.50526e-05	0.0260276	16	0
cg11865834	RRN3	0.453±0.004	0.426±0.003	4.5907e-05	0.0262976	16	Island
cg08254831	0	0.76±0.009	0.679±0.015	4.62057e-05	0.0263821	10	0
cg13549940	ACOT7	0.335±0.01	0.224±0.021	4.62098e-05	0.0263821	1	0
cg10771931	WTIP	0.835±0.032	0.426±0.081	4.69688e-05	0.0266988	19	Island
cg14885187	CD2AP	0.064±0.001	0.055±0.002	4.70002e-05	0.0266988	6	Island
cg12850165	RHOC	0.076±0.004	0.051±0.004	4.71492e-05	0.0267082	1	Island
cg22943180	0	0.765±0.022	0.604±0.028	4.72748e-05	0.0267082	3	0
cg23864158	NCAM2	0.147±0.01	0.096±0.005	4.73314e-05	0.0267082	21	0
cg26848300	TRPV1	0.872±0.005	0.446±0.098	4.90675e-05	0.0273248	17	0
cg15000813	PDGFRL	0.486±0.018	0.312±0.035	4.92841e-05	0.0274005	8	0
cg14756466	TRPS1	0.501±0.022	0.318±0.034	4.95083e-05	0.0274801	8	S_Shore
cg19355919	MRO	0.123±0.003	0.102±0.004	5.07938e-05	0.0279819	18	0
cg15637159	0	0.658±0.007	0.62±0.006	5.08805e-05	0.0279819	1	0
cg16834370	0	0.762±0.024	0.488±0.058	5.11829e-05	0.0279819	8	0
cg15138245	0	0.781±0.03	0.542±0.044	5.19014e-05	0.0281642	9	0
cg21518248	0	0.292±0.007	0.247±0.007	5.21508e-05	0.0281785	2	Island
cg00076056	KIAA0513	0.131±0.004	0.108±0.003	5.2439e-05	0.0282192	16	Island
cg02873093	ADCY8	0.823±0.029	0.392±0.363	5.25012e-05	0.0282192	8	0
cg22430554	RARA-AS1	0.016±0.001	0.01±0.001	5.29547e-05	0.0283769	17	Island
cg21161069	LOC441208	0.131±0.004	0.106±0.004	5.32741e-05	0.0283769	7	Island
cg18044412	WDR81	0.043±0.043	0.03±0.002	5.33805e-05	0.0283775	17	Island
cg03075631	0	0.858±0.005	0.648±0.046	5.38834e-05	0.0284667	2	N_Shelf
cg16717411	RUFY4	0.277±0.017	0.177±0.013	5.4418e-05	0.0286378	2	0
cg09791009	TRHDE	0.603±0.009	0.509±0.018	5.45448e-05	0.0286378	12	0
cg25137787	0	0.637±0.015	0.505±0.026	5.46171e-05	0.0286378	1	0
cg23221791	KCNQ5	0.895±0.004	0.871±0.004	5.47423e-05	0.0286378	6	0
cg01024357	EGFLAM	0.861±0.005	0.423±0.096	5.47817e-05	0.0286378	5	0
cg02288345	MYO10	0.842±0.007	0.526±0.069	5.57199e-05	0.0289418	5	0
cg13239134	RAET1K	0.739±0.061	0.258±0.083	5.65019e-05	0.0292025	6	N_Shore
cg08080334	0	0.132±0.003	0.113±0.003	5.66231e-05	0.0292025	6	0
cg07370361	PXT1	0.607±0.014	0.468±0.027	5.66517e-05	0.0292025	6	0
cg24147543	HLA-DRB1	0.326±0.029	0.127±0.035	5.68929e-05	0.029274	6	S_Shelf
cg05483473	TTC7B	0.788±0.014	0.688±0.016	5.70454e-05	0.029274	14	0
cg16879549	GABARAP	0.173±0.012	0.106±0.009	5.7049e-05	0.029274	17	Island
cg06732989	0	0.873±0.005	0.821±0.01	5.73947e-05	0.0293119	4	N_Shelf
cg20401555	ZHX2	0.803±0.009	0.731±0.013	5.75651e-05	0.0293119	8	0
cg02958167	TCTE3	0.1±0.014	0.069±0.022	5.76405e-05	0.0293119	6	Island
cg05886620	0	0.22±0.016	0.126±0.011	5.79677e-05	0.0293547	7	S_Shore
cg01125333	PRSS33	0.039±0.002	0.028±0.001	5.89015e-05	0.0295149	16	Island
cg22460601	USP17L1	0.625±0.01	0.398±0.052	6.01903e-05	0.029762	8	0
cg11368509	SUV420H2	0.051±0.002	0.036±0.002	6.12703e-05	0.0301676	19	Island
cg06177396	WTIP	0.403±0.01	0.337±0.01	6.1277e-05	0.0301676	19	N_Shore
cg15776617	0	0.385±0.01	0.316±0.012	6.1589e-05	0.0302637	2	0
cg19148410	POU2AF1	0.674±0.009	0.621±0.007	6.16932e-05	0.0302637	11	0
cg19957212	LDLRAP1	0.749±0.008	0.706±0.006	6.1931e-05	0.0303138	1	0
cg22146252	KCNJ12	0.281±0.005	0.24±0.008	6.21092e-05	0.0303573	17	Island
cg03101980	DAPK1	0.859±0.009	0.656±0.044	6.28045e-05	0.0306531	9	0
cg07742633	OLFM2	0.072±0.003	0.055±0.002	6.31937e-05	0.0307547	19	N_Shore
cg07994320	CHST11	0.114±0.003	0.085±0.006	6.33722e-05	0.0307974	12	Island
cg12619909	KARS	0.075±0.004	0.042±0.006	6.39068e-05	0.0308072	16	Island
cg14283099	SNRPE	0.06±0.003	0.043±0.002	6.401e-05	0.0308072	1	Island
cg15084585	0	0.489±0.038	0.293±0.02	6.44268e-05	0.030855	8	S_Shore
cg20445967	0	0.636±0.007	0.595±0.006	6.46569e-05	0.0308828	14	0
cg18368960	0	0.73±0.056	0.31±0.078	6.47337e-05	0.0308828	2	0
cg04720635	TNFAIP8	0.074±0.002	0.059±0.002	6.48207e-05	0.0308828	5	Island
cg15591276	0	0.289±0.016	0.187±0.017	6.56375e-05	0.0311099	7	S_Shore
cg20831492	BET1	0.019±0.002	0.009±0.001	6.57443e-05	0.0311099	7	Island
cg03629778	ZC3HC1	0.156±0.006	0.117±0.006	6.58104e-05	0.0311099	7	Island
cg01454124	TENM2	0.835±0.012	0.759±0.011	6.63166e-05	0.0312449	5	0
cg19651115	0	0.633±0.011	0.403±0.053	6.67934e-05	0.0313692	12	0
cg10114359	RAB3IP	0.051±0.003	0.034±0.002	6.70549e-05	0.0314184	12	Island
cg20351668	NRP2	0.334±0.02	0.22±0.016	6.72857e-05	0.0314832	2	0
cg01228893	CD63	0.099±0.006	0.056±0.007	6.76914e-05	0.0315466	12	Island
cg15913312	ELOVL6	0.505±0.012	0.432±0.01	6.79784e-05	0.0315466	4	0
cg11610754	TMEM59L	0.073±0.004	0.051±0.002	6.8738e-05	0.0316397	19	Island
cg23521589	GPD2	0.029±0.002	0.019±0.001	6.93868e-05	0.0316991	2	S_Shore
cg15663348	CD226	0.618±0.003	0.589±0.006	6.95388e-05	0.0317076	18	0
cg02688848	ZNF17	0.084±0.006	0.073±0.006	6.9846e-05	0.0317624	19	Island
cg02738763	TARSL2	0.019±0.006	0.011±0.003	7.03148e-05	0.0319109	15	Island
cg26417871	ROCK1	0.032±0.002	0.019±0.002	7.03604e-05	0.0319109	18	Island
cg22788150	0	0.823±0.007	0.76±0.013	7.08347e-05	0.0320832	20	0
cg01304065	MSH3	0.097±0.005	0.068±0.003	7.15038e-05	0.0322572	5	Island
cg02428652	NARF	0.019±0.001	0.01±0.002	7.24901e-05	0.0326588	17	Island
cg25159539	FEM1B	0.07±0.002	0.056±0.003	7.39916e-05	0.0330926	15	Island
cg04554929	0	0.274±0.029	0.11±0.019	7.40375e-05	0.0330926	8	Island
cg04674383	CACNG8	0.085±0.008	0.044±0.004	7.43268e-05	0.0330994	19	N_Shore
cg17773453	PRKCE	0.913±0.913	0.89±0.003	7.44938e-05	0.0330994	2	0
cg26132853	MIR1292	0.049±0.001	0.04±0.001	7.46169e-05	0.0330994	20	N_Shore
cg13921324	GPC2	0.154±0.006	0.113±0.006	7.50748e-05	0.0332353	7	Island
cg03017269	SV2B	0.041±0.01	0.025±0.009	7.51395e-05	0.0332353	15	Island
cg06327917	LRRC8E	0.125±0.003	0.102±0.004	7.53299e-05	0.0332626	19	Island
cg04584675	0	0.461±0.012	0.34±0.024	7.53972e-05	0.0332626	3	0
cg14914822	NEDD4L	0.039±0.002	0.029±0.001	7.57075e-05	0.0333562	18	S_Shore
cg20704381	ADARB2	0.913±0.008	0.816±0.021	7.59333e-05	0.0333719	10	Island
cg13183651	KRTAP3-3	0.764±0.035	0.383±0.077	7.59395e-05	0.0333719	17	0
cg17205717	0	0.591±0.023	0.402±0.038	7.64742e-05	0.0334769	21	0
cg16722983	TTC7B	0.611±0.016	0.509±0.017	7.69057e-05	0.0336204	14	0
cg25212993	44812	0.106±0.006	0.072±0.005	7.8036e-05	0.0336855	5	S_Shore
cg18763656	IKBKE	0.015±0.001	0.009±0.001	7.81406e-05	0.0336855	1	0
cg18424635	HLA-DRB5	0.403±0.034	0.188±0.036	7.84614e-05	0.0337809	6	S_Shore
cg02845673	SCIMP	0.845±0.026	0.784±0.046	7.86271e-05	0.0337852	17	0
cg25457832	EFCAB1	0.253±0.009	0.202±0.007	7.87113e-05	0.0337852	8	N_Shore
cg02635592	0	0.095±0.03	0.05±0.023	7.90175e-05	0.0338487	3	S_Shore
cg21523688	SORD	0.494±0.016	0.388±0.018	7.96483e-05	0.033919	15	S_Shelf
cg25709906	MTAP	0.399±0.019	0.279±0.02	7.96538e-05	0.033919	9	0
cg24533060	0	0.593±0.014	0.485±0.021	7.98426e-05	0.033919	2	0
cg11128862	SOX13	0.66±0.018	0.56±0.012	7.98741e-05	0.033919	1	0
cg21583518	UBE2J2	0.403±0.006	0.363±0.007	8.0352e-05	0.0340427	1	0
cg24903144	PAX2	0.406±0.007	0.354±0.01	8.15642e-05	0.0344616	10	Island
cg26130797	0	0.292±0.015	0.216±0.008	8.25056e-05	0.0346868	1	0
cg18766791	0	0.743±0.011	0.67±0.013	8.33085e-05	0.034811	7	0
cg19561181	ANKRD60	0.75±0.013	0.64±0.023	8.33133e-05	0.034811	20	0
cg05655935	BTAF1	0.104±0.003	0.086±0.002	8.37992e-05	0.0348566	10	Island
cg01379158	NT5M	0.174±0.003	0.152±0.004	8.38173e-05	0.0348566	17	Island
cg08968978	LOC100190940	0.801±0.011	0.543±0.057	8.38819e-05	0.0348566	12	N_Shelf
cg01744029	0	0.725±0.045	0.335±0.074	8.41348e-05	0.0348568	22	0
cg20075807	0	0.621±0.009	0.57±0.007	8.41412e-05	0.0348568	17	0
cg17635724	USP45	0.013±0.013	0.006±0.001	8.45766e-05	0.0349781	6	Island
cg24991845	0	0.529±0.075	0.14±0.048	8.51817e-05	0.0350064	22	0
cg11099003	NPAS2	0.878±0.005	0.83±0.01	8.5266e-05	0.0350064	2	0
cg07007312	DGKQ	0.646±0.01	0.58±0.01	8.52912e-05	0.0350064	4	Island
cg19312667	0	0.133±0.014	0.067±0.005	8.63497e-05	0.0350871	4	Island
cg19953917	SCHIP1	0.671±0.011	0.493±0.041	8.65457e-05	0.0351247	3	0
cg02057050	SH3BP2	0.483±0.034	0.291±0.024	8.72948e-05	0.0353116	4	S_Shelf
cg18442075	DNAJC7	0.112±0.017	0.03±0.007	8.73182e-05	0.0353116	17	Island
cg26283191	0	0.799±0.016	0.664±0.028	8.79463e-05	0.0354812	1	0
cg20291162	DHX58	0.408±0.018	0.299±0.018	8.92023e-05	0.0357754	17	Island
cg20659657	JOSD1	0.053±0.002	0.04±0.002	8.96302e-05	0.0358624	22	Island
cg04353469	HYAL3	0.072±0.002	0.059±0.002	9.00399e-05	0.0359399	3	S_Shore
cg04028224	RAB37	0.024±0.001	0.017±0.001	9.0119e-05	0.0359399	17	Island
cg05392540	0	0.838±0.007	0.637±0.045	9.02472e-05	0.0359399	4	0
cg14230379	EFCAB4A	0.054±0.003	0.041±0.001	9.04905e-05	0.035963	11	Island
cg15561056	0	0.093±0.005	0.068±0.003	9.05169e-05	0.035963	22	Island
cg20748132	0	0.687±0.013	0.557±0.028	9.19297e-05	0.0363543	12	0
cg18899018	0	0.826±0.007	0.684±0.033	9.22298e-05	0.0363665	2	0
cg07279178	EEF2K	0.063±0.005	0.034±0.003	9.29752e-05	0.0365549	16	Island
cg01857034	YES1	0.076±0.003	0.056±0.003	9.3215e-05	0.0365747	18	Island
cg19106179	MAD1L1	0.855±0.005	0.602±0.061	9.35103e-05	0.0365959	7	0
cg20135711	ITGB7	0.841±0.003	0.758±0.02	9.40063e-05	0.0366384	12	S_Shore
cg15393619	SERTAD3	0.059±0.004	0.04±0.002	9.51248e-05	0.0368877	19	Island
cg17255245	0	0.738±0.738	0.589±0.031	9.52811e-05	0.0368949	12	0
cg13027142	NRXN1	0.268±0.019	0.148±0.019	9.57731e-05	0.0370124	2	0
cg25204988	NF1	0.009±0.001	0.003±0.001	9.65013e-05	0.0371761	17	Island
cg04002935	0	0.739±0.008	0.688±0.008	9.7177e-05	0.0373003	5	0
cg24393444	0	0.196±0.005	0.152±0.009	9.742e-05	0.0373514	1	0
cg08367638	NDRG4	0.118±0.002	0.104±0.002	9.89089e-05	0.0376672	16	S_Shore
cg19089314	ADM2	0.105±0.005	0.075±0.004	9.95073e-05	0.037768	22	Island
cg01265383	TCTEX1D2	0.078±0.005	0.053±0.003	9.99703e-05	0.037817	3	Island
cg13393476	0	0.018±0.002	0.01±0.001	0.000100524	0.0378938	19	Island
cg16568782	VPS37D	0.078±0.004	0.057±0.003	0.000100552	0.0378938	7	Island
cg04773618	SLC38A7	0.743±0.007	0.582±0.036	0.000101677	0.0380754	16	0
cg11282840	0	0.691±0.045	0.325±0.068	0.000101994	0.0381157	8	0
cg01762626	ANKS3	0.019±0.001	0.011±0.001	0.000102302	0.0381467	16	Island
cg13553703	TNPO2	0.8±0.006	0.464±0.077	0.000103154	0.038264	19	N_Shelf
cg06754542	PVT1	0.858±0.009	0.572±0.065	0.000103281	0.038264	8	0
cg23266840	DNAJC5B	0.246±0.013	0.173±0.011	0.000104189	0.0383868	8	0
cg15476528	SLC22A17	0.054±0.002	0.041±0.002	0.00010442	0.0384284	14	Island
cg11143987	0	0.574±0.015	0.477±0.015	0.000104577	0.0384284	1	0
cg26623224	TRPM4	0.095±0.005	0.068±0.003	0.000104666	0.0384284	19	Island
cg23148406	AAGAB	0.093±0.007	0.055±0.006	0.000105532	0.0385481	15	S_Shore
cg19786602	0	0.417±0.025	0.285±0.018	0.000105878	0.0385907	17	0
cg09143360	LOC100129461	0.053±0.002	0.037±0.003	0.000106148	0.0386218	6	0
cg05973262	NOTCH4	0.5±0.012	0.439±0.006	0.000106418	0.0386218	6	0
cg02995710	EIF4E3	0.51±0.072	0.355±0.117	0.00010682	0.0387262	3	S_Shore
cg11965913	PM20D1	0.328±0.048	0.098±0.015	0.000107194	0.0387378	1	S_Shore
cg15219433	IL6ST	0.033±0.002	0.024±0.001	0.000108207	0.0389436	5	Island
cg01615050	0	0.479±0.047	0.244±0.021	0.000108294	0.0389436	6	Island
cg26154188	0	0.011±0.001	0.006±0.001	0.000108712	0.0390373	22	Island
cg03054157	HES6	0.04±0.004	0.017±0.002	0.000109184	0.0390828	2	Island
cg26576978	0	0.824±0.028	0.481±0.079	0.000110233	0.0393753	6	0
cg25339566	TCTEX1D1	0.031±0.002	0.021±0.001	0.000111192	0.0395358	1	Island
cg16409497	HMGA2	0.052±0.003	0.039±0.002	0.000111453	0.0395615	12	Island
cg23656890	DAD1L	0.581±0.016	0.481±0.017	0.000111628	0.0395821	12	0
cg22158650	0	0.053±0.003	0.039±0.002	0.000111903	0.0396384	7	Island
cg23575815	AKAP11	0.199±0.009	0.152±0.007	0.00011216	0.0396599	13	N_Shore
cg12657416	FAM69B	0.418±0.08	0.048±0.002	0.000112324	0.0396599	9	Island
cg17549365	TAGLN2	0.062±0.062	0.048±0.002	0.000112381	0.0396599	1	Island
cg21690645	SLC7A1	0.872±0.01	0.765±0.024	0.000112706	0.0397157	13	0
cg15780967	PPP2R5E	0.764±0.019	0.602±0.034	0.000112916	0.0397484	14	0
cg23934295	FLRT2	0.222±0.012	0.152±0.012	0.000115033	0.040285	14	N_Shore
cg15809122	RAB36	0.068±0.002	0.055±0.003	0.000115246	0.0403181	22	Island
cg20173897	SLC44A1	0.033±0.002	0.022±0.002	0.000115752	0.0404117	9	Island
cg16810626	GATA4	0.291±0.012	0.222±0.012	0.000117028	0.0406259	8	0
cg09133032	DRD4	0.23±0.02	0.109±0.018	0.000117336	0.0406259	11	Island
cg26151740	CNOT3	0.057±0.003	0.042±0.002	0.00011939	0.0409906	19	Island
cg03020379	PTGER1	0.774±0.081	0.447±0.282	0.000119857	0.0410848	19	S_Shore
cg25373063	MRPS21	0.018±0.001	0.009±0.002	0.000120038	0.0411056	1	N_Shore
cg11674373	ITIH5	0.09±0.005	0.062±0.003	0.000121501	0.0413563	10	0
cg25377862	0	0.384±0.019	0.275±0.018	0.000122501	0.0413852	5	0
cg18657988	FOXN3	0.463±0.016	0.349±0.022	0.000122509	0.0413852	14	0
cg16455339	ARID1B	0.773±0.019	0.551±0.051	0.000122999	0.041485	6	0
cg23687258	0	0.128±0.005	0.099±0.005	0.000123284	0.041485	6	Island
cg02325316	0	0.864±0.005	0.602±0.061	0.00012333	0.041485	3	N_Shore
cg03249723	LOC158434	0.633±0.039	0.433±0.021	0.000124144	0.041485	9	0
cg01128503	ARHGEF10	0.079±0.002	0.061±0.003	0.000124197	0.041485	8	Island
cg13147822	MECOM	0.034±0.001	0.026±0.001	0.000124976	0.0416225	3	Island
cg22314900	0	0.089±0.003	0.075±0.002	0.000125739	0.0417528	2	Island
cg07792560	YIF1A	0.041±0.002	0.031±0.001	0.000127152	0.0420241	11	Island
cg19154858	ITM2B	0.042±0.002	0.03±0.002	0.000127933	0.0422243	13	Island
cg04052337	ADAMTSL2	0.025±0.002	0.015±0.002	0.000128187	0.0422355	9	Island
cg08173049	BNIP2	0.12±0.003	0.103±0.002	0.000128852	0.0423315	15	N_Shore
cg14835057	GPR27	0.009±0.001	0.004±0.001	0.000129404	0.0423974	3	Island
cg14890311	SPEG	0.534±0.018	0.431±0.017	0.000129709	0.0423974	2	0
cg23100370	RANBP2	0.338±0.006	0.302±0.006	0.000129802	0.0423974	2	Island
cg14261943	ZNF311	0.827±0.019	0.672±0.03	0.000129968	0.042411	6	0
cg26258950	HMCN1	0.863±0.003	0.845±0.003	0.000130524	0.0424277	1	0
cg22603971	RASGRP1	0.83±0.01	0.77±0.01	0.00013155	0.0426127	15	0
cg23223742	EFR3B	0.021±0.002	0.013±0.001	0.00013159	0.0426127	2	Island
cg17216478	ECE1	0.032±0.001	0.024±0.001	0.000131787	0.0426231	1	Island
cg03471106	HCG18	0.202±0.008	0.152±0.008	0.000132156	0.0426742	6	Island
cg22727761	PNRC2	0.065±0.003	0.047±0.003	0.000133204	0.0428902	1	Island
cg10171723	0	0.68±0.021	0.375±0.068	0.000134888	0.0432276	20	0
cg19968001	NFKBIB	0.281±0.01	0.214±0.013	0.000136221	0.0434574	19	S_Shore
cg20720056	ERLIN1	0.842±0.006	0.572±0.067	0.00013658	0.0434574	10	0
cg04229842	COIL	0.1±0.003	0.084±0.002	0.000136629	0.0434574	17	Island
cg15645344	44621	0.471±0.007	0.437±0.005	0.000137489	0.0436084	4	Island
cg03197611	GPR161	0.402±0.007	0.356±0.007	0.000140344	0.0439803	1	0
cg02025944	0	0.602±0.016	0.467±0.027	0.000141202	0.0440633	4	0
cg24511341	CARS2	0.163±0.003	0.144±0.003	0.000141357	0.0440633	13	Island
cg19130301	NARFL	0.696±0.006	0.494±0.05	0.000141387	0.0440633	16	Island
cg00173141	0	0.01±0.001	0.004±0.001	0.000141538	0.0440636	1	Island
cg21019638	0	0.458±0.022	0.354±0.011	0.000141956	0.0441191	12	0
cg18872420	SPTLC2	0.584±0.041	0.373±0.03	0.000142583	0.0442481	14	0
cg22445217	0	0.748±0.021	0.602±0.029	0.000142918	0.0442584	6	0
cg25638859	SLC30A10	0.023±0.001	0.016±0.001	0.000142926	0.0442584	1	Island
cg21833144	TDRP	0.106±0.003	0.091±0.002	0.000143092	0.0442695	8	Island
cg17880750	ZNF484	0.529±0.529	0.328±0.023	0.000143281	0.0442876	9	0
cg26760502	0	0.588±0.018	0.448±0.03	0.000144573	0.0444956	14	0
cg21439852	S1PR5	0.164±0.004	0.141±0.003	0.000144891	0.0444956	19	Island
cg22688006	TCN2	0.741±0.011	0.638±0.023	0.000145024	0.0444956	22	0
cg18319916	TXNL1	0.023±0.001	0.017±0.001	0.00014561	0.0445616	18	Island
cg08212176	TMEM233	0.101±0.002	0.084±0.003	0.000146505	0.0445754	12	Island
cg20787649	PADI4	0.658±0.035	0.499±0.014	0.000146962	0.0445754	1	0
cg07155243	NFIA	0.438±0.01	0.355±0.016	0.000147008	0.0445754	1	0
cg07830813	0	0.444±0.012	0.328±0.024	0.000147865	0.0446093	15	0
cg13718616	MICAL1	0.666±0.022	0.49±0.035	0.000147867	0.0446093	6	0
cg14054208	PSMA8	0.587±0.013	0.462±0.026	0.000149347	0.0446955	18	0
cg10883583	BUD31	0.039±0.002	0.027±0.002	0.000149392	0.0446955	7	Island
cg01278777	FCHSD2	0.078±0.004	0.059±0.003	0.000149532	0.0446955	11	Island
cg22448292	PEX11A	0.088±0.006	0.06±0.004	0.000150384	0.0448235	15	Island
cg11713424	WDR88	0.655±0.02	0.54±0.017	0.000150424	0.0448235	19	0
cg25037777	0	0.829±0.007	0.585±0.061	0.00015139	0.0450716	7	0
cg22498057	ANKRD32	0.285±0.016	0.177±0.021	0.00015234	0.0451743	5	Island
cg14400462	0	0.478±0.017	0.384±0.014	0.000153345	0.0453753	4	0
cg16360247	DHRS4	0.079±0.006	0.045±0.006	0.000153902	0.0454611	14	Island
cg13872879	LRRC4B	0.096±0.003	0.077±0.003	0.000154738	0.0455356	19	S_Shore
cg00994411	PCMTD1	0.145±0.004	0.119±0.004	0.000154739	0.0455356	8	Island
cg00411447	DSN1	0.071±0.004	0.05±0.002	0.000154825	0.0455356	20	Island
cg26261342	ZC3H10	0.06±0.004	0.043±0.002	0.000155338	0.0456076	12	Island
cg07480713	RNF181	0.059±0.003	0.041±0.003	0.000155923	0.0457003	2	Island
cg21288861	ITGB3	0.147±0.005	0.114±0.007	0.000156312	0.0457748	17	Island
cg14301774	0	0.808±0.007	0.76±0.009	0.000156962	0.04591	12	0
cg02057063	RSBN1	0.087±0.005	0.062±0.003	0.000157179	0.04591	1	Island
cg20894110	SACS	0.074±0.003	0.057±0.002	0.000157475	0.0459308	13	Island
cg24917131	0	0.619±0.029	0.386±0.05	0.000157521	0.0459308	2	0
cg01565237	JTB	0.04±0.002	0.026±0.002	0.000157666	0.0459337	1	Island
cg06557127	METT10D	0.567±0.022	0.42±0.026	0.000157912	0.0459531	17	0
cg00998146	IFI30	0.065±0.006	0.037±0.003	0.000158003	0.0459531	19	Island
cg26450586	UNC5B	0.039±0.002	0.027±0.001	0.000159628	0.0462196	10	Island
cg25028503	HMMR	0.111±0.002	0.1±0.002	0.000159736	0.0462196	5	S_Shore
cg13110204	PFN2	0.12±0.005	0.084±0.007	0.000159891	0.0462253	3	Island
cg07750529	0	0.886±0.01	0.69±0.046	0.000160556	0.0463387	8	S_Shore
cg11674105	RASGRP2	0.212±0.012	0.149±0.008	0.000161856	0.0465555	11	Island
cg20725539	ZNF121	0.075±0.003	0.059±0.003	0.0001625	0.0466223	19	Island
cg23595636	MGC45800	0.053±0.003	0.04±0.001	0.000162747	0.0466539	4	Island
cg19809290	0	0.025±0.002	0.017±0.001	0.000163498	0.0468296	2	Island
cg26337497	OSBPL10	0.567±0.038	0.242±0.072	0.000164274	0.0468542	3	0
cg05751055	HLA-DPA1	0.867±0.007	0.427±0.105	0.000165538	0.0469398	6	0
cg10832308	ENOX1	0.672±0.017	0.566±0.018	0.000165825	0.0469398	13	0
cg02635869	RUNX1	0.076±0.011	0.063±0.004	0.000165983	0.0469398	21	Island
cg17471467	ALX4	0.107±0.107	0.093±0.003	0.000166309	0.0469398	11	S_Shore
cg15691862	FOXD2	0.134±0.006	0.098±0.006	0.000166355	0.0469398	1	Island
cg08933161	PMS2L3	0.037±0.002	0.027±0.002	0.00016637	0.0469398	7	Island
cg22772773	TRPC6	0.431±0.023	0.305±0.02	0.000166614	0.046941	11	0
cg06521597	SGTA	0.087±0.004	0.068±0.002	0.000166651	0.046941	19	Island
cg06280307	CAMTA1	0.856±0.005	0.61±0.059	0.00016729	0.047043	1	0
cg13164537	CD226	0.632±0.017	0.52±0.02	0.000167869	0.0470971	18	0
cg21172454	L3MBTL3	0.812±0.011	0.53±0.071	0.000167898	0.0470971	6	0
cg05477582	CMTM1	0.781±0.038	0.472±0.062	0.000168131	0.0471234	16	Island
cg14066857	SAMD12	0.041±0.003	0.028±0.002	0.000169162	0.0472831	8	Island
cg22982528	BRWD1	0.086±0.002	0.076±0.002	0.000169257	0.0472831	21	Island
cg03718736	HDDC2	0.88±0.008	0.447±0.104	0.000170249	0.0474228	6	N_Shore
cg03160342	FBXW9	0.118±0.002	0.103±0.003	0.000170381	0.0474228	19	Island
cg17049318	0	0.693±0.062	0.334±0.064	0.000170391	0.0474228	16	0
cg18523979	IQSEC1	0.149±0.006	0.119±0.005	0.000170455	0.0474228	3	Island
cg03381367	TBC1D3P1-DHX40P1	0.702±0.012	0.633±0.01	0.000171931	0.0477161	17	0
cg07283582	CCDC46	0.685±0.019	0.554±0.024	0.000172729	0.0478342	17	0
cg14678622	0	0.728±0.009	0.654±0.017	0.000172866	0.0478342	18	S_Shelf
cg18488631	MTA3	0.036±0.002	0.027±0.001	0.000173141	0.0478342	2	Island
cg07349793	0	0.672±0.013	0.6±0.01	0.000173594	0.0478342	12	0
cg17583449	WNT11	0.156±0.156	0.136±0.005	0.000173657	0.0478342	11	Island
cg12929678	CD226	0.666±0.01	0.561±0.023	0.000174019	0.0478597	18	0
cg24317935	ZCCHC17	0.46±0.006	0.432±0.004	0.00017432	0.0478597	1	Island
cg20774722	ALDH3A2	0.099±0.005	0.077±0.003	0.000174384	0.0478597	17	Island
cg06941635	44812	0.687±0.013	0.609±0.012	0.000175762	0.0480174	5	S_Shore
cg20540904	0	0.685±0.012	0.621±0.01	0.000176039	0.0480174	15	0
cg06536283	BAHD1	0.653±0.014	0.355±0.07	0.000176173	0.0480174	15	N_Shelf
cg24951781	44812	0.575±0.018	0.355±0.053	0.000176188	0.0480174	5	S_Shore
cg22598233	POLRMT	0.109±0.005	0.083±0.004	0.000176268	0.0480174	19	Island
cg07882382	TSEN2	0.077±0.003	0.059±0.003	0.000176409	0.0480174	3	Island
cg04737361	BARD1	0.111±0.007	0.074±0.006	0.000177354	0.048082	2	Island
cg22237459	RASSF5	0.038±0.003	0.023±0.002	0.000177741	0.0481085	1	Island
cg21149775	PTGER4	0.016±0.001	0.01±0.001	0.000181026	0.0486889	5	Island
cg24329521	PTBP2	0.062±0.003	0.044±0.003	0.000181545	0.0487111	1	Island
cg25402685	THSD1	0.006±0.001	0.002±0.001	0.000182317	0.0487111	13	Island
cg06506077	LARGE	0.122±0.006	0.085±0.006	0.000182484	0.0487111	22	N_Shore
cg07192082	0	0.564±0.014	0.45±0.023	0.000182536	0.0487111	14	0
cg18598016	PDGFB	0.047±0.004	0.023±0.004	0.000182868	0.0487111	22	S_Shore
cg15462017	0	0.66±0.03	0.401±0.058	0.000188865	0.0497341	10	0
cg11760700	HIST1H3B	0.038±0.003	0.021±0.002	0.000189573	0.0498434	6	Island
cg22816218	RIPK1	0.831±0.007	0.772±0.014	0.000190479	0.0498806	6	Island
cg09116618	0	0.613±0.011	0.526±0.017	0.000190481	0.0498806	6	0
cg07901143	TP73	0.107±0.004	0.083±0.003	0.000190643	0.0498806	1	Island
cg19710238	0	0.493±0.011	0.42±0.015	0.000190741	0.0498806	2	0
cg16701155	0	0.05±0.003	0.033±0.002	0.000190856	0.0498806	1	Island
cg15167646	NXPH3	0.074±0.002	0.059±0.003	0.000190869	0.0498806	17	Island
cg18963425	RAB6C	0.619±0.025	0.503±0.013	0.00019132	0.0499025	2	S_Shore
cg16357669	ERC1	0.807±0.039	0.466±0.077	0.000191414	0.0499025	12	0
