# Supplementary material for: Novel Differentially Methylated Regions Identified by Genome-Wide DNA Methylation Analyses Contribute to Racial Disparities in Childhood Obesity
Source: Genes (Basel). 2023 May 17;14(5):1098. doi: 10.3390/genes14051098 (PMC10218285; doi:10.3390/genes14051098)
Supplement: Supplementary file 1 [file genes-14-01098-s001.zip › Supplement Table S6.xlsx]

## Sheet: Sheet1
Table S6-Obesity related DMRs between EA and AA children
Target	Gene name	EA mean ± SEM	AA mean ± SEM	p-value	Q-value	Chromosome number	Cpg location
HYPERMETHYLATED
cg03111560	SLC24A3	0.256±0.036	0.591±0.024	2.41294e-08	0.00101705	20	0
cg09125754	POTEF	0.564±0.026	0.798±0.022	1.46836e-07	0.00186204	2	0
cg19714851	VEGFC	0.603±0.013	0.713±0.013	1.05486e-06	0.0039815	4	0
cg01305291	SNED1	0.333±0.014	0.454±0.014	1.13598e-06	0.00410519	2	N_Shore
cg24929139	FYN	0.58±0.011	0.663±0.01	2.3268e-06	0.00588205	6	0
cg21795255	SLC2A9	0.338±0.034	0.632±0.042	3.32515e-06	0.00711695	4	0
cg15361291	SNED1	0.318±0.013	0.441±0.019	3.6985e-06	0.00775538	2	N_Shore
cg24378692	PLOD2	0.004±0.001	0.01±0.001	5.1793e-06	0.00858242	3	Island
cg13861099	CPS1	0.234±0.013	0.333±0.012	5.42847e-06	0.00870795	2	0
cg20242066	LCT	0.676±0.012	0.77±0.013	5.74049e-06	0.00887507	2	0
cg13778725	FSHR	0.749±0.005	0.785±0.004	5.90552e-06	0.00900786	2	0
cg26707937	KSR2	0.773±0.023	0.911±0.012	8.23478e-06	0.0109699	12	0
cg01899253	FLT1	0.116±0.004	0.159±0.007	9.7694e-06	0.0119725	13	S_Shore
cg05321225	ASPG	0.434±0.015	0.584±0.025	9.98825e-06	0.0120341	14	Island
cg19394169	RPTOR	0.839±0.008	0.89±0.006	1.03961e-05	0.0123913	17	N_Shelf
cg21239079	SNED1	0.278±0.013	0.408±0.023	1.08182e-05	0.0125388	2	N_Shore
cg12045866	RELN	0.06±0.007	0.113±0.008	1.13628e-05	0.0128236	7	0
cg26076054	AHRR	0.75±0.02	0.886±0.018	1.29966e-05	0.0136077	5	Island
cg19380808	PLIN5	0.756±0.006	0.794±0.004	1.3129e-05	0.0136388	19	N_Shelf
cg04263740	VKORC1L1	0.443±0.035	0.663±0.023	1.43732e-05	0.0142496	7	0
cg08269402	HLA-DRB1	0.432±0.053	0.791±0.043	1.50333e-05	0.0147595	6	N_Shelf
cg19471911	YAP1	0.327±0.057	0.674±0.04	1.5371e-05	0.0148746	11	0
cg21211585	GDF15	0.423±0.005	0.47±0.008	1.60631e-05	0.0151144	19	N_Shore
cg02819655	PDE11A	0.381±0.213	0.729±0.16	1.8509e-05	0.0163736	2	0
cg26846943	FYN	0.525±0.024	0.67±0.019	3.00604e-05	0.0210241	6	0
cg05509584	NEDD4L	0.672±0.011	0.741±0.009	3.14044e-05	0.0215081	18	0
cg24505619	PRG4	0.84±0.004	0.868±0.005	3.56372e-05	0.0232464	1	0
cg21213783	FYN	0.42±0.024	0.566±0.021	4.20182e-05	0.0253076	6	0
cg06008273	TSPO	0.046±0.005	0.088±0.007	5.0884e-05	0.0279819	22	Island
cg00976097	AHRR	0.796±0.022	0.911±0.01	6.78019e-05	0.0315466	5	Island
cg23101028	DOC2B	0.752±0.011	0.83±0.014	6.94269e-05	0.0316991	17	N_Shelf
cg07643626	CASZ1	0.853±0.004	0.883±0.005	7.10594e-05	0.0321348	1	0
cg25783745	MYH9	0.834±0.009	0.886±0.008	7.63876e-05	0.0334769	22	0
cg11913696	AHSA1	0.751±0.007	0.791±0.005	7.70938e-05	0.0336204	14	0
cg01802772	ACOT11	0.244±0.067	0.655±0.058	7.74948e-05	0.0336204	1	0
cg18075755	C1QTNF7	0.304±0.304	0.737±0.076	8.19211e-05	0.0345142	4	0
cg04453550	TNFRSF17	0.462±0.06	0.769±0.028	8.56361e-05	0.0350064	16	0
cg26563651	TNC	0.569±0.056	0.84±0.024	8.62073e-05	0.0350712	9	0
cg26281971	C3	0.52±0.011	0.594±0.014	9.87038e-05	0.0376324	19	N_Shore
cg22762409	STAT4	0.296±0.019	0.396±0.014	0.000103112	0.038264	2	0
cg26342454	SLC2A9	0.46±0.01	0.529±0.013	0.000106373	0.0386218	4	0
cg02192673	NPFFR2	0.424±0.006	0.48±0.011	0.000121769	0.0413852	4	Island
cg23574427	BBS7	0.497±0.027	0.639±0.02	0.000124162	0.041485	4	S_Shore
cg14955070	SEMA4A	0.651±0.011	0.709±0.008	0.000128029	0.0422243	1	0
cg15896978	APOA1	0.647±0.004	0.695±0.011	0.000129273	0.0423974	11	S_Shelf
cg13465461	CPT1B	0.877±0.004	0.903±0.004	0.000135826	0.0434051	22	0
cg15240092	AQP7	0.803±0.005	0.836±0.006	0.000141185	0.0440633	9	0
cg16052220	GRK4	0.571±0.011	0.631±0.01	0.000142632	0.0442481	4	N_Shelf
cg24307368	SLN	0.391±0.05	0.618±0.021	0.000143865	0.0443874	11	0
cg04750100	LCT	0.362±0.013	0.458±0.018	0.000144989	0.0444956	2	0
cg15802306	LY75-CD302	0.762±0.006	0.792±0.003	0.000147362	0.0445754	2	N_Shore
cg25032089	HOXB3	0.434±0.034	0.597±0.02	0.000148065	0.0446294	17	S_Shore
cg01290088	SELPLG	0.651±0.005	0.694±0.009	0.000158233	0.0459806	12	0
cg13145504	KCNQ1	0.761±0.008	0.805±0.006	0.000168433	0.0471692	11	N_Shore
cg17741809	LIPA	0.316±0.316	0.419±0.02	0.000173732	0.0478342	10	0
cg26820259	PKHD1	0.373±0.067	0.712±0.049	0.000185171	0.0491422	6	0
cg24315876	RPTOR	0.809±0.009	0.859±0.008	0.000191015	0.0498806	17	N_Shelf
HYPOMETHYLATED
cg22309983	TRPV1	0.857±0.005	0.319±0.089	4.48135e-07	0.00287227	17	0
cg20242624	IKBKB	0.858±0.01	0.752±0.014	6.21848e-07	0.00323997	8	0
cg07760800	TRPV1	0.614±0.007	0.351±0.044	1.12945e-06	0.00410519	17	0
cg12898220	PM20D1	0.61±0.042	0.316±0.024	1.55806e-06	0.00468796	1	S_Shore
cg18108695	SLC19A1	0.108±0.108	0.081±0.002	1.59335e-06	0.00474786	21	Island
cg02252925	PLAT	0.362±0.01	0.204±0.025	1.84497e-06	0.0051796	8	0
cg01816258	PKHD1	0.735±0.013	0.619±0.015	2.12236e-06	0.00570893	6	0
cg07167872	PM20D1	0.51±0.04	0.241±0.022	2.7986e-06	0.00669491	1	S_Shore
cg12091331	PLAT	0.373±0.019	0.16±0.033	2.99906e-06	0.00698126	8	0
cg17178900	PM20D1	0.542±0.047	0.245±0.026	4.00079e-06	0.00800829	1	Island
cg11032208	CAST	0.156±0.004	0.131±0.002	4.38178e-06	0.00808393	5	Island
cg14159672	PM20D1	0.523±0.048	0.212±0.026	4.49772e-06	0.00808393	1	Island
cg12765042	PLAT	0.294±0.016	0.145±0.022	5.63821e-06	0.00878572	8	0
cg11266682	SLC2A9	0.347±0.017	0.206±0.019	6.76725e-06	0.00965486	4	Island
cg07533224	PM20D1	0.555±0.044	0.272±0.026	6.91987e-06	0.00971349	1	S_Shore
cg24752563	CD81	0.646±0.032	0.335±0.052	7.7115e-06	0.0104366	11	S_Shelf
cg24503407	PM20D1	0.537±0.039	0.309±0.019	9.14927e-06	0.0115475	1	S_Shore
cg02145211	XBP1	0.112±0.004	0.083±0.003	1.03694e-05	0.0123913	22	Island
cg03437883	GH2	0.078±0.006	0.039±0.005	1.06863e-05	0.0125177	17	0
cg26354017	PM20D1	0.482±0.048	0.191±0.029	1.08124e-05	0.0125388	1	Island
cg17199247	LRRN1	0.102±0.005	0.07±0.004	1.1811e-05	0.0131546	3	Island
cg00071950	SLC2A9	0.125±0.01	0.061±0.007	1.22326e-05	0.0132715	4	Island
cg17099656	CERK	0.269±0.027	0.109±0.015	1.26847e-05	0.0134652	22	0
cg24658778	SYNE1	0.438±0.043	0.193±0.021	1.27637e-05	0.0134652	6	0
cg16785938	SLC2A9	0.28±0.007	0.224±0.009	1.4516e-05	0.0143318	4	S_Shore
cg14893161	PM20D1	0.411±0.045	0.165±0.019	1.70074e-05	0.0156568	1	S_Shore
cg16334093	PM20D1	0.633±0.032	0.446±0.02	2.0396e-05	0.0173806	1	S_Shore
cg01172338	PLSCR3	0.096±0.003	0.078±0.002	2.38924e-05	0.0184987	17	Island
cg16641818	ALOX5	0.115±0.002	0.09±0.005	2.46709e-05	0.0188329	10	Island
cg19442696	LRRFIP1	0.057±0.003	0.041±0.002	2.54527e-05	0.0191288	2	Island
cg10087752	OSBPL11	0.051±0.002	0.038±0.002	3.20724e-05	0.0217463	3	Island
cg23864158	NCAM2	0.147±0.01	0.096±0.005	4.73314e-05	0.0267082	21	0
cg26848300	TRPV1	0.872±0.005	0.446±0.098	4.90675e-05	0.0273248	17	0
cg14756466	TRPS1	0.501±0.022	0.318±0.034	4.95083e-05	0.0274801	8	S_Shore
cg02873093	ADCY8	0.823±0.029	0.392±0.363	5.25012e-05	0.0282192	8	0
cg24147543	HLA-DRB1	0.326±0.029	0.127±0.035	5.68929e-05	0.029274	6	S_Shelf
cg15913312	ELOVL6	0.505±0.012	0.432±0.01	6.79784e-05	0.0315466	4	0
cg26417871	ROCK1	0.032±0.002	0.019±0.002	7.03604e-05	0.0319109	18	Island
cg14914822	NEDD4L	0.039±0.002	0.029±0.001	7.57075e-05	0.0333562	18	S_Shore
cg18763656	IKBKE	0.015±0.001	0.009±0.001	7.81406e-05	0.0336855	1	0
cg13027142	NRXN1	0.268±0.019	0.148±0.019	9.57731e-05	0.0370124	2	0
cg08367638	NDRG4	0.118±0.002	0.104±0.002	9.89089e-05	0.0376672	16	S_Shore
cg19089314	ADM2	0.105±0.005	0.075±0.004	9.95073e-05	0.037768	22	Island
cg11965913	PM20D1	0.328±0.048	0.098±0.015	0.000107194	0.0387378	1	S_Shore
cg15219433	IL6ST	0.033±0.002	0.024±0.001	0.000108207	0.0389436	5	Island
cg16409497	HMGA2	0.052±0.003	0.039±0.002	0.000111453	0.0395615	12	Island
cg17549365	TAGLN2	0.062±0.062	0.048±0.002	0.000112381	0.0396599	1	Island
cg16810626	GATA4	0.291±0.012	0.222±0.012	0.000117028	0.0406259	8	0
cg09133032	DRD4	0.23±0.02	0.109±0.018	0.000117336	0.0406259	11	Island
cg11674373	ITIH5	0.09±0.005	0.062±0.003	0.000121501	0.0413563	10	0
cg25638859	SLC30A10	0.023±0.001	0.016±0.001	0.000142926	0.0442584	1	Island
cg22688006	TCN2	0.741±0.011	0.638±0.023	0.000145024	0.0444956	22	0
cg20787649	PADI4	0.658±0.035	0.499±0.014	0.000146962	0.0445754	1	0
cg22448292	PEX11A	0.088±0.006	0.06±0.004	0.000150384	0.0448235	15	Island
cg00998146	IFI30	0.065±0.006	0.037±0.003	0.000158003	0.0459531	19	Island
cg02635869	RUNX1	0.076±0.011	0.063±0.004	0.000165983	0.0469398	21	Island
cg24329521	PTBP2	0.062±0.003	0.044±0.003	0.000181545	0.0487111	1	Island
cg18598016	PDGFB	0.047±0.004	0.023±0.004	0.000182868	0.0487111	22	S_Shore
cg07901143	TP73	0.107±0.004	0.083±0.003	0.000190643	0.0498806	1	Island
