# Supplementary material for: Novel Differentially Methylated Regions Identified by Genome-Wide DNA Methylation Analyses Contribute to Racial Disparities in Childhood Obesity
Source: Genes (Basel). 2023 May 17;14(5):1098. doi: 10.3390/genes14051098 (PMC10218285; doi:10.3390/genes14051098)
Supplement: Supplementary file 1 [file genes-14-01098-s001.zip › Supplement Table S7.xlsx]

## Sheet: non obesity related
Target.ID	gene	EA mean± EA SEM	AA mean± AA SEM	p.value	Qvalue	chr no	Cpg location
cg11258982	PAWR	0.763±0.021	0.331±0.05	5.70334e-09	0.000743059	12	0	-0.432	FALSE
cg10978613	0	0.225±0.056	0.788±0.039	6.56224e-09	0.000743059	8	0	0.563	HYPER
cg01045132	CNN1	0.17±0.011	0.33±0.018	1.43941e-08	0.00100986	19	0	0.16	HYPER
cg13170468	0	0.25±0.018	0.558±0.037	1.57727e-08	0.00100986	11	0	0.308	HYPER
cg08270491	KIAA0196	0.59±0.026	0.823±0.015	2.00969e-08	0.00100986	8	N_Shelf	0.233	HYPER
cg14615128	GRID2IP	0.286±0.053	0.756±0.034	2.08098e-08	0.00100986	7	N_Shore	0.47	HYPER
cg26057976	0	0.179±0.013	0.328±0.016	2.85623e-08	0.00101705	20	0	0.149	HYPER
cg18031861	0	0.624±0.624	0.761±0.01	3.00176e-08	0.00101705	13	0	0.137	HYPER
cg22402398	FGR	0.86±0.035	0.532±0.029	3.2934e-08	0.00101705	1	0	-0.328	FALSE
cg06650235	ARFGEF3	0.807±0.014	0.65±0.016	3.86124e-08	0.00109305	6	0	-0.157	FALSE
cg19933051	UBE2J2	0.794±0.009	0.687±0.013	4.5806e-08	0.00110223	1	S_Shore	-0.107	FALSE
cg15974300	0	0.853±0.005	0.337±0.076	4.98212e-08	0.00110223	21	0	-0.516	FALSE
cg13837834	0	0.55±0.041	0.158±0.035	5.77046e-08	0.00115307	5	0	-0.392	FALSE
cg15085454	ZNF181	0.052±0.004	0.016±0.002	6.29283e-08	0.00118759	19	S_Shore	-0.036	FALSE
cg06561607	SMYD3	0.401±0.034	0.726±0.031	1.14063e-07	0.00186204	1	0	0.325	HYPER
cg25548477	COL23A1	0.523±0.012	0.627±0.01	1.19513e-07	0.00186204	5	0	0.104	HYPER
cg24444035	CTB-178M22.2	0.675±0.017	0.449±0.03	1.24529e-07	0.00186204	5	0	-0.226	FALSE
cg17776040	0	0.789±0.789	0.535±0.039	1.42319e-07	0.00186204	2	0	-0.254	FALSE
cg10907896	ASB1	0.32±0.016	0.503±0.022	1.49976e-07	0.00186204	2	N_Shore	0.183	HYPER
cg05940425	SPTB	0.893±0.005	0.517±0.056	1.54794e-07	0.00186204	14	S_Shore	-0.376	FALSE
cg23132553	TCF25	0.805±0.012	0.642±0.022	1.55318e-07	0.00186204	16	0	-0.163	FALSE
cg21070081	0	0.307±0.051	0.73±0.038	1.56554e-07	0.00186204	5	0	0.423	HYPER
cg14128973	CNN1	0.139±0.006	0.22±0.01	1.68006e-07	0.00186204	19	0	0.081	HYPER
cg11787737	RIC3	0.604±0.072	0.066±0.025	1.69271e-07	0.00186204	11	0	-0.538	FALSE
cg11928630	PAK4	0.722±0.012	0.818±0.008	1.69926e-07	0.00186204	19	0	0.096	HYPER
cg02464808	DEFA3	0.856±0.01	0.389±0.07	1.90073e-07	0.00192888	8	0	-0.467	FALSE
cg16420286	SERGEF	0.633±0.023	0.273±0.052	1.91511e-07	0.00192888	11	0	-0.36	FALSE
cg09247979	PTPRK	0.644±0.052	0.168±0.047	1.9306e-07	0.00192888	6	0	-0.476	FALSE
cg22416672	0	0.429±0.006	0.376±0.005	2.0627e-07	0.00196098	20	N_Shelf	-0.053	FALSE
cg17386048	0	0.689±0.689	0.252±0.067	2.07819e-07	0.00196098	10	0	-0.437	FALSE
cg01191099	0	0.783±0.011	0.472±0.046	2.18222e-07	0.0020035	20	0	-0.311	FALSE
cg22994555	SLC29A3	0.781±0.014	0.674±0.009	2.2915e-07	0.00204847	10	0	-0.107	FALSE
cg17169510	0	0.807±0.007	0.869±0.006	2.39759e-07	0.00206816	1	0	0.062	HYPER
cg02284273	FRMD4A	0.676±0.016	0.826±0.016	2.47522e-07	0.00206816	10	0	0.15	HYPER
cg18457375	RNPS1	0.659±0.008	0.769±0.015	2.52532e-07	0.00206816	16	S_Shore	0.11	HYPER
cg11318983	0	0.686±0.017	0.26±0.063	2.55706e-07	0.00206816	1	0	-0.426	FALSE
cg13363575	0	0.538±0.029	0.793±0.024	2.66023e-07	0.00210157	2	0	0.255	HYPER
cg15181598	0	0.147±0.008	0.227±0.01	2.90511e-07	0.00222459	7	Island	0.08	HYPER
cg24818238	SRMS	0.426±0.007	0.539±0.017	2.94693e-07	0.00222459	20	Island	0.113	HYPER
cg14927461	0	0.456±0.027	0.66±0.016	3.01879e-07	0.00222929	11	0	0.204	HYPER
cg05913921	SMYD3	0.525±0.016	0.659±0.012	3.12231e-07	0.00225668	1	0	0.134	HYPER
cg26292116	AQP12B	0.568±0.034	0.174±0.053	3.28765e-07	0.00232668	2	0	-0.394	FALSE
cg15491432	TBC1D19	0.077±0.005	0.183±0.017	3.40419e-07	0.00235999	4	N_Shore	0.106	HYPER
cg11704667	ACOX3	0.059±0.008	0.133±0.008	3.50518e-07	0.0023814	4	0	0.074	HYPER
cg02010222	0	0.457±0.007	0.228±0.036	3.8817e-07	0.0025855	16	0	-0.229	FALSE
cg18148498	0	0.939±0.939	0.68±0.043	4.47473e-07	0.00287227	1	0	-0.259	FALSE
cg13027544	BRD9	0.9±0.005	0.944±0.004	4.75821e-07	0.00299324	5	N_Shelf	0.044	HYPER
cg12074150	0	0.287±0.088	0.874±0.006	5.22513e-07	0.00310442	2	0	0.587	HYPER
cg01329559	0	0.384±0.022	0.191±0.02	5.29389e-07	0.00310442	8	0	-0.193	FALSE
cg20618087	ZBED4	0.515±0.027	0.761±0.03	5.37861e-07	0.00310442	22	Island	0.246	HYPER
cg14841460	NECAB2	0.849±0.007	0.393±0.076	5.39189e-07	0.00310442	16	0	-0.456	FALSE
cg08996597	0	0.597±0.034	0.208±0.052	5.67028e-07	0.00315928	6	0	-0.389	FALSE
cg06618474	CRIP1	0.328±0.005	0.408±0.012	5.71908e-07	0.00315928	14	N_Shore	0.08	HYPER
cg11089122	0	0.534±0.02	0.677±0.01	5.84064e-07	0.00315928	1	0	0.143	HYPER
cg04300684	0	0.481±0.015	0.335±0.017	5.94687e-07	0.00315928	4	S_Shore	-0.146	FALSE
cg23703759	0	0.565±0.014	0.391±0.025	5.95217e-07	0.00315928	8	0	-0.174	FALSE
cg18339359	SLC25A37	0.401±0.08	0.912±0.014	6.37924e-07	0.00323997	8	0	0.511	HYPER
cg00956193	0	0.654±0.019	0.833±0.021	6.49938e-07	0.0032468	15	0	0.179	HYPER
cg02822944	DNAJC5B	0.837±0.14	0.362±0.265	6.98558e-07	0.003405	8	0	-0.475	FALSE
cg16958467	0	0.659±0.025	0.31±0.053	7.01655e-07	0.003405	15	0	-0.349	FALSE
cg08152055	PDZRN3	0.463±0.011	0.615±0.022	7.56128e-07	0.00358386	3	0	0.152	HYPER
cg23922134	CCDC138	0.219±0.006	0.154±0.009	7.5961e-07	0.00358386	2	Island	-0.065	FALSE
cg19290738	AP3D1	0.309±0.014	0.198±0.012	8.12045e-07	0.00366217	19	S_Shore	-0.111	FALSE
cg17500282	0	0.775±0.775	0.62±0.022	8.17152e-07	0.00366217	7	0	-0.155	FALSE
cg14522790	TACC2	0.716±0.011	0.806±0.01	8.19333e-07	0.00366217	10	0	0.09	HYPER
cg17171259	ROR1	0.184±0.054	0.7±0.068	8.53496e-07	0.00373618	1	0	0.516	HYPER
cg07347128	0	0.117±0.016	0.304±0.026	8.61321e-07	0.00373618	12	0	0.187	HYPER
cg02072300	MAN1C1	0.205±0.008	0.371±0.026	8.68885e-07	0.00373618	1	0	0.166	HYPER
cg22561794	BTNL8	0.885±0.004	0.479±0.07	8.97887e-07	0.00378688	5	0	-0.406	FALSE
cg22706878	GOSR2	0.152±0.005	0.115±0.004	9.14119e-07	0.00378688	17	Island	-0.037	FALSE
cg17904233	ASB1	0.157±0.157	0.267±0.011	9.34596e-07	0.0037913	2	S_Shore	0.11	HYPER
cg13766560	LAMC3	0.592±0.007	0.656±0.008	9.37509e-07	0.0037913	9	N_Shelf	0.064	HYPER
cg20045672	TBC1D19	0.155±0.007	0.31±0.026	9.87574e-07	0.00394678	4	N_Shore	0.155	HYPER
cg09255157	ARHGEF38	0.819±0.024	0.531±0.041	1.03019e-06	0.0039815	4	0	-0.288	FALSE
cg09924998	VPS33A	0.322±0.008	0.402±0.01	1.03412e-06	0.0039815	12	S_Shore	0.08	HYPER
cg17747265	0	0.249±0.249	0.411±0.015	1.0425e-06	0.0039815	1	Island	0.162	HYPER
cg05382510	ADAP2	0.433±0.005	0.29±0.023	1.05253e-06	0.0039815	17	0	-0.143	FALSE
cg19116421	XPNPEP3	0.07±0.004	0.045±0.002	1.06931e-06	0.00399167	22	Island	-0.025	FALSE
cg22732361	CST13P	0.244±0.022	0.415±0.018	1.10673e-06	0.00408644	20	0	0.171	HYPER
cg19684894	CFAP74	0.144±0.016	0.28±0.017	1.18648e-06	0.00424257	1	Island	0.136	HYPER
cg10914143	MIR548W	0.378±0.009	0.493±0.017	1.26921e-06	0.00443612	17	0	0.115	HYPER
cg06957310	ADAP2	0.693±0.008	0.526±0.027	1.27087e-06	0.00443612	17	0	-0.167	FALSE
cg16848272	SSU72	0.348±0.018	0.219±0.013	1.27978e-06	0.00443612	1	S_Shore	-0.129	FALSE
cg08178078	UVSSA	0.867±0.004	0.82±0.007	1.2995e-06	0.00445897	4	0	-0.047	FALSE
cg22199410	SCN8A	0.144±0.004	0.115±0.003	1.31765e-06	0.00447602	12	Island	-0.029	FALSE
cg18540614	ELOVL1	0.076±0.002	0.06±0.002	1.37294e-06	0.00461767	1	Island	-0.016	FALSE
cg21934190	0	0.722±0.01	0.546±0.03	1.39894e-06	0.00465457	8	N_Shelf	-0.176	FALSE
cg26167010	FAM66D	0.686±0.011	0.547±0.022	1.41132e-06	0.00465457	8	0	-0.139	FALSE
cg07378556	0	0.701±0.007	0.767±0.008	1.45236e-06	0.00467253	5	0	0.066	HYPER
cg11944127	0	0.803±0.007	0.703±0.015	1.4691e-06	0.00467253	2	0	-0.1	FALSE
cg11964810	SSU72	0.73±0.011	0.624±0.014	1.47178e-06	0.00467253	1	S_Shore	-0.106	FALSE
cg19831303	RPS6KA4	0.122±0.005	0.083±0.005	1.50163e-06	0.00468796	11	Island	-0.039	FALSE
cg26333618	0	0.513±0.009	0.605±0.014	1.53779e-06	0.00468796	12	0	0.092	HYPER
cg11609571	PRELID2	0.384±0.01	0.273±0.016	1.54669e-06	0.00468796	5	S_Shore	-0.111	FALSE
cg22829304	KBTBD7	0.473±0.015	0.32±0.022	1.55944e-06	0.00468796	13	Island	-0.153	FALSE
cg25912474	0	0.259±0.016	0.391±0.017	1.63637e-06	0.00479354	4	0	0.132	HYPER
cg08896939	RNF135	0.174±0.012	0.076±0.011	1.6369e-06	0.00479354	17	N_Shore	-0.098	FALSE
cg18984499	RPL26	0.026±0.002	0.106±0.014	1.68561e-06	0.00489401	17	N_Shore	0.08	HYPER
cg16952973	0	0.491±0.008	0.615±0.021	1.71377e-06	0.00493359	12	0	0.124	HYPER
cg14021170	0	0.516±0.017	0.371±0.017	1.7549e-06	0.00500302	9	0	-0.145	FALSE
cg22237495	0	0.814±0.022	0.526±0.047	1.76734e-06	0.00500302	1	S_Shelf	-0.288	FALSE
cg18797872	TRIM7	0.798±0.02	0.426±0.064	1.88122e-06	0.00523807	5	N_Shore	-0.372	FALSE
cg15679892	0	0.605±0.023	0.389±0.031	1.93839e-06	0.00535339	7	S_Shore	-0.216	FALSE
cg11806633	ARHGEF10L	0.34±0.016	0.215±0.014	2.03045e-06	0.00556242	1	0	-0.125	FALSE
cg04131194	0	0.765±0.018	0.613±0.018	2.07408e-06	0.00563648	1	S_Shelf	-0.152	FALSE
cg19192981	0	0.685±0.02	0.395±0.049	2.13435e-06	0.00570893	15	N_Shelf	-0.29	FALSE
cg24122814	SRMS	0.641±0.016	0.765±0.016	2.1567e-06	0.00572364	20	Island	0.124	HYPER
cg09165964	SCAMP5	0.013±0.001	0.024±0.001	2.1964e-06	0.00575639	15	Island	0.011	HYPER
cg11035303	ANO10	0.033±0.002	0.408±0.066	2.20293e-06	0.00575639	3	0	0.375	HYPER
cg07442408	0	0.121±0.013	0.27±0.022	2.2499e-06	0.00583424	16	0	0.149	HYPER
cg03300700	0	0.614±0.008	0.697±0.012	2.29266e-06	0.00588205	6	0	0.083	HYPER
cg00924924	NAV2	0.914±0.005	0.822±0.015	2.32177e-06	0.00588205	11	0	-0.092	FALSE
cg25852052	0	0.853±0.004	0.885±0.004	2.35181e-06	0.00588205	6	0	0.032	HYPER
cg22509179	RUNX3	0.718±0.014	0.823±0.012	2.35491e-06	0.00588205	1	Island	0.105	HYPER
cg20779686	BNC2	0.74±0.028	0.917±0.014	2.54907e-06	0.00629573	9	0	0.177	HYPER
cg24747107	PCSK4	0.858±0.003	0.516±0.063	2.5576e-06	0.00629573	19	N_Shore	-0.342	FALSE
cg08240913	GFRA1	0.516±0.022	0.337±0.022	2.64264e-06	0.00645826	10	0	-0.179	FALSE
cg11108991	KCNMB3	0.617±0.011	0.696±0.007	2.69763e-06	0.00654556	3	0	0.079	HYPER
cg17996401	0	0.197±0.197	0.275±0.011	2.76021e-06	0.0066499	7	0	0.078	HYPER
cg25558737	DDB1	0.813±0.005	0.857±0.006	2.84011e-06	0.00674671	11	0	0.044	HYPER
cg17815800	0	0.699±0.699	0.74±0.005	2.8828e-06	0.00680056	1	0	0.041	HYPER
cg04621103	RNF8	0.39±0.011	0.301±0.011	3.0005e-06	0.00698126	6	N_Shore	-0.089	FALSE
cg10071929	CIZ1	0.268±0.014	0.135±0.019	3.03479e-06	0.00701299	9	N_Shore	-0.133	FALSE
cg16417977	PIK3CD-AS2	0.458±0.011	0.547±0.011	3.14071e-06	0.00708244	1	0	0.089	HYPER
cg11897689	FMOD	0.164±0.015	0.366±0.033	3.15314e-06	0.00708244	1	0	0.202	HYPER
cg09231171	0	0.133±0.008	0.257±0.02	3.15633e-06	0.00708244	16	0	0.124	HYPER
cg22809682	AXIN2	0.216±0.041	0.493±0.029	3.16909e-06	0.00708244	17	0	0.277	HYPER
cg16053902	BRD1	0.7±0.023	0.474±0.035	3.21581e-06	0.00708687	22	S_Shelf	-0.226	FALSE
cg25661658	0	0.594±0.007	0.485±0.019	3.22683e-06	0.00708687	20	0	-0.109	FALSE
cg19338921	PCMTD1	0.767±0.008	0.823±0.007	3.24987e-06	0.00708687	8	N_Shelf	0.056	HYPER
cg25592314	0	0.195±0.015	0.353±0.025	3.25452e-06	0.00708687	16	0	0.158	HYPER
cg24181188	ISG20	0.122±0.004	0.092±0.003	3.33044e-06	0.00711695	15	0	-0.03	FALSE
cg24055178	0	0.243±0.009	0.354±0.018	3.33119e-06	0.00711695	10	N_Shelf	0.111	HYPER
cg03749159	0	0.534±0.069	0.078±0.036	3.35536e-06	0.00712379	8	0	-0.456	FALSE
cg17196675	0	0.376±0.008	0.451±0.012	3.46801e-06	0.00731723	10	0	0.075	HYPER
cg01907837	RNF8	0.653±0.013	0.512±0.022	3.72953e-06	0.00777247	6	N_Shore	-0.141	FALSE
cg06745364	0	0.718±0.014	0.814±0.01	3.9035e-06	0.00799192	22	0	0.096	HYPER
cg04076461	DCUN1D4	0.689±0.015	0.785±0.008	3.94164e-06	0.00800829	4	0	0.096	HYPER
cg21339555	0	0.817±0.005	0.854±0.005	3.96805e-06	0.00800829	15	0	0.037	HYPER
cg01177190	GRB10	0.444±0.014	0.227±0.037	4.00771e-06	0.00800829	7	0	-0.217	FALSE
cg23152742	0	0.622±0.009	0.517±0.018	4.0578e-06	0.00806097	12	N_Shore	-0.105	FALSE
cg14171986	TRIM68	0.673±0.006	0.596±0.013	4.1261e-06	0.00808254	11	S_Shore	-0.077	FALSE
cg08101922	0	0.508±0.035	0.2±0.042	4.15146e-06	0.00808254	7	N_Shelf	-0.308	FALSE
cg21416600	PAX7	0.38±0.008	0.452±0.011	4.20033e-06	0.00808254	1	0	0.072	HYPER
cg20147224	DDB2	0.251±0.033	0.067±0.002	4.20519e-06	0.00808254	11	Island	-0.184	FALSE
cg02068183	COG4	0.838±0.006	0.717±0.021	4.21369e-06	0.00808254	16	0	-0.121	FALSE
cg25484712	AGAP3	0.956±0.001	0.967±0.002	4.21514e-06	0.00808254	7	0	0.011	HYPER
cg04193820	RNF135	0.157±0.012	0.067±0.01	4.23522e-06	0.00808254	17	N_Shore	-0.09	FALSE
cg02629070	0	0.235±0.039	0.175±0.014	4.2983e-06	0.00808393	6	N_Shore	-0.06	FALSE
cg16972057	0	0.827±0.014	0.722±0.014	4.30339e-06	0.00808393	7	S_Shelf	-0.105	FALSE
cg04515524	PLVAP	0.126±0.04	0.578±0.071	4.32166e-06	0.00808393	19	S_Shore	0.452	HYPER
cg24996315	0	0.398±0.011	0.534±0.023	4.41143e-06	0.00808393	11	0	0.136	HYPER
cg15753593	0	0.68±0.006	0.723±0.006	4.42489e-06	0.00808393	2	0	0.043	HYPER
cg09938328	RRAGC	0.078±0.003	0.054±0.003	4.45375e-06	0.00808393	1	Island	-0.024	FALSE
cg11902406	0	0.464±0.007	0.533±0.01	4.45441e-06	0.00808393	4	0	0.069	HYPER
cg09179277	LRRTM3	0.202±0.013	0.322±0.017	4.47926e-06	0.00808393	10	0	0.12	HYPER
cg15904130	SLC22A18AS	0.793±0.003	0.812±0.002	4.47931e-06	0.00808393	11	N_Shore	0.019	HYPER
cg03878285	PITPNC1	0.556±0.033	0.21±0.053	4.61473e-06	0.00817194	17	0	-0.346	FALSE
cg00934521	FAM46A	0.329±0.061	0.807±0.059	4.6552e-06	0.00817194	6	N_Shelf	0.478	HYPER
cg24227390	SPAG4	0.046±0.002	0.034±0.001	4.6607e-06	0.00817194	20	Island	-0.012	FALSE
cg10840412	GNG4	0.219±0.008	0.159±0.007	4.69094e-06	0.00817194	1	Island	-0.06	FALSE
cg03062822	FMOD	0.219±0.018	0.399±0.027	4.80275e-06	0.00832005	1	0	0.18	HYPER
cg21207694	SHC4	0.728±0.006	0.78±0.008	4.82503e-06	0.00832005	15	0	0.052	HYPER
cg03990003	IFFO2	0.291±0.011	0.194±0.014	4.86392e-06	0.00832447	1	0	-0.097	FALSE
cg12097634	MINOS1-NBL1	0.478±0.009	0.588±0.018	4.8766e-06	0.00832447	1	0	0.11	HYPER
cg04049787	0	0.247±0.081	0.772±0.044	5.01185e-06	0.00851125	2	0	0.525	HYPER
cg03493087	TNXB	0.721±0.012	0.6±0.019	5.03991e-06	0.00851125	6	0	-0.121	FALSE
cg14256359	SAMD3	0.761±0.005	0.392±0.068	5.06119e-06	0.00851125	6	0	-0.369	FALSE
cg15557693	FAM188B	0.67±0.013	0.341±0.062	5.24056e-06	0.00864178	7	0	-0.329	FALSE
cg06767142	MACROD1	0.974±0.002	0.955±0.003	5.30393e-06	0.00870402	11	0	-0.019	FALSE
cg03725852	ELMOD1	0.088±0.002	0.071±0.002	5.35342e-06	0.00870795	11	Island	-0.017	FALSE
cg06653140	SKP2	0.105±0.031	0.451±0.055	5.42055e-06	0.00870795	5	0	0.346	HYPER
cg22705746	FMOD	0.185±0.021	0.381±0.03	5.42252e-06	0.00870795	1	0	0.196	HYPER
cg25594515	IRF2	0.324±0.019	0.473±0.021	5.4345e-06	0.00870795	4	0	0.149	HYPER
cg04148237	0	0.698±0.017	0.821±0.014	5.46074e-06	0.00870892	22	0	0.123	HYPER
cg17568606	0	0.591±0.591	0.707±0.014	5.48935e-06	0.00871325	1	0	0.116	HYPER
cg25777422	PIP5K1B	0.336±0.01	0.236±0.016	5.51476e-06	0.00871325	9	Island	-0.1	FALSE
cg24044707	0	0.402±0.01	0.5±0.016	5.54221e-06	0.00871559	14	0	0.098	HYPER
cg15831346	0	0.736±0.012	0.638±0.014	5.56755e-06	0.00871559	1	Island	-0.098	FALSE
cg18757828	TUBA3D	0.853±0.028	0.585±0.043	5.7478e-06	0.00887507	2	Island	-0.268	FALSE
cg26766798	CASKIN1	0.059±0.003	0.039±0.002	5.77641e-06	0.00887888	16	Island	-0.02	FALSE
cg03050907	SNHG3-RCC1	0.014±0.001	0.006±0.001	5.91336e-06	0.00900786	1	Island	-0.008	FALSE
cg20776169	XRCC4	0.043±0.002	0.058±0.002	5.9846e-06	0.00907569	5	Island	0.015	HYPER
cg01580782	0	0.669±0.012	0.755±0.009	6.04273e-06	0.00912311	5	S_Shore	0.086	HYPER
cg24284539	CCDC3	0.306±0.061	0.656±0.023	6.21949e-06	0.00928697	10	0	0.35	HYPER
cg05804863	KIAA1024	0.081±0.006	0.042±0.005	6.22444e-06	0.00928697	15	Island	-0.039	FALSE
cg06620200	MIR1283-1	0.832±0.006	0.606±0.042	6.27068e-06	0.00928697	19	0	-0.226	FALSE
cg11266396	0	0.127±0.048	0.585±0.069	6.27954e-06	0.00928697	7	0	0.458	HYPER
cg22816462	0	0.961±0.004	0.63±0.065	6.28795e-06	0.00928697	8	0	-0.331	FALSE
cg26109017	KLHL29	0.614±0.006	0.668±0.008	6.49227e-06	0.00952314	2	0	0.054	HYPER
cg18416761	LOC100289673	0.629±0.06	0.213±0.051	6.50393e-06	0.00952314	5	N_Shelf	-0.416	FALSE
cg21789181	0	0.183±0.013	0.089±0.012	6.54724e-06	0.00954541	3	Island	-0.094	FALSE
cg11942930	0	0.092±0.011	0.283±0.034	6.64161e-06	0.00964162	22	N_Shelf	0.191	HYPER
cg06908202	OPCML	0.554±0.011	0.634±0.009	6.70214e-06	0.00965486	11	0	0.08	HYPER
cg09157251	SHANK2	0.35±0.068	0.738±0.011	6.73134e-06	0.00965486	11	0	0.388	HYPER
cg21551271	0	0.509±0.011	0.409±0.015	6.7521e-06	0.00965486	16	Island	-0.1	FALSE
cg15317609	USP39	0.06±0.002	0.044±0.002	6.79284e-06	0.00965486	2	Island	-0.016	FALSE
cg25742326	PLEKHN1	0.215±0.016	0.35±0.02	6.86191e-06	0.00971239	1	Island	0.135	HYPER
cg01328473	PXDN	0.36±0.009	0.264±0.015	6.9194e-06	0.00971349	2	0	-0.096	FALSE
cg04001333	FLVCR2	0.527±0.02	0.365±0.023	7.15252e-06	0.00998046	14	S_Shore	-0.162	FALSE
cg22117893	0	0.452±0.018	0.191±0.048	7.16882e-06	0.00998046	13	N_Shelf	-0.261	FALSE
cg05546557	PLEKHG4B	0.821±0.007	0.541±0.053	7.23915e-06	0.0100372	5	N_Shore	-0.28	FALSE
cg17186592	0	0.59±0.057	0.186±0.052	7.30973e-06	0.0100939	10	0	-0.404	FALSE
cg12994227	0	0.772±0.042	0.29±0.08	7.35027e-06	0.0101012	12	0	-0.482	FALSE
cg20017343	0	0.469±0.014	0.358±0.016	7.37448e-06	0.0101012	5	S_Shore	-0.111	FALSE
cg08365591	0	0.716±0.005	0.533±0.034	7.46744e-06	0.0101874	4	S_Shelf	-0.183	FALSE
cg17793372	SRMS	0.606±0.606	0.675±0.007	7.57959e-06	0.0102991	20	Island	0.069	HYPER
cg21371809	FRMD4A	0.311±0.013	0.401±0.012	8.06119e-06	0.0108635	10	0	0.09	HYPER
cg15572469	CIZ1	0.077±0.004	0.048±0.004	8.09091e-06	0.0108635	9	S_Shore	-0.029	FALSE
cg04316580	KLHL31	0.634±0.015	0.763±0.019	8.1728e-06	0.0109302	6	0	0.129	HYPER
cg22772380	ZNF12	0.47±0.021	0.276±0.032	8.40309e-06	0.0110847	7	S_Shore	-0.194	FALSE
cg21435328	SORCS2	0.479±0.015	0.568±0.009	8.41152e-06	0.0110847	4	0	0.089	HYPER
cg18485444	KLC2	0.062±0.003	0.046±0.002	8.41879e-06	0.0110847	11	N_Shore	-0.016	FALSE
cg25978993	0	0.322±0.013	0.432±0.017	8.52107e-06	0.011176	7	0	0.11	HYPER
cg23144349	0	0.67±0.022	0.317±0.067	8.61156e-06	0.0112512	3	0	-0.353	FALSE
cg12117283	RAB12	0.812±0.023	0.374±0.08	8.66042e-06	0.0112717	18	0	-0.438	FALSE
cg07068406	EPHB1	0.643±0.032	0.438±0.02	8.73354e-06	0.0113235	3	0	-0.205	FALSE
cg10070864	0	0.651±0.02	0.389±0.045	8.76744e-06	0.0113243	15	N_Shelf	-0.262	FALSE
cg21089380	FMOD	0.214±0.017	0.36±0.023	8.82647e-06	0.0113573	1	0	0.146	HYPER
cg16319859	0	0.573±0.006	0.635±0.011	9.00087e-06	0.011538	3	0	0.062	HYPER
cg13824270	PRPF4B	0.513±0.036	0.21±0.044	9.11142e-06	0.0115475	6	N_Shore	-0.303	FALSE
cg21964928	0	0.405±0.021	0.567±0.023	9.11269e-06	0.0115475	5	Island	0.162	HYPER
cg25075347	EYA4	0.55±0.019	0.666±0.012	9.15133e-06	0.0115475	6	0	0.116	HYPER
cg13007589	ITGA8	0.637±0.013	0.737±0.013	9.17825e-06	0.0115475	10	0	0.1	HYPER
cg11409361	ABR	0.816±0.016	0.908±0.005	9.39087e-06	0.0117605	17	0	0.092	HYPER
cg24073674	KIAA2012	0.349±0.023	0.49±0.014	9.41678e-06	0.0117605	2	0	0.141	HYPER
cg13110775	PDZD2	0.193±0.014	0.085±0.014	9.50732e-06	0.0118301	5	0	-0.108	FALSE
cg00419474	KANK1	0.692±0.012	0.77±0.007	9.54276e-06	0.0118309	9	0	0.078	HYPER
cg11715858	0	0.487±0.021	0.291±0.03	9.74189e-06	0.0119725	7	N_Shore	-0.196	FALSE
cg04257913	KIF26A	0.674±0.016	0.773±0.008	9.76287e-06	0.0119725	14	Island	0.099	HYPER
cg01357853	0	0.43±0.023	0.596±0.021	9.79797e-06	0.0119725	2	0	0.166	HYPER
cg23077575	44812	0.225±0.01	0.15±0.01	9.88568e-06	0.0120158	5	Island	-0.075	FALSE
cg02901177	KCTD1	0.056±0.009	0.041±0.006	9.90418e-06	0.0120158	18	Island	-0.015	FALSE
cg00083583	LILRB4	0.777±0.005	0.82±0.006	9.99014e-06	0.0120341	19	0	0.043	HYPER
cg16289210	FMOD	0.277±0.024	0.462±0.028	1.02471e-05	0.0123001	1	0	0.185	HYPER
cg12045035	0	0.737±0.022	0.346±0.072	1.04509e-05	0.0124131	15	0	-0.391	FALSE
cg24661236	PI16	0.363±0.016	0.48±0.016	1.05647e-05	0.0124629	6	Island	0.117	HYPER
cg16992599	0	0.856±0.007	0.409±0.091	1.05662e-05	0.0124629	15	N_Shore	-0.447	FALSE
cg15059639	MYO3B	0.654±0.042	0.372±0.037	1.06558e-05	0.0125177	2	0	-0.282	FALSE
cg16648494	0	0.976±0.001	0.97±0.001	1.07722e-05	0.0125388	15	Island	-0.006	FALSE
cg07655261	NANOG	0.639±0.029	0.82±0.018	1.0852e-05	0.0125388	12	0	0.181	HYPER
cg17091818	EFCAB2	0.336±0.011	0.421±0.013	1.11227e-05	0.0127853	1	0	0.085	HYPER
cg00981945	0	0.792±0.01	0.694±0.016	1.11407e-05	0.0127853	1	0	-0.098	FALSE
cg03389755	BCAR3	0.502±0.035	0.203±0.045	1.12286e-05	0.0128045	1	0	-0.299	FALSE
cg21088783	0	0.298±0.01	0.224±0.011	1.12503e-05	0.0128045	6	N_Shore	-0.074	FALSE
cg12870014	ANKRD13A	0.465±0.028	0.702±0.036	1.12705e-05	0.0128045	12	0	0.237	HYPER
cg08979191	44812	0.492±0.023	0.315±0.025	1.15191e-05	0.012957	5	S_Shore	-0.177	FALSE
cg17692722	LOC284080	0.013±0.013	0.006±0.001	1.17145e-05	0.0131333	17	Island	-0.007	FALSE
cg01020999	COL17A1	0.807±0.007	0.745±0.009	1.17823e-05	0.0131546	10	0	-0.062	FALSE
cg22500728	SNX31	0.128±0.007	0.199±0.013	1.18607e-05	0.0131668	8	0	0.071	HYPER
cg25731395	PLCB1	0.604±0.019	0.756±0.024	1.20404e-05	0.0132387	20	0	0.152	HYPER
cg06176834	SPSB2	0.134±0.005	0.1±0.004	1.20423e-05	0.0132387	12	Island	-0.034	FALSE
cg13802583	RIMBP2	0.673±0.008	0.755±0.013	1.21192e-05	0.0132715	12	0	0.082	HYPER
cg09301086	COLEC11	0.918±0.006	0.957±0.005	1.21642e-05	0.0132715	2	Island	0.039	HYPER
cg09976142	CIZ1	0.323±0.015	0.173±0.025	1.22654e-05	0.0132715	9	Island	-0.15	FALSE
cg26460720	NPEPL1	0.695±0.011	0.615±0.012	1.22675e-05	0.0132715	20	N_Shelf	-0.08	FALSE
cg16214492	TMC8	0.018±0.001	0.012±0.001	1.23682e-05	0.0133379	17	S_Shore	-0.006	FALSE
cg15247100	QSOX1	0.767±0.006	0.81±0.006	1.25322e-05	0.0134652	1	N_Shore	0.043	HYPER
cg14271023	MLPH	0.891±0.003	0.507±0.076	1.26268e-05	0.0134652	2	0	-0.384	FALSE
cg01140690	ADPRHL2	0.045±0.002	0.028±0.003	1.27142e-05	0.0134652	1	Island	-0.017	FALSE
cg17331757	CTNNA2	0.721±0.721	0.339±0.078	1.27454e-05	0.0134652	2	0	-0.382	FALSE
cg03555502	0	0.098±0.006	0.146±0.007	1.275e-05	0.0134652	14	0	0.048	HYPER
cg23197405	FLJ12825	0.588±0.008	0.53±0.008	1.29066e-05	0.0135738	12	N_Shelf	-0.058	FALSE
cg24029308	PPP2R3A	0.083±0.006	0.049±0.004	1.30189e-05	0.0136077	3	N_Shore	-0.034	FALSE
cg01997813	0	0.527±0.016	0.644±0.016	1.31217e-05	0.0136388	2	Island	0.117	HYPER
cg25259129	CCDC144C	0.507±0.004	0.482±0.003	1.33092e-05	0.0137838	17	0	-0.025	FALSE
cg22807508	0	0.695±0.008	0.763±0.011	1.33683e-05	0.0137907	17	0	0.068	HYPER
cg06809923	0	0.626±0.023	0.801±0.024	1.34086e-05	0.0137907	6	0	0.175	HYPER
cg01584094	0	0.352±0.023	0.532±0.026	1.34868e-05	0.0137907	21	0	0.18	HYPER
cg26711638	SLC6A19	0.447±0.012	0.54±0.015	1.35177e-05	0.0137907	5	N_Shore	0.093	HYPER
cg07919760	0	0.64±0.017	0.751±0.013	1.35188e-05	0.0137907	1	0	0.111	HYPER
cg08344422	FAM196A	0.171±0.014	0.301±0.021	1.36773e-05	0.0139106	10	0	0.13	HYPER
cg16497033	0	0.607±0.01	0.535±0.011	1.37671e-05	0.0139291	13	N_Shore	-0.072	FALSE
cg11155483	0	0.106±0.004	0.079±0.003	1.37775e-05	0.0139291	1	0	-0.027	FALSE
cg15300101	PTS	0.192±0.017	0.331±0.023	1.40383e-05	0.0141332	11	N_Shore	0.139	HYPER
cg06746449	0	0.32±0.076	0.763±0.034	1.40668e-05	0.0141332	12	0	0.443	HYPER
cg10128998	0	0.838±0.01	0.762±0.011	1.41042e-05	0.0141332	9	0	-0.076	FALSE
cg21156815	BIN3	0.15±0.006	0.107±0.006	1.41737e-05	0.0141611	8	Island	-0.043	FALSE
cg11240908	SLMO2	0.173±0.01	0.293±0.021	1.43353e-05	0.0142496	20	N_Shore	0.12	HYPER
cg04730319	KARS	0.034±0.002	0.023±0.001	1.43881e-05	0.0142496	16	Island	-0.011	FALSE
cg11430075	0	0.747±0.008	0.67±0.012	1.45555e-05	0.0143318	5	S_Shore	-0.077	FALSE
cg18526121	LINC00162	0.658±0.036	0.248±0.077	1.52353e-05	0.0148746	21	N_Shelf	-0.41	FALSE
cg23546512	0	0.12±0.005	0.087±0.005	1.53262e-05	0.0148746	12	0	-0.033	FALSE
cg26509146	NDFIP2	0.074±0.002	0.058±0.002	1.53451e-05	0.0148746	13	Island	-0.016	FALSE
cg01739509	FMOD	0.359±0.015	0.508±0.025	1.53641e-05	0.0148746	1	0	0.149	HYPER
cg15540727	0	0.779±0.014	0.66±0.02	1.54133e-05	0.0148746	17	0	-0.119	FALSE
cg14456207	SYT6	0.065±0.003	0.045±0.002	1.56333e-05	0.015015	1	Island	-0.02	FALSE
cg21836122	MAP4K3	0.731±0.014	0.614±0.02	1.56705e-05	0.015015	2	0	-0.117	FALSE
cg22380508	PLA2G16	0.128±0.004	0.099±0.005	1.57361e-05	0.015015	11	Island	-0.029	FALSE
cg24902278	0	0.058±0.004	0.035±0.003	1.57449e-05	0.015015	2	Island	-0.023	FALSE
cg04115878	0	0.552±0.014	0.652±0.013	1.57797e-05	0.015015	12	N_Shore	0.1	HYPER
cg23276120	MEGF11	0.341±0.01	0.437±0.017	1.58254e-05	0.0150163	15	N_Shore	0.096	HYPER
cg03396347	0	0.486±0.026	0.668±0.023	1.58937e-05	0.0150392	1	Island	0.182	HYPER
cg13071082	ASTN2	0.523±0.024	0.673±0.016	1.60557e-05	0.0151144	9	0	0.15	HYPER
cg16600909	0	0.492±0.041	0.205±0.041	1.61067e-05	0.0151144	1	0	-0.287	FALSE
cg04678623	0	0.263±0.01	0.182±0.012	1.6194e-05	0.0151544	5	0	-0.081	FALSE
cg19334176	DIP2C	0.33±0.008	0.269±0.01	1.62636e-05	0.0151778	10	N_Shore	-0.061	FALSE
cg17748671	0	0.528±0.528	0.241±0.049	1.65668e-05	0.0153654	22	S_Shore	-0.287	FALSE
cg03781663	AHNAK	0.164±0.013	0.413±0.048	1.66292e-05	0.0153654	11	0	0.249	HYPER
cg04142017	SLC1A7	0.883±0.005	0.919±0.005	1.66456e-05	0.0153654	1	Island	0.036	HYPER
cg11559014	0	0.545±0.012	0.643±0.015	1.70654e-05	0.0156677	18	0	0.098	HYPER
cg14187619	ASB1	0.746±0.017	0.839±0.006	1.73154e-05	0.0158545	2	N_Shore	0.093	HYPER
cg19843426	PARD6G-AS1	0.524±0.053	0.853±0.04	1.75008e-05	0.0159087	18	0	0.329	HYPER
cg03998476	RAB22A	0.154±0.002	0.134±0.003	1.75884e-05	0.0159087	20	N_Shore	-0.02	FALSE
cg01895008	KLHL41	0.835±0.003	0.861±0.004	1.76082e-05	0.0159087	2	0	0.026	HYPER
cg06132400	0	0.202±0.014	0.305±0.015	1.76399e-05	0.0159087	7	Island	0.103	HYPER
cg02656801	ADAP1	0.105±0.017	0.077±0.013	1.76557e-05	0.0159087	7	Island	-0.028	FALSE
cg00985040	0	0.644±0.011	0.721±0.011	1.80741e-05	0.0162301	6	0	0.077	HYPER
cg17241776	DLEU7	0.072±0.003	0.052±0.003	1.81345e-05	0.0162301	13	Island	-0.02	FALSE
cg24509916	IGSF9B	0.808±0.01	0.735±0.011	1.81556e-05	0.0162301	11	0	-0.073	FALSE
cg13268971	SMYD3	0.752±0.011	0.828±0.01	1.82239e-05	0.0162483	1	0	0.076	HYPER
cg21243143	0	0.763±0.005	0.795±0.004	1.83298e-05	0.0162866	7	S_Shore	0.032	HYPER
cg17799033	PTPRN2	0.21±0.21	0.172±0.006	1.83627e-05	0.0162866	7	N_Shore	-0.038	FALSE
cg15086892	0	0.63±0.007	0.678±0.007	1.87641e-05	0.0165562	21	N_Shore	0.048	HYPER
cg01688609	BTBD2	0.759±0.042	0.314±0.078	1.8933e-05	0.0166619	19	S_Shore	-0.445	FALSE
cg15324190	0	0.249±0.013	0.178±0.005	1.90043e-05	0.0166815	5	0	-0.071	FALSE
cg12954927	FAR2	0.776±0.006	0.814±0.005	1.91236e-05	0.0167429	12	0	0.038	HYPER
cg16115627	DPP6	0.347±0.029	0.528±0.023	1.93712e-05	0.0169161	7	Island	0.181	HYPER
cg25013753	ARHGAP22	0.286±0.074	0.723±0.049	1.94533e-05	0.0169442	10	N_Shelf	0.437	HYPER
cg15634717	0	0.576±0.015	0.679±0.015	1.95528e-05	0.0169873	2	0	0.103	HYPER
cg22648556	0	0.756±0.009	0.81±0.007	1.98015e-05	0.0171158	4	0	0.054	HYPER
cg22777560	GMCL1L	0.424±0.079	0.826±0.013	1.98636e-05	0.0171259	5	N_Shore	0.402	HYPER
cg07968906	PLEKHH3	0.673±0.009	0.576±0.017	2.00472e-05	0.0172388	17	Island	-0.097	FALSE
cg07863416	ZNF710	0.372±0.017	0.505±0.02	2.04533e-05	0.0173806	15	0	0.133	HYPER
cg10766725	ZFYVE28	0.858±0.007	0.901±0.004	2.05247e-05	0.0173806	4	N_Shore	0.043	HYPER
cg24550291	NRROS	0.085±0.005	0.053±0.005	2.05301e-05	0.0173806	3	Island	-0.032	FALSE
cg06234182	AP1B1P1	0.725±0.004	0.76±0.005	2.06361e-05	0.0173806	22	0	0.035	HYPER
cg06181670	FGA	0.676±0.007	0.725±0.007	2.06548e-05	0.0173806	4	0	0.049	HYPER
cg26549034	RPRD2	0.107±0.004	0.082±0.003	2.0696e-05	0.0173806	1	Island	-0.025	FALSE
cg00083139	MOBKL3	0.046±0.003	0.026±0.002	2.07398e-05	0.0173806	2	Island	-0.02	FALSE
cg02814135	0	0.485±0.194	0.794±0.139	2.0742e-05	0.0173806	11	0	0.309	HYPER
cg13426133	KBTBD7	0.503±0.004	0.468±0.005	2.08241e-05	0.0173806	13	Island	-0.035	FALSE
cg14866167	0	0.699±0.014	0.616±0.009	2.10292e-05	0.0174681	8	0	-0.083	FALSE
cg03813879	0	0.217±0.016	0.129±0.006	2.10318e-05	0.0174681	12	0	-0.088	FALSE
cg09207591	0	0.101±0.008	0.201±0.018	2.13773e-05	0.0176686	5	S_Shelf	0.1	HYPER
cg08010331	HLA-DPA1	0.776±0.017	0.422±0.07	2.16894e-05	0.0178697	6	0	-0.354	FALSE
cg16202259	KIF26A	0.588±0.075	0.962±0.004	2.17258e-05	0.0178697	14	Island	0.374	HYPER
cg16203592	TMEM154	0.448±0.046	0.744±0.041	2.19844e-05	0.0179703	4	0	0.296	HYPER
cg01056242	GPR133	0.774±0.017	0.883±0.013	2.20742e-05	0.0179703	12	N_Shore	0.109	HYPER
cg16526636	0	0.746±0.006	0.781±0.004	2.21658e-05	0.0179703	15	0	0.035	HYPER
cg17713488	COL5A3	0.634±0.634	0.432±0.022	2.21957e-05	0.0179703	19	S_Shore	-0.202	FALSE
cg17171801	PMP22	0.031±0.001	0.021±0.001	2.22023e-05	0.0179703	17	Island	-0.01	FALSE
cg09183220	0	0.709±0.034	0.366±0.06	2.23077e-05	0.0179703	3	0	-0.343	FALSE
cg22785391	LINC01164	0.866±0.006	0.902±0.004	2.23666e-05	0.0179703	10	0	0.036	HYPER
cg22643641	PAQR6	0.126±0.004	0.104±0.002	2.23974e-05	0.0179703	1	Island	-0.022	FALSE
cg03432151	ABHD2	0.243±0.005	0.208±0.004	2.24063e-05	0.0179703	15	0	-0.035	FALSE
cg07124183	0	0.789±0.01	0.473±0.064	2.24385e-05	0.0179703	5	0	-0.316	FALSE
cg01986179	0	0.717±0.005	0.655±0.012	2.24829e-05	0.0179703	14	0	-0.062	FALSE
cg03917100	SCN4A	0.752±0.007	0.698±0.008	2.25556e-05	0.0179861	17	N_Shelf	-0.054	FALSE
cg21530621	0	0.408±0.006	0.454±0.008	2.27365e-05	0.0180879	10	0	0.046	HYPER
cg04468927	COG4	0.796±0.007	0.701±0.018	2.28624e-05	0.0181456	16	0	-0.095	FALSE
cg01398856	DHX58	0.114±0.011	0.201±0.013	2.29734e-05	0.0181896	17	0	0.087	HYPER
cg18854424	0	0.745±0.005	0.778±0.004	2.30249e-05	0.0181896	1	0	0.033	HYPER
cg22996768	0	0.061±0.008	0.405±0.074	2.31649e-05	0.0182577	19	S_Shore	0.344	HYPER
cg19377230	0	0.757±0.02	0.872±0.012	2.32733e-05	0.0182908	2	S_Shore	0.115	HYPER
cg23866255	UBE4B	0.066±0.002	0.052±0.002	2.33146e-05	0.0182908	1	S_Shore	-0.014	FALSE
cg13661740	0	0.114±0.007	0.074±0.003	2.35971e-05	0.0184697	9	Island	-0.04	FALSE
cg02466830	0	0.134±0.012	0.06±0.009	2.3766e-05	0.0184987	3	Island	-0.074	FALSE
cg12818147	FAM65C	0.684±0.015	0.374±0.062	2.38003e-05	0.0184987	20	0	-0.31	FALSE
cg23439917	NFATC1	0.754±0.007	0.796±0.006	2.38061e-05	0.0184987	18	Island	0.042	HYPER
cg17624832	NXN	0.928±0.928	0.95±0.002	2.40022e-05	0.0184987	17	0	0.022	HYPER
cg20459037	WDR16	0.725±0.041	0.279±0.086	2.40296e-05	0.0184987	17	N_Shore	-0.446	FALSE
cg23120541	44813	0.323±0.007	0.274±0.007	2.40504e-05	0.0184987	17	0	-0.049	FALSE
cg17264718	CPVL	0.864±0.864	0.495±0.08	2.40751e-05	0.0184987	7	0	-0.369	FALSE
cg25100848	TRNP1	0.023±0.002	0.012±0.001	2.41411e-05	0.0184987	1	Island	-0.011	FALSE
cg12932613	0	0.626±0.011	0.502±0.023	2.41787e-05	0.0184987	15	Island	-0.124	FALSE
cg03360767	FRRS1	0.763±0.009	0.662±0.018	2.47757e-05	0.0188705	1	0	-0.101	FALSE
cg11857805	0	0.731±0.06	0.275±0.07	2.48707e-05	0.0189004	14	S_Shelf	-0.456	FALSE
cg22075278	SUPT16H	0.089±0.007	0.048±0.005	2.50332e-05	0.0189393	14	Island	-0.041	FALSE
cg18190219	CELSR1	0.694±0.694	0.564±0.023	2.53957e-05	0.0191288	22	Island	-0.13	FALSE
cg09178366	0	0.059±0.003	0.092±0.006	2.53968e-05	0.0191288	19	0	0.033	HYPER
cg11652343	0	0.453±0.014	0.547±0.013	2.55254e-05	0.0191338	9	0	0.094	HYPER
cg08078742	LINC00507	0.28±0.01	0.353±0.011	2.5572e-05	0.0191338	12	0	0.073	HYPER
cg15402732	CEP72	0.841±0.005	0.487±0.077	2.57634e-05	0.0192346	5	N_Shelf	-0.354	FALSE
cg26761960	LYZ	0.831±0.006	0.781±0.009	2.58261e-05	0.0192392	12	0	-0.05	FALSE
cg06479693	0	0.547±0.011	0.462±0.013	2.60238e-05	0.019344	11	0	-0.085	FALSE
cg06710071	44621	0.44±0.021	0.565±0.012	2.61288e-05	0.0193796	4	0	0.125	HYPER
cg16053984	0	0.261±0.009	0.322±0.009	2.62199e-05	0.0194049	12	0	0.061	HYPER
cg10993865	CARS2	0.846±0.007	0.459±0.08	2.64106e-05	0.0195035	13	N_Shore	-0.387	FALSE
cg12974312	PCMTD1	0.013±0.002	0.028±0.002	2.65259e-05	0.0195066	8	Island	0.015	HYPER
cg12031275	0	0.2±0.038	0.592±0.071	2.65296e-05	0.0195066	15	N_Shore	0.392	HYPER
cg11237901	IFFO2	0.472±0.011	0.36±0.02	2.66851e-05	0.0195685	1	0	-0.112	FALSE
cg05895137	0	0.446±0.071	0.061±0.025	2.6729e-05	0.0195685	8	0	-0.385	FALSE
cg25308662	KCNG2	0.753±0.017	0.853±0.012	2.68178e-05	0.0195913	18	Island	0.1	HYPER
cg15371732	SLC26A11	0.181±0.006	0.138±0.006	2.69188e-05	0.0196228	17	Island	-0.043	FALSE
cg23306755	0	0.768±0.008	0.82±0.008	2.71855e-05	0.0197749	2	0	0.052	HYPER
cg04108939	BEST4	0.069±0.004	0.042±0.003	2.74292e-05	0.0199094	1	Island	-0.027	FALSE
cg21330207	ZADH2	0.108±0.02	0.273±0.029	2.75896e-05	0.019943	18	Island	0.165	HYPER
cg26304202	LIFR-AS1	0.33±0.026	0.169±0.022	2.76224e-05	0.019943	5	0	-0.161	FALSE
cg24789596	0	0.136±0.005	0.105±0.004	2.77069e-05	0.019943	2	Island	-0.031	FALSE
cg07422888	D2HGDH	0.742±0.033	0.524±0.028	2.77374e-05	0.019943	2	0	-0.218	FALSE
cg20993764	0	0.394±0.009	0.463±0.012	2.78024e-05	0.019943	7	0	0.069	HYPER
cg18316498	POU2AF1	0.67±0.013	0.59±0.011	2.78277e-05	0.019943	11	0	-0.08	FALSE
cg14798706	CTXN2	0.289±0.013	0.371±0.011	2.83058e-05	0.0201759	15	0	0.082	HYPER
cg24887111	SORD	0.782±0.007	0.731±0.008	2.83308e-05	0.0201759	15	0	-0.051	FALSE
cg00059870	0	0.552±0.049	0.208±0.049	2.89231e-05	0.0205452	21	0	-0.344	FALSE
cg14555881	0	0.351±0.062	0.714±0.044	2.89704e-05	0.0205452	21	0	0.363	HYPER
cg13627796	EGFLAM	0.815±0.005	0.604±0.044	2.92131e-05	0.0206742	5	0	-0.211	FALSE
cg06855422	GRID2	0.72±0.02	0.389±0.066	2.9357e-05	0.0207328	4	0	-0.331	FALSE
cg11874899	0	0.758±0.026	0.539±0.037	2.96014e-05	0.0208621	7	0	-0.219	FALSE
cg16585554	PITPNC1	0.709±0.029	0.48±0.04	2.98438e-05	0.0209894	17	0	-0.229	FALSE
cg01302562	RIMBP2	0.56±0.014	0.672±0.018	2.99256e-05	0.0210034	12	0	0.112	HYPER
cg06690318	0	0.659±0.007	0.531±0.026	3.00789e-05	0.0210241	8	0	-0.128	FALSE
cg15585230	0	0.339±0.009	0.265±0.014	3.03521e-05	0.0211715	11	0	-0.074	FALSE
cg17437961	0	0.856±0.856	0.613±0.053	3.07736e-05	0.0214215	9	0	-0.243	FALSE
cg00263240	0	0.687±0.016	0.784±0.011	3.10018e-05	0.0214998	2	S_Shore	0.097	HYPER
cg02010852	CRB2	0.559±0.01	0.631±0.01	3.10882e-05	0.0214998	9	0	0.072	HYPER
cg14800137	0	0.883±0.006	0.578±0.067	3.1106e-05	0.0214998	3	0	-0.305	FALSE
cg19884619	HMGXB3	0.423±0.012	0.362±0.005	3.11698e-05	0.0214998	5	N_Shore	-0.061	FALSE
cg24879858	EFTUD2	0.035±0.002	0.024±0.002	3.13121e-05	0.0214998	17	Island	-0.011	FALSE
cg20681671	0	0.682±0.009	0.578±0.021	3.1325e-05	0.0214998	1	S_Shelf	-0.104	FALSE
cg23129178	ANKDD1B	0.912±0.004	0.616±0.065	3.13291e-05	0.0214998	5	0	-0.296	FALSE
cg07126775	0	0.556±0.068	0.144±0.047	3.15865e-05	0.0215893	9	0	-0.412	FALSE
cg11914824	FMOD	0.325±0.022	0.487±0.025	3.17282e-05	0.0215939	1	0	0.162	HYPER
cg18621232	NKAIN1	0.443±0.041	0.689±0.033	3.17817e-05	0.0215939	1	0	0.246	HYPER
cg13653328	ABLIM3	0.447±0.073	0.843±0.03	3.1784e-05	0.0215939	5	N_Shore	0.396	HYPER
cg15572689	ZNF771	0.068±0.003	0.051±0.002	3.26276e-05	0.02201	16	Island	-0.017	FALSE
cg22425359	0	0.847±0.01	0.902±0.005	3.26556e-05	0.02201	5	0	0.055	HYPER
cg06452681	USP17	0.678±0.006	0.72±0.006	3.34026e-05	0.0224421	4	0	0.042	HYPER
cg16347769	LOC102477328	0.88±0.005	0.514±0.081	3.34289e-05	0.0224421	5	0	-0.366	FALSE
cg14073986	SLMO2	0.049±0.003	0.109±0.012	3.3717e-05	0.022559	20	Island	0.06	HYPER
cg19282586	CLEC16A	0.556±0.008	0.506±0.007	3.37359e-05	0.022559	16	0	-0.05	FALSE
cg05927579	KCNK15	0.674±0.019	0.785±0.011	3.40212e-05	0.0227051	20	Island	0.111	HYPER
cg10999598	PHAX	0.442±0.011	0.357±0.014	3.41661e-05	0.0227572	5	N_Shore	-0.085	FALSE
cg03548008	0	0.681±0.018	0.411±0.054	3.43786e-05	0.0228539	1	S_Shore	-0.27	FALSE
cg13820391	0	0.42±0.02	0.55±0.017	3.47073e-05	0.0230042	11	0	0.13	HYPER
cg17097874	C1QC	0.061±0.002	0.048±0.002	3.4827e-05	0.0230042	1	0	-0.013	FALSE
cg24320065	MAL2	0.71±0.006	0.747±0.005	3.48307e-05	0.0230042	8	0	0.037	HYPER
cg19518672	44812	0.343±0.015	0.242±0.016	3.48755e-05	0.0230042	5	Island	-0.101	FALSE
cg14575484	IGFBP5	0.077±0.002	0.06±0.003	3.53385e-05	0.0232464	2	N_Shore	-0.017	FALSE
cg03764585	FMOD	0.211±0.014	0.308±0.014	3.5384e-05	0.0232464	1	0	0.097	HYPER
cg20192814	0	0.673±0.024	0.82±0.021	3.55377e-05	0.0232464	13	0	0.147	HYPER
cg03388641	OR2A25	0.534±0.023	0.336±0.034	3.56533e-05	0.0232464	7	0	-0.198	FALSE
cg07792719	0	0.894±0.004	0.916±0.002	3.5967e-05	0.0234059	16	0	0.022	HYPER
cg04227400	CLEC10A	0.882±0.006	0.829±0.009	3.62127e-05	0.0234528	17	0	-0.053	FALSE
cg25301532	KCNK15	0.501±0.023	0.685±0.033	3.62395e-05	0.0234528	20	Island	0.184	HYPER
cg21750887	CPA6	0.714±0.013	0.628±0.013	3.62462e-05	0.0234528	8	0	-0.086	FALSE
cg09216442	JAKMIP1	0.674±0.005	0.63±0.007	3.64238e-05	0.0234838	4	S_Shore	-0.044	FALSE
cg17047571	ARAP2	0.795±0.005	0.83±0.006	3.64347e-05	0.0234838	4	S_Shore	0.035	HYPER
cg03562366	0	0.594±0.016	0.698±0.013	3.65015e-05	0.0234838	6	0	0.104	HYPER
cg00134602	0	0.465±0.009	0.528±0.009	3.70316e-05	0.0237098	3	N_Shore	0.063	HYPER
cg17920058	TCF7	0.703±0.703	0.75±0.007	3.70621e-05	0.0237098	5	0	0.047	HYPER
cg24973864	0	0.796±0.006	0.836±0.006	3.72082e-05	0.0237585	5	S_Shore	0.04	HYPER
cg21771140	0	0.158±0.015	0.249±0.013	3.75886e-05	0.0238574	8	0	0.091	HYPER
cg13642260	CIZ1	0.268±0.012	0.16±0.019	3.77258e-05	0.0238574	9	Island	-0.108	FALSE
cg23771661	B3GNT3	0.291±0.016	0.396±0.016	3.77725e-05	0.0238574	19	N_Shore	0.105	HYPER
cg24462596	KDM4D	0.118±0.004	0.091±0.004	3.77935e-05	0.0238574	11	Island	-0.027	FALSE
cg07511721	SLC29A4	0.321±0.012	0.403±0.012	3.78633e-05	0.0238574	7	N_Shore	0.082	HYPER
cg13688912	0	0.696±0.008	0.752±0.008	3.79398e-05	0.0238574	4	S_Shelf	0.056	HYPER
cg07395178	0	0.504±0.013	0.386±0.021	3.80091e-05	0.0238574	22	0	-0.118	FALSE
cg16608252	SEMA3D	0.805±0.006	0.844±0.006	3.80284e-05	0.0238574	7	0	0.039	HYPER
cg22228044	0	0.064±0.003	0.097±0.006	3.80653e-05	0.0238574	4	0	0.033	HYPER
cg18000391	PLEC1	0.624±0.624	0.857±0.031	3.83326e-05	0.0239805	8	Island	0.233	HYPER
cg08059402	ATP13A3	0.793±0.007	0.845±0.008	3.8403e-05	0.0239805	3	0	0.052	HYPER
cg19848924	0	0.842±0.008	0.566±0.062	3.86769e-05	0.0241073	10	0	-0.276	FALSE
cg19604703	0	0.818±0.008	0.865±0.006	3.91653e-05	0.024367	4	S_Shelf	0.047	HYPER
cg14908323	NSMAF	0.057±0.003	0.039±0.003	3.92902e-05	0.0244	8	Island	-0.018	FALSE
cg05639188	LOC101926943	0.769±0.013	0.67±0.016	3.93804e-05	0.0244114	7	0	-0.099	FALSE
cg07308158	CNNM3	0.658±0.045	0.282±0.065	3.97484e-05	0.0245946	2	0	-0.376	FALSE
cg08155325	PCDHGA4	0.469±0.014	0.569±0.015	3.99276e-05	0.0246102	5	N_Shore	0.1	HYPER
cg25984701	INTS6	0.711±0.009	0.766±0.008	4.00031e-05	0.0246102	13	0	0.055	HYPER
cg21412865	SLC44A3	0.418±0.011	0.324±0.018	4.00889e-05	0.0246102	1	Island	-0.094	FALSE
cg14737079	LOC101928891	0.391±0.073	0.776±0.038	4.01545e-05	0.0246102	22	N_Shore	0.385	HYPER
cg13071508	0	0.665±0.025	0.842±0.026	4.01595e-05	0.0246102	1	0	0.177	HYPER
cg21625762	0	0.406±0.022	0.541±0.02	4.02563e-05	0.0246102	16	0	0.135	HYPER
cg20486004	0	0.72±0.013	0.594±0.025	4.03413e-05	0.0246102	4	0	-0.126	FALSE
cg15794987	0	0.314±0.097	0.813±0.043	4.03532e-05	0.0246102	8	0	0.499	HYPER
cg13523038	TNFRSF21	0.585±0.021	0.469±0.011	4.0469e-05	0.0246366	6	0	-0.116	FALSE
cg14591622	LRRC29	0.757±0.007	0.681±0.016	4.12094e-05	0.0250023	16	0	-0.076	FALSE
cg08919780	CDK13	0.714±0.062	0.229±0.08	4.12168e-05	0.0250023	7	0	-0.485	FALSE
cg15398841	PF4	0.381±0.019	0.516±0.022	4.13269e-05	0.0250243	4	Island	0.135	HYPER
cg13232075	0	0.298±0.075	0.739±0.05	4.17062e-05	0.0252091	1	0	0.441	HYPER
cg04198912	MFSD4	0.772±0.004	0.816±0.008	4.19133e-05	0.0252892	1	N_Shore	0.044	HYPER
cg09084244	CDK2AP1	0.363±0.073	0.778±0.042	4.23255e-05	0.0254476	12	S_Shore	0.415	HYPER
cg20201030	AAMDC	0.466±0.007	0.517±0.009	4.26238e-05	0.0255799	11	0	0.051	HYPER
cg16504626	0	0.03±0.002	0.017±0.002	4.26962e-05	0.0255799	8	Island	-0.013	FALSE
cg18949409	STK17B	0.082±0.005	0.056±0.004	4.29335e-05	0.0256096	2	S_Shore	-0.026	FALSE
cg12852742	0	0.689±0.014	0.773±0.01	4.29383e-05	0.0256096	6	0	0.084	HYPER
cg06029588	0	0.413±0.013	0.52±0.019	4.30518e-05	0.0256096	1	0	0.107	HYPER
cg23053741	TNPO1	0.045±0.002	0.032±0.002	4.31102e-05	0.0256096	5	Island	-0.013	FALSE
cg18973521	TSEN54	0.139±0.004	0.113±0.004	4.31658e-05	0.0256096	17	Island	-0.026	FALSE
cg20169779	SYCE1	0.861±0.011	0.78±0.014	4.32179e-05	0.0256096	10	Island	-0.081	FALSE
cg16884555	0	0.734±0.006	0.779±0.008	4.33521e-05	0.0256096	7	Island	0.045	HYPER
cg19278519	OTOF	0.736±0.012	0.657±0.013	4.3413e-05	0.0256096	2	0	-0.079	FALSE
cg21560722	SBF2	0.341±0.064	0.701±0.045	4.34242e-05	0.0256096	11	0	0.36	HYPER
cg17575833	NPEPL1	0.516±0.516	0.444±0.013	4.36023e-05	0.02567	20	N_Shelf	-0.072	FALSE
cg12957036	0	0.713±0.007	0.627±0.017	4.37457e-05	0.0257099	4	0	-0.086	FALSE
cg01878807	DHRS4	0.346±0.022	0.498±0.023	4.39824e-05	0.0257363	14	N_Shore	0.152	HYPER
cg17898840	GFRA1	0.755±0.755	0.796±0.008	4.40312e-05	0.0257363	10	0	0.041	HYPER
cg18046575	0	0.216±0.216	0.335±0.021	4.41052e-05	0.0257363	13	0	0.119	HYPER
cg06600420	GLT25D1	0.032±0.002	0.021±0.001	4.41492e-05	0.0257363	19	Island	-0.011	FALSE
cg00986742	LOC400794	0.242±0.011	0.324±0.013	4.41694e-05	0.0257363	1	0	0.082	HYPER
cg20582588	SLC37A3	0.081±0.003	0.062±0.003	4.43836e-05	0.0258168	7	Island	-0.019	FALSE
cg03664889	0	0.569±0.052	0.191±0.06	4.44617e-05	0.025818	1	0	-0.378	FALSE
cg17520159	KCNMB3	0.626±0.626	0.753±0.019	4.46419e-05	0.0258784	3	N_Shore	0.127	HYPER
cg03467180	NUMB	0.398±0.025	0.55±0.02	4.47996e-05	0.0259256	14	0	0.152	HYPER
cg07547859	HYDIN	0.723±0.01	0.655±0.01	4.50526e-05	0.0260276	16	0	-0.068	FALSE
cg21035639	0	0.63±0.023	0.75±0.013	4.55667e-05	0.0262243	8	0	0.12	HYPER
cg16986928	0	0.82±0.005	0.855±0.006	4.56106e-05	0.0262243	2	S_Shelf	0.035	HYPER
cg05865665	TCTE1	0.32±0.011	0.435±0.022	4.56246e-05	0.0262243	6	N_Shore	0.115	HYPER
cg26714915	SPTBN4	0.575±0.007	0.616±0.006	4.57878e-05	0.0262737	19	S_Shelf	0.041	HYPER
cg11865834	RRN3	0.453±0.004	0.426±0.003	4.5907e-05	0.0262976	16	Island	-0.027	FALSE
cg08254831	0	0.76±0.009	0.679±0.015	4.62057e-05	0.0263821	10	0	-0.081	FALSE
cg13549940	ACOT7	0.335±0.01	0.224±0.021	4.62098e-05	0.0263821	1	0	-0.111	FALSE
cg17001032	0	0.565±0.005	0.596±0.004	4.67167e-05	0.0266267	1	0	0.031	HYPER
cg10771931	WTIP	0.835±0.032	0.426±0.081	4.69688e-05	0.0266988	19	Island	-0.409	FALSE
cg14885187	CD2AP	0.064±0.001	0.055±0.002	4.70002e-05	0.0266988	6	Island	-0.009	FALSE
cg12850165	RHOC	0.076±0.004	0.051±0.004	4.71492e-05	0.0267082	1	Island	-0.025	FALSE
cg22943180	0	0.765±0.022	0.604±0.028	4.72748e-05	0.0267082	3	0	-0.161	FALSE
cg03971879	RAI14	0.835±0.003	0.855±0.003	4.73241e-05	0.0267082	5	0	0.02	HYPER
cg08002427	DNAH9	0.412±0.061	0.75±0.034	4.76117e-05	0.0268218	17	S_Shore	0.338	HYPER
cg05713954	0	0.185±0.009	0.29±0.02	4.77336e-05	0.026846	16	0	0.105	HYPER
cg00848471	EEFSEC	0.815±0.004	0.838±0.003	4.81943e-05	0.0270603	3	0	0.023	HYPER
cg20622087	JAZF1	0.791±0.008	0.849±0.01	4.84307e-05	0.0271481	7	S_Shore	0.058	HYPER
cg00417638	0	0.309±0.073	0.684±0.022	4.87149e-05	0.0272353	5	0	0.375	HYPER
cg13885829	0	0.192±0.047	0.512±0.048	4.87464e-05	0.0272353	1	0	0.32	HYPER
cg15000813	PDGFRL	0.486±0.018	0.312±0.035	4.92841e-05	0.0274005	8	0	-0.174	FALSE
cg05972386	GTF2A1L	0.731±0.01	0.801±0.011	4.96662e-05	0.0275228	2	Island	0.07	HYPER
cg17710986	CHSY1	0.654±0.654	0.722±0.012	5.01288e-05	0.0277339	15	0	0.068	HYPER
cg19355919	MRO	0.123±0.003	0.102±0.004	5.07938e-05	0.0279819	18	0	-0.021	FALSE
cg15637159	0	0.658±0.007	0.62±0.006	5.08805e-05	0.0279819	1	0	-0.038	FALSE
cg07635485	GPR133	0.622±0.022	0.756±0.017	5.09323e-05	0.0279819	12	N_Shore	0.134	HYPER
cg16834370	0	0.762±0.024	0.488±0.058	5.11829e-05	0.0279819	8	0	-0.274	FALSE
cg12868352	0	0.909±0.004	0.933±0.003	5.12205e-05	0.0279819	5	0	0.024	HYPER
cg24758055	0	0.482±0.01	0.539±0.008	5.1259e-05	0.0279819	2	S_Shore	0.057	HYPER
cg19318889	MAEA	0.949±0.005	0.971±0.001	5.12901e-05	0.0279819	4	N_Shore	0.022	HYPER
cg17073323	RPL32	0.548±0.011	0.613±0.01	5.13955e-05	0.0279819	3	0	0.065	HYPER
cg17910478	0	0.167±0.167	0.229±0.012	5.14007e-05	0.0279819	1	N_Shore	0.062	HYPER
cg15871419	0	0.384±0.018	0.498±0.018	5.18026e-05	0.0281555	7	0	0.114	HYPER
cg15138245	0	0.781±0.03	0.542±0.044	5.19014e-05	0.0281642	9	0	-0.239	FALSE
cg19843353	TRIM41	0.499±0.015	0.594±0.015	5.20237e-05	0.0281785	5	S_Shore	0.095	HYPER
cg21518248	0	0.292±0.007	0.247±0.007	5.21508e-05	0.0281785	2	Island	-0.045	FALSE
cg03185975	0	0.854±0.006	0.887±0.004	5.21767e-05	0.0281785	12	0	0.033	HYPER
cg25633454	0	0.61±0.008	0.663±0.009	5.23321e-05	0.0282176	17	0	0.053	HYPER
cg00076056	KIAA0513	0.131±0.004	0.108±0.003	5.2439e-05	0.0282192	16	Island	-0.023	FALSE
cg22430554	RARA-AS1	0.016±0.001	0.01±0.001	5.29547e-05	0.0283769	17	Island	-0.006	FALSE
cg25439758	TCIRG1	0.917±0.003	0.935±0.003	5.30965e-05	0.0283769	11	0	0.018	HYPER
cg17810588	FGF14	0.157±0.157	0.199±0.008	5.31647e-05	0.0283769	13	S_Shore	0.042	HYPER
cg21161069	LOC441208	0.131±0.004	0.106±0.004	5.32741e-05	0.0283769	7	Island	-0.025	FALSE
cg15158069	GRAMD1B	0.557±0.012	0.633±0.011	5.32959e-05	0.0283769	11	0	0.076	HYPER
cg18044412	WDR81	0.043±0.043	0.03±0.002	5.33805e-05	0.0283775	17	Island	-0.013	FALSE
cg22874989	APBA2	0.695±0.007	0.757±0.012	5.37654e-05	0.0284667	15	0	0.062	HYPER
cg19390673	D2HGDH	0.792±0.006	0.827±0.005	5.37856e-05	0.0284667	2	0	0.035	HYPER
cg02536715	0	0.669±0.004	0.705±0.006	5.38342e-05	0.0284667	15	0	0.036	HYPER
cg03075631	0	0.858±0.005	0.648±0.046	5.38834e-05	0.0284667	2	N_Shelf	-0.21	FALSE
cg07754798	MT1A	0.372±0.013	0.446±0.009	5.42678e-05	0.0286252	16	N_Shore	0.074	HYPER
cg16717411	RUFY4	0.277±0.017	0.177±0.013	5.4418e-05	0.0286378	2	0	-0.1	FALSE
cg09791009	TRHDE	0.603±0.009	0.509±0.018	5.45448e-05	0.0286378	12	0	-0.094	FALSE
cg25137787	0	0.637±0.015	0.505±0.026	5.46171e-05	0.0286378	1	0	-0.132	FALSE
cg23221791	KCNQ5	0.895±0.004	0.871±0.004	5.47423e-05	0.0286378	6	0	-0.024	FALSE
cg01024357	EGFLAM	0.861±0.005	0.423±0.096	5.47817e-05	0.0286378	5	0	-0.438	FALSE
cg17093615	P2RX5	0.652±0.011	0.723±0.011	5.47976e-05	0.0286378	17	0	0.071	HYPER
cg19442021	0	0.226±0.022	0.388±0.029	5.50988e-05	0.028751	5	0	0.162	HYPER
cg25213350	CELSR2	0.327±0.009	0.406±0.015	5.53956e-05	0.0288616	1	S_Shore	0.079	HYPER
cg02288345	MYO10	0.842±0.007	0.526±0.069	5.57199e-05	0.0289418	5	0	-0.316	FALSE
cg13694179	0	0.485±0.008	0.534±0.007	5.60364e-05	0.0290617	9	0	0.049	HYPER
cg14780466	GDF7	0.112±0.018	0.295±0.038	5.62567e-05	0.0291315	2	Island	0.183	HYPER
cg13239134	RAET1K	0.739±0.061	0.258±0.083	5.65019e-05	0.0292025	6	N_Shore	-0.481	FALSE
cg08080334	0	0.132±0.003	0.113±0.003	5.66231e-05	0.0292025	6	0	-0.019	FALSE
cg07370361	PXT1	0.607±0.014	0.468±0.027	5.66517e-05	0.0292025	6	0	-0.139	FALSE
cg05483473	TTC7B	0.788±0.014	0.688±0.016	5.70454e-05	0.029274	14	0	-0.1	FALSE
cg16879549	GABARAP	0.173±0.012	0.106±0.009	5.7049e-05	0.029274	17	Island	-0.067	FALSE
cg04218928	MEI1	0.495±0.01	0.562±0.01	5.72662e-05	0.0293119	22	0	0.067	HYPER
cg06732989	0	0.873±0.005	0.821±0.01	5.73947e-05	0.0293119	4	N_Shelf	-0.052	FALSE
cg23272287	FAM13C	0.256±0.022	0.397±0.023	5.74258e-05	0.0293119	10	0	0.141	HYPER
cg05275368	0	0.201±0.018	0.306±0.012	5.75467e-05	0.0293119	20	0	0.105	HYPER
cg20401555	ZHX2	0.803±0.009	0.731±0.013	5.75651e-05	0.0293119	8	0	-0.072	FALSE
cg02958167	TCTE3	0.1±0.014	0.069±0.022	5.76405e-05	0.0293119	6	Island	-0.031	FALSE
cg24546335	ETV6	0.609±0.017	0.716±0.017	5.78356e-05	0.0293547	12	0	0.107	HYPER
cg05886620	0	0.22±0.016	0.126±0.011	5.79677e-05	0.0293547	7	S_Shore	-0.094	FALSE
cg23699716	0	0.09±0.007	0.189±0.022	5.7984e-05	0.0293547	6	0	0.099	HYPER
cg08112137	WDR27	0.779±0.005	0.806±0.003	5.85256e-05	0.0295149	6	0	0.027	HYPER
cg20667519	TUBA3E	0.738±0.006	0.771±0.004	5.85954e-05	0.0295149	2	N_Shelf	0.033	HYPER
cg21786191	ZADH2	0.356±0.017	0.456±0.015	5.86002e-05	0.0295149	18	N_Shore	0.1	HYPER
cg01125333	PRSS33	0.039±0.002	0.028±0.001	5.89015e-05	0.0295149	16	Island	-0.011	FALSE
cg06496546	PSG4	0.417±0.006	0.469±0.01	5.8916e-05	0.0295149	19	0	0.052	HYPER
cg15803765	KLHL24	0.021±0.002	0.034±0.002	5.89356e-05	0.0295149	3	Island	0.013	HYPER
cg19072455	TMC3-AS1	0.833±0.006	0.867±0.004	5.89955e-05	0.0295149	15	0	0.034	HYPER
cg17733104	0	0.752±0.752	0.858±0.01	5.9271e-05	0.0295959	6	0	0.106	HYPER
cg09101151	0	0.123±0.016	0.236±0.018	5.93401e-05	0.0295959	16	0	0.113	HYPER
cg02211805	PLEKHA7	0.782±0.007	0.833±0.008	5.95575e-05	0.0295959	11	0	0.051	HYPER
cg17509561	CSGALNACT1	0.81±0.81	0.842±0.006	5.96623e-05	0.0295959	8	0	0.032	HYPER
cg06960600	SSH1	0.851±0.007	0.893±0.005	5.96802e-05	0.0295959	12	0	0.042	HYPER
cg23118561	0	0.464±0.032	0.677±0.036	5.99115e-05	0.0296673	13	0	0.213	HYPER
cg22460601	USP17L1	0.625±0.01	0.398±0.052	6.01903e-05	0.029762	8	0	-0.227	FALSE
cg14448451	LOC101928979	0.234±0.014	0.33±0.017	6.07501e-05	0.0299951	1	Island	0.096	HYPER
cg11368509	SUV420H2	0.051±0.002	0.036±0.002	6.12703e-05	0.0301676	19	Island	-0.015	FALSE
cg06177396	WTIP	0.403±0.01	0.337±0.01	6.1277e-05	0.0301676	19	N_Shore	-0.066	FALSE
cg15776617	0	0.385±0.01	0.316±0.012	6.1589e-05	0.0302637	2	0	-0.069	FALSE
cg19148410	POU2AF1	0.674±0.009	0.621±0.007	6.16932e-05	0.0302637	11	0	-0.053	FALSE
cg25877288	0	0.606±0.015	0.7±0.015	6.17394e-05	0.0302637	14	0	0.094	HYPER
cg19957212	LDLRAP1	0.749±0.008	0.706±0.006	6.1931e-05	0.0303138	1	0	-0.043	FALSE
cg22146252	KCNJ12	0.281±0.005	0.24±0.008	6.21092e-05	0.0303573	17	Island	-0.041	FALSE
cg03101980	DAPK1	0.859±0.009	0.656±0.044	6.28045e-05	0.0306531	9	0	-0.203	FALSE
cg11826549	0	0.316±0.07	0.709±0.045	6.28981e-05	0.0306547	16	N_Shelf	0.393	HYPER
cg07742633	OLFM2	0.072±0.003	0.055±0.002	6.31937e-05	0.0307547	19	N_Shore	-0.017	FALSE
cg07994320	CHST11	0.114±0.003	0.085±0.006	6.33722e-05	0.0307974	12	Island	-0.029	FALSE
cg24008510	0	0.739±0.004	0.765±0.004	6.35013e-05	0.0308072	1	0	0.026	HYPER
cg07875335	GTF2A1L	0.725±0.01	0.795±0.011	6.37874e-05	0.0308072	2	N_Shore	0.07	HYPER
cg12619909	KARS	0.075±0.004	0.042±0.006	6.39068e-05	0.0308072	16	Island	-0.033	FALSE
cg14283099	SNRPE	0.06±0.003	0.043±0.002	6.401e-05	0.0308072	1	Island	-0.017	FALSE
cg12622172	PDE4DIP	0.55±0.02	0.672±0.016	6.43686e-05	0.030855	1	0	0.122	HYPER
cg15084585	0	0.489±0.038	0.293±0.02	6.44268e-05	0.030855	8	S_Shore	-0.196	FALSE
cg23018548	MIR548W	0.841±0.008	0.882±0.004	6.449e-05	0.030855	17	0	0.041	HYPER
cg20445967	0	0.636±0.007	0.595±0.006	6.46569e-05	0.0308828	14	0	-0.041	FALSE
cg18368960	0	0.73±0.056	0.31±0.078	6.47337e-05	0.0308828	2	0	-0.42	FALSE
cg04720635	TNFAIP8	0.074±0.002	0.059±0.002	6.48207e-05	0.0308828	5	Island	-0.015	FALSE
cg13731588	MEI1	0.68±0.009	0.738±0.009	6.54002e-05	0.0311099	22	0	0.058	HYPER
cg15591276	0	0.289±0.016	0.187±0.017	6.56375e-05	0.0311099	7	S_Shore	-0.102	FALSE
cg06448298	FAM49A	0.52±0.015	0.633±0.019	6.56829e-05	0.0311099	2	0	0.113	HYPER
cg20831492	BET1	0.019±0.002	0.009±0.001	6.57443e-05	0.0311099	7	Island	-0.01	FALSE
cg03629778	ZC3HC1	0.156±0.006	0.117±0.006	6.58104e-05	0.0311099	7	Island	-0.039	FALSE
cg25295825	CXCR7	0.908±0.005	0.941±0.005	6.58469e-05	0.0311099	2	0	0.033	HYPER
cg19781462	0	0.09±0.004	0.137±0.01	6.6047e-05	0.0311611	12	0	0.047	HYPER
cg01454124	TENM2	0.835±0.012	0.759±0.011	6.63166e-05	0.0312449	5	0	-0.076	FALSE
cg19651115	0	0.633±0.011	0.403±0.053	6.67934e-05	0.0313692	12	0	-0.23	FALSE
cg14011933	KCNIP4	0.163±0.009	0.272±0.022	6.68319e-05	0.0313692	4	0	0.109	HYPER
cg19862616	NCRNA00174	0.55±0.016	0.69±0.028	6.68575e-05	0.0313692	7	Island	0.14	HYPER
cg10114359	RAB3IP	0.051±0.003	0.034±0.002	6.70549e-05	0.0314184	12	Island	-0.017	FALSE
cg20351668	NRP2	0.334±0.02	0.22±0.016	6.72857e-05	0.0314832	2	0	-0.114	FALSE
cg17539697	SMG1	0.121±0.121	0.174±0.011	6.76699e-05	0.0315466	16	N_Shore	0.053	HYPER
cg01228893	CD63	0.099±0.006	0.056±0.007	6.76914e-05	0.0315466	12	Island	-0.043	FALSE
cg11825002	PGBD5	0.753±0.014	0.835±0.01	6.79107e-05	0.0315466	1	Island	0.082	HYPER
cg15642772	TAS1R2	0.944±0.004	0.963±0.002	6.7939e-05	0.0315466	1	0	0.019	HYPER
cg04526298	0	0.382±0.009	0.449±0.011	6.82773e-05	0.0316397	4	0	0.067	HYPER
cg26120803	LOC101927604	0.607±0.008	0.656±0.007	6.84679e-05	0.0316397	1	0	0.049	HYPER
cg06876321	0	0.278±0.035	0.463±0.018	6.85757e-05	0.0316397	6	0	0.185	HYPER
cg01355282	DHX58	0.086±0.008	0.15±0.012	6.86536e-05	0.0316397	17	0	0.064	HYPER
cg02141929	0	0.592±0.009	0.653±0.01	6.86941e-05	0.0316397	16	S_Shelf	0.061	HYPER
cg11610754	TMEM59L	0.073±0.004	0.051±0.002	6.8738e-05	0.0316397	19	Island	-0.022	FALSE
cg20595392	0	0.867±0.005	0.895±0.004	6.91148e-05	0.0316991	5	0	0.028	HYPER
cg19316647	0	0.873±0.003	0.892±0.003	6.91982e-05	0.0316991	11	0	0.019	HYPER
cg21109961	0	0.135±0.024	0.516±0.086	6.92977e-05	0.0316991	10	0	0.381	HYPER
cg15237152	CNN1	0.115±0.006	0.155±0.007	6.9317e-05	0.0316991	19	0	0.04	HYPER
cg23521589	GPD2	0.029±0.002	0.019±0.001	6.93868e-05	0.0316991	2	S_Shore	-0.01	FALSE
cg15663348	CD226	0.618±0.003	0.589±0.006	6.95388e-05	0.0317076	18	0	-0.029	FALSE
cg02895509	0	0.666±0.025	0.705±0.021	6.97067e-05	0.0317416	11	S_Shelf	0.039	HYPER
cg02688848	ZNF17	0.084±0.006	0.073±0.006	6.9846e-05	0.0317624	19	Island	-0.011	FALSE
cg02738763	TARSL2	0.019±0.006	0.011±0.003	7.03148e-05	0.0319109	15	Island	-0.008	FALSE
cg22788150	0	0.823±0.007	0.76±0.013	7.08347e-05	0.0320832	20	0	-0.063	FALSE
cg06301791	0	0.651±0.005	0.688±0.006	7.11379e-05	0.0321348	10	0	0.037	HYPER
cg01304065	MSH3	0.097±0.005	0.068±0.003	7.15038e-05	0.0322572	5	Island	-0.029	FALSE
cg02428652	NARF	0.019±0.001	0.01±0.002	7.24901e-05	0.0326588	17	Island	-0.009	FALSE
cg16989197	OCA2	0.638±0.015	0.72±0.011	7.36452e-05	0.0330521	15	0	0.082	HYPER
cg09933454	0	0.459±0.01	0.543±0.015	7.36551e-05	0.0330521	12	0	0.084	HYPER
cg25287706	0	0.731±0.008	0.773±0.005	7.39316e-05	0.0330926	15	0	0.042	HYPER
cg25159539	FEM1B	0.07±0.002	0.056±0.003	7.39916e-05	0.0330926	15	Island	-0.014	FALSE
cg04554929	0	0.274±0.029	0.11±0.019	7.40375e-05	0.0330926	8	Island	-0.164	FALSE
cg14474302	0	0.183±0.038	0.514±0.067	7.42295e-05	0.0330994	15	N_Shore	0.331	HYPER
cg04674383	CACNG8	0.085±0.008	0.044±0.004	7.43268e-05	0.0330994	19	N_Shore	-0.041	FALSE
cg17773453	PRKCE	0.913±0.913	0.89±0.003	7.44938e-05	0.0330994	2	0	-0.023	FALSE
cg26132853	MIR1292	0.049±0.001	0.04±0.001	7.46169e-05	0.0330994	20	N_Shore	-0.009	FALSE
cg01013317	0	0.696±0.011	0.755±0.005	7.46375e-05	0.0330994	19	N_Shelf	0.059	HYPER
cg13921324	GPC2	0.154±0.006	0.113±0.006	7.50748e-05	0.0332353	7	Island	-0.041	FALSE
cg03017269	SV2B	0.041±0.01	0.025±0.009	7.51395e-05	0.0332353	15	Island	-0.016	FALSE
cg06327917	LRRC8E	0.125±0.003	0.102±0.004	7.53299e-05	0.0332626	19	Island	-0.023	FALSE
cg04584675	0	0.461±0.012	0.34±0.024	7.53972e-05	0.0332626	3	0	-0.121	FALSE
cg20704381	ADARB2	0.913±0.008	0.816±0.021	7.59333e-05	0.0333719	10	Island	-0.097	FALSE
cg13183651	KRTAP3-3	0.764±0.035	0.383±0.077	7.59395e-05	0.0333719	17	0	-0.381	FALSE
cg05959241	IPO7	0.586±0.023	0.708±0.012	7.63764e-05	0.0334769	11	S_Shelf	0.122	HYPER
cg17205717	0	0.591±0.023	0.402±0.038	7.64742e-05	0.0334769	21	0	-0.189	FALSE
cg16722983	TTC7B	0.611±0.016	0.509±0.017	7.69057e-05	0.0336204	14	0	-0.102	FALSE
cg19393762	TNNT1	0.785±0.006	0.82±0.006	7.72153e-05	0.0336204	19	0	0.035	HYPER
cg15860235	SH3BP2	0.794±0.007	0.83±0.005	7.72992e-05	0.0336204	4	N_Shore	0.036	HYPER
cg05840412	0	0.259±0.019	0.401±0.025	7.74225e-05	0.0336204	13	0	0.142	HYPER
cg26099876	EIF2C2	0.076±0.009	0.133±0.01	7.74346e-05	0.0336204	8	Island	0.057	HYPER
cg24319178	0	0.7±0.006	0.745±0.009	7.77509e-05	0.0336855	6	0	0.045	HYPER
cg25212993	44812	0.106±0.006	0.072±0.005	7.8036e-05	0.0336855	5	S_Shore	-0.034	FALSE
cg04221606	AKAP12	0.1±0.009	0.182±0.015	7.80783e-05	0.0336855	6	N_Shore	0.082	HYPER
cg14939821	DOCK1	0.349±0.024	0.495±0.024	7.81376e-05	0.0336855	10	0	0.146	HYPER
cg18424635	HLA-DRB5	0.403±0.034	0.188±0.036	7.84614e-05	0.0337809	6	S_Shore	-0.215	FALSE
cg02845673	SCIMP	0.845±0.026	0.784±0.046	7.86271e-05	0.0337852	17	0	-0.061	FALSE
cg25457832	EFCAB1	0.253±0.009	0.202±0.007	7.87113e-05	0.0337852	8	N_Shore	-0.051	FALSE
cg07425555	PODNL1	0.294±0.011	0.361±0.01	7.87696e-05	0.0337852	19	0	0.067	HYPER
cg02635592	0	0.095±0.03	0.05±0.023	7.90175e-05	0.0338487	3	S_Shore	-0.045	FALSE
cg20116138	TUBGCP3	0.495±0.012	0.565±0.011	7.94291e-05	0.033919	13	0	0.07	HYPER
cg21523688	SORD	0.494±0.016	0.388±0.018	7.96483e-05	0.033919	15	S_Shelf	-0.106	FALSE
cg25709906	MTAP	0.399±0.019	0.279±0.02	7.96538e-05	0.033919	9	0	-0.12	FALSE
cg24533060	0	0.593±0.014	0.485±0.021	7.98426e-05	0.033919	2	0	-0.108	FALSE
cg22367159	0	0.576±0.01	0.657±0.016	7.98629e-05	0.033919	1	N_Shore	0.081	HYPER
cg11128862	SOX13	0.66±0.018	0.56±0.012	7.98741e-05	0.033919	1	0	-0.1	FALSE
cg14096311	SH3D19	0.235±0.024	0.433±0.036	7.98804e-05	0.033919	4	0	0.198	HYPER
cg21583518	UBE2J2	0.403±0.006	0.363±0.007	8.0352e-05	0.0340427	1	0	-0.04	FALSE
cg17809780	ATG7	0.638±0.638	0.669±0.006	8.03721e-05	0.0340427	3	0	0.031	HYPER
cg24903144	PAX2	0.406±0.007	0.354±0.01	8.15642e-05	0.0344616	10	Island	-0.052	FALSE
cg02988727	ZNF219	0.139±0.064	0.251±0.072	8.16708e-05	0.0344638	14	S_Shore	0.112	HYPER
cg25465065	PMF1	0.43±0.061	0.736±0.033	8.19934e-05	0.0345142	1	0	0.306	HYPER
cg26130797	0	0.292±0.015	0.216±0.008	8.25056e-05	0.0346868	1	0	-0.076	FALSE
cg20845336	0	0.823±0.018	0.917±0.012	8.27233e-05	0.0347211	20	Island	0.094	HYPER
cg15487791	TBC1D19	0.579±0.012	0.68±0.02	8.27916e-05	0.0347211	4	N_Shore	0.101	HYPER
cg03271487	0	0.166±0.028	0.389±0.04	8.29175e-05	0.034731	11	0	0.223	HYPER
cg18766791	0	0.743±0.011	0.67±0.013	8.33085e-05	0.034811	7	0	-0.073	FALSE
cg19561181	ANKRD60	0.75±0.013	0.64±0.023	8.33133e-05	0.034811	20	0	-0.11	FALSE
cg05871802	KCNC1	0.565±0.033	0.751±0.023	8.34601e-05	0.0348295	11	0	0.186	HYPER
cg05655935	BTAF1	0.104±0.003	0.086±0.002	8.37992e-05	0.0348566	10	Island	-0.018	FALSE
cg01379158	NT5M	0.174±0.003	0.152±0.004	8.38173e-05	0.0348566	17	Island	-0.022	FALSE
cg08968978	LOC100190940	0.801±0.011	0.543±0.057	8.38819e-05	0.0348566	12	N_Shelf	-0.258	FALSE
cg10043073	LOC101927907	0.68±0.012	0.756±0.011	8.39356e-05	0.0348566	2	0	0.076	HYPER
cg01744029	0	0.725±0.045	0.335±0.074	8.41348e-05	0.0348568	22	0	-0.39	FALSE
cg20075807	0	0.621±0.009	0.57±0.007	8.41412e-05	0.0348568	17	0	-0.051	FALSE
cg17635724	USP45	0.013±0.013	0.006±0.001	8.45766e-05	0.0349781	6	Island	-0.007	FALSE
cg20191338	LOC100130522	0.218±0.014	0.297±0.012	8.464e-05	0.0349781	18	S_Shore	0.079	HYPER
cg24991845	0	0.529±0.075	0.14±0.048	8.51817e-05	0.0350064	22	0	-0.389	FALSE
cg11099003	NPAS2	0.878±0.005	0.83±0.01	8.5266e-05	0.0350064	2	0	-0.048	FALSE
cg07007312	DGKQ	0.646±0.01	0.58±0.01	8.52912e-05	0.0350064	4	Island	-0.066	FALSE
cg09314196	ZNF492	0.313±0.036	0.571±0.044	8.54412e-05	0.0350064	19	N_Shore	0.258	HYPER
cg14362416	0	0.739±0.005	0.768±0.004	8.54546e-05	0.0350064	17	0	0.029	HYPER
cg02551095	0	0.757±0.004	0.792±0.006	8.55893e-05	0.0350064	15	0	0.035	HYPER
cg16797009	0	0.678±0.01	0.742±0.011	8.55937e-05	0.0350064	2	0	0.064	HYPER
cg03611598	MYCBPAP	0.118±0.008	0.167±0.008	8.59038e-05	0.035042	17	Island	0.049	HYPER
cg05564780	NCBP1	0.494±0.008	0.564±0.014	8.60047e-05	0.035042	9	S_Shelf	0.07	HYPER
cg06830264	TCEA2	0.322±0.008	0.374±0.008	8.60324e-05	0.035042	20	S_Shore	0.052	HYPER
cg19312667	0	0.133±0.014	0.067±0.005	8.63497e-05	0.0350871	4	Island	-0.066	FALSE
cg19953917	SCHIP1	0.671±0.011	0.493±0.041	8.65457e-05	0.0351247	3	0	-0.178	FALSE
cg04074153	0	0.395±0.017	0.483±0.009	8.68789e-05	0.0352178	12	0	0.088	HYPER
cg02057050	SH3BP2	0.483±0.034	0.291±0.024	8.72948e-05	0.0353116	4	S_Shelf	-0.192	FALSE
cg18442075	DNAJC7	0.112±0.017	0.03±0.007	8.73182e-05	0.0353116	17	Island	-0.082	FALSE
cg24655016	LRRC34	0.151±0.009	0.205±0.008	8.76997e-05	0.0354238	3	S_Shore	0.054	HYPER
cg26283191	0	0.799±0.016	0.664±0.028	8.79463e-05	0.0354812	1	0	-0.135	FALSE
cg11836949	GNB1	0.654±0.014	0.765±0.02	8.85431e-05	0.0356719	1	0	0.111	HYPER
cg19323813	DCDC2C	0.684±0.007	0.723±0.006	8.8629e-05	0.0356719	2	0	0.039	HYPER
cg10842229	LOC400794	0.264±0.01	0.341±0.014	8.90151e-05	0.0357426	1	0	0.077	HYPER
cg20291162	DHX58	0.408±0.018	0.299±0.018	8.92023e-05	0.0357754	17	Island	-0.109	FALSE
cg10765147	PRSS21	0.654±0.011	0.722±0.01	8.95235e-05	0.0358619	16	N_Shore	0.068	HYPER
cg20659657	JOSD1	0.053±0.002	0.04±0.002	8.96302e-05	0.0358624	22	Island	-0.013	FALSE
cg04353469	HYAL3	0.072±0.002	0.059±0.002	9.00399e-05	0.0359399	3	S_Shore	-0.013	FALSE
cg04028224	RAB37	0.024±0.001	0.017±0.001	9.0119e-05	0.0359399	17	Island	-0.007	FALSE
cg14982585	0	0.65±0.006	0.687±0.006	9.02256e-05	0.0359399	21	S_Shore	0.037	HYPER
cg05392540	0	0.838±0.007	0.637±0.045	9.02472e-05	0.0359399	4	0	-0.201	FALSE
cg14230379	EFCAB4A	0.054±0.003	0.041±0.001	9.04905e-05	0.035963	11	Island	-0.013	FALSE
cg15561056	0	0.093±0.005	0.068±0.003	9.05169e-05	0.035963	22	Island	-0.025	FALSE
cg02894362	ACTN4	0.632±0.062	0.754±0.086	9.09754e-05	0.0360608	19	N_Shelf	0.122	HYPER
cg20748132	0	0.687±0.013	0.557±0.028	9.19297e-05	0.0363543	12	0	-0.13	FALSE
cg09797037	EXOSC10	0.486±0.011	0.557±0.012	9.21361e-05	0.0363665	1	0	0.071	HYPER
cg18899018	0	0.826±0.007	0.684±0.033	9.22298e-05	0.0363665	2	0	-0.142	FALSE
cg24980657	0	0.421±0.014	0.524±0.02	9.22818e-05	0.0363665	2	S_Shore	0.103	HYPER
cg07076816	0	0.148±0.019	0.255±0.014	9.29614e-05	0.0365549	7	Island	0.107	HYPER
cg07279178	EEF2K	0.063±0.005	0.034±0.003	9.29752e-05	0.0365549	16	Island	-0.029	FALSE
cg01857034	YES1	0.076±0.003	0.056±0.003	9.3215e-05	0.0365747	18	Island	-0.02	FALSE
cg21912872	DYRK2	0.507±0.006	0.558±0.01	9.32408e-05	0.0365747	12	0	0.051	HYPER
cg18778097	NLRP7	0.68±0.01	0.745±0.011	9.3388e-05	0.0365902	19	Island	0.065	HYPER
cg19106179	MAD1L1	0.855±0.005	0.602±0.061	9.35103e-05	0.0365959	7	0	-0.253	FALSE
cg04329429	0	0.833±0.005	0.868±0.006	9.37725e-05	0.0366285	2	0	0.035	HYPER
cg07740110	TRPV3	0.46±0.012	0.558±0.019	9.38093e-05	0.0366285	17	S_Shore	0.098	HYPER
cg20135711	ITGB7	0.841±0.003	0.758±0.02	9.40063e-05	0.0366384	12	S_Shore	-0.083	FALSE
cg26377940	0	0.766±0.006	0.798±0.005	9.41103e-05	0.0366384	1	0	0.032	HYPER
cg15279748	HLA-J	0.219±0.006	0.262±0.008	9.43609e-05	0.0366753	6	Island	0.043	HYPER
cg20449914	KCNMB3	0.879±0.003	0.894±0.002	9.47302e-05	0.0367767	3	0	0.015	HYPER
cg15393619	SERTAD3	0.059±0.004	0.04±0.002	9.51248e-05	0.0368877	19	Island	-0.019	FALSE
cg17255245	0	0.738±0.738	0.589±0.031	9.52811e-05	0.0368949	12	0	-0.149	FALSE
cg26088269	NTM	0.675±0.012	0.737±0.007	9.53605e-05	0.0368949	11	0	0.062	HYPER
cg25204988	NF1	0.009±0.001	0.003±0.001	9.65013e-05	0.0371761	17	Island	-0.006	FALSE
cg20785120	BCAS4	0.474±0.032	0.643±0.022	9.65249e-05	0.0371761	20	0	0.169	HYPER
cg23024343	COG5	0.4±0.03	0.561±0.023	9.66857e-05	0.0371958	7	N_Shelf	0.161	HYPER
cg21709241	0	0.663±0.009	0.713±0.008	9.68657e-05	0.0372229	6	0	0.05	HYPER
cg04002935	0	0.739±0.008	0.688±0.008	9.7177e-05	0.0373003	5	0	-0.051	FALSE
cg24393444	0	0.196±0.005	0.152±0.009	9.742e-05	0.0373514	1	0	-0.044	FALSE
cg06526704	0	0.747±0.008	0.792±0.006	9.79806e-05	0.0375079	20	0	0.045	HYPER
cg11197664	0	0.675±0.015	0.78±0.018	9.8049e-05	0.0375079	5	N_Shelf	0.105	HYPER
cg25198599	0	0.747±0.01	0.808±0.011	9.82332e-05	0.0375361	12	0	0.061	HYPER
cg23387874	LINC01030	0.695±0.011	0.751±0.007	9.87068e-05	0.0376324	8	0	0.056	HYPER
cg09214892	0	0.86±0.011	0.915±0.005	9.90714e-05	0.0376868	16	0	0.055	HYPER
cg15986164	GAK	0.865±0.005	0.892±0.004	9.98919e-05	0.037817	4	S_Shore	0.027	HYPER
cg17486446	SNORA54	0.795±0.795	0.862±0.01	9.99216e-05	0.037817	11	0	0.067	HYPER
cg01265383	TCTEX1D2	0.078±0.005	0.053±0.003	9.99703e-05	0.037817	3	Island	-0.025	FALSE
cg21723689	GALNT9	0.871±0.008	0.913±0.005	0.000100311	0.0378938	12	Island	0.042	HYPER
cg13393476	0	0.018±0.002	0.01±0.001	0.000100524	0.0378938	19	Island	-0.008	FALSE
cg16568782	VPS37D	0.078±0.004	0.057±0.003	0.000100552	0.0378938	7	Island	-0.021	FALSE
cg19204859	CST7	0.399±0.013	0.486±0.016	0.000100619	0.0378938	20	0	0.087	HYPER
cg16655091	ATP8A2	0.568±0.049	0.792±0.016	0.000100762	0.0379056	13	S_Shelf	0.224	HYPER
cg13549345	NACC2	0.902±0.004	0.924±0.003	0.000100902	0.037916	9	S_Shore	0.022	HYPER
cg15708909	HLA-DRB5	0.567±0.03	0.749±0.03	0.000101244	0.0380027	6	N_Shelf	0.182	HYPER
cg04773618	SLC38A7	0.743±0.007	0.582±0.036	0.000101677	0.0380754	16	0	-0.161	FALSE
cg18586758	0	0.941±0.002	0.955±0.003	0.000101751	0.0380754	2	Island	0.014	HYPER
cg17521327	LAP3	0.665±0.665	0.73±0.008	0.000101774	0.0380754	4	N_Shore	0.065	HYPER
cg11282840	0	0.691±0.045	0.325±0.068	0.000101994	0.0381157	8	0	-0.366	FALSE
cg01762626	ANKS3	0.019±0.001	0.011±0.001	0.000102302	0.0381467	16	Island	-0.008	FALSE
cg03264503	0	0.683±0.01	0.741±0.008	0.000102478	0.0381705	7	0	0.058	HYPER
cg13553703	TNPO2	0.8±0.006	0.464±0.077	0.000103154	0.038264	19	N_Shelf	-0.336	FALSE
cg06754542	PVT1	0.858±0.009	0.572±0.065	0.000103281	0.038264	8	0	-0.286	FALSE
cg03814316	TAOK2	0.902±0.004	0.925±0.003	0.000103292	0.038264	16	Island	0.023	HYPER
cg23555395	0	0.631±0.01	0.706±0.015	0.000103595	0.0383066	2	0	0.075	HYPER
cg15043638	0	0.704±0.004	0.735±0.006	0.000103716	0.0383066	21	0	0.031	HYPER
cg05706437	0	0.771±0.011	0.832±0.008	0.000103754	0.0383066	1	0	0.061	HYPER
cg12908908	0	0.282±0.058	0.591±0.035	0.000103858	0.0383066	5	0	0.309	HYPER
cg23266840	DNAJC5B	0.246±0.013	0.173±0.011	0.000104189	0.0383868	8	0	-0.073	FALSE
cg15476528	SLC22A17	0.054±0.002	0.041±0.002	0.00010442	0.0384284	14	Island	-0.013	FALSE
cg11143987	0	0.574±0.015	0.477±0.015	0.000104577	0.0384284	1	0	-0.097	FALSE
cg26623224	TRPM4	0.095±0.005	0.068±0.003	0.000104666	0.0384284	19	Island	-0.027	FALSE
cg14245918	KAZN	0.373±0.055	0.641±0.02	0.000104754	0.0384284	1	0	0.268	HYPER
cg24998464	0	0.624±0.007	0.679±0.011	0.000105118	0.0384789	14	0	0.055	HYPER
cg23148406	AAGAB	0.093±0.007	0.055±0.006	0.000105532	0.0385481	15	S_Shore	-0.038	FALSE
cg16852767	PCF11	0.064±0.005	0.094±0.005	0.000105614	0.0385481	11	S_Shore	0.03	HYPER
cg25579180	WBSCR17	0.068±0.004	0.141±0.018	0.000105648	0.0385481	7	0	0.073	HYPER
cg19786602	0	0.417±0.025	0.285±0.018	0.000105878	0.0385907	17	0	-0.132	FALSE
cg09143360	LOC100129461	0.053±0.002	0.037±0.003	0.000106148	0.0386218	6	0	-0.016	FALSE
cg21727907	TUBA3C	0.878±0.005	0.908±0.005	0.000106235	0.0386218	13	Island	0.03	HYPER
cg05973262	NOTCH4	0.5±0.012	0.439±0.006	0.000106418	0.0386218	6	0	-0.061	FALSE
cg02995710	EIF4E3	0.51±0.072	0.355±0.117	0.00010682	0.0387262	3	S_Shore	-0.155	FALSE
cg23982607	GNB1	0.098±0.006	0.144±0.009	0.000107141	0.0387378	1	S_Shore	0.046	HYPER
cg17592693	0	0.673±0.673	0.71±0.007	0.000107153	0.0387378	2	0	0.037	HYPER
cg23727079	0	0.262±0.05	0.535±0.041	0.000107509	0.0388105	7	0	0.273	HYPER
cg14716968	DLG2	0.417±0.01	0.471±0.007	0.000108061	0.0389436	11	0	0.054	HYPER
cg01615050	0	0.479±0.047	0.244±0.021	0.000108294	0.0389436	6	Island	-0.235	FALSE
cg05614191	ATG12	0.872±0.006	0.908±0.005	0.000108337	0.0389436	5	0	0.036	HYPER
cg26154188	0	0.011±0.001	0.006±0.001	0.000108712	0.0390373	22	Island	-0.005	FALSE
cg19812198	0	0.478±0.012	0.56±0.016	0.000109127	0.0390828	20	0	0.082	HYPER
cg02613435	LZTS2	0.094±0.039	0.181±0.066	0.000109171	0.0390828	10	Island	0.087	HYPER
cg03054157	HES6	0.04±0.004	0.017±0.002	0.000109184	0.0390828	2	Island	-0.023	FALSE
cg26576978	0	0.824±0.028	0.481±0.079	0.000110233	0.0393753	6	0	-0.343	FALSE
cg14227762	0	0.769±0.012	0.844±0.012	0.00011044	0.0394077	14	0	0.075	HYPER
cg05260576	SH3BP5	0.806±0.006	0.838±0.004	0.000110769	0.039457	3	S_Shore	0.032	HYPER
cg26352073	ABCA9	0.603±0.01	0.662±0.009	0.00011081	0.039457	17	0	0.059	HYPER
cg25339566	TCTEX1D1	0.031±0.002	0.021±0.001	0.000111192	0.0395358	1	Island	-0.01	FALSE
cg11995374	0	0.779±0.009	0.827±0.006	0.000111264	0.0395358	7	S_Shelf	0.048	HYPER
cg23656890	DAD1L	0.581±0.016	0.481±0.017	0.000111628	0.0395821	12	0	-0.1	FALSE
cg22158650	0	0.053±0.003	0.039±0.002	0.000111903	0.0396384	7	Island	-0.014	FALSE
cg23575815	AKAP11	0.199±0.009	0.152±0.007	0.00011216	0.0396599	13	N_Shore	-0.047	FALSE
cg12657416	FAM69B	0.418±0.08	0.048±0.002	0.000112324	0.0396599	9	Island	-0.37	FALSE
cg07900658	CAGE1	0.025±0.004	0.048±0.003	0.000112431	0.0396599	6	Island	0.023	HYPER
cg21690645	SLC7A1	0.872±0.01	0.765±0.024	0.000112706	0.0397157	13	0	-0.107	FALSE
cg15780967	PPP2R5E	0.764±0.019	0.602±0.034	0.000112916	0.0397484	14	0	-0.162	FALSE
cg15950487	0	0.673±0.006	0.703±0.004	0.00011304	0.039751	13	0	0.03	HYPER
cg19525261	0	0.569±0.017	0.668±0.016	0.000113254	0.0397851	11	0	0.099	HYPER
cg07312696	0	0.246±0.013	0.318±0.009	0.000114293	0.0400697	13	0	0.072	HYPER
cg23934295	FLRT2	0.222±0.012	0.152±0.012	0.000115033	0.040285	14	N_Shore	-0.07	FALSE
cg15809122	RAB36	0.068±0.002	0.055±0.003	0.000115246	0.0403181	22	Island	-0.013	FALSE
cg11775292	0	0.49±0.009	0.567±0.015	0.000115742	0.0404117	15	S_Shore	0.077	HYPER
cg20173897	SLC44A1	0.033±0.002	0.022±0.002	0.000115752	0.0404117	9	Island	-0.011	FALSE
cg25815482	0	0.769±0.012	0.827±0.006	0.00011615	0.0404744	13	0	0.058	HYPER
cg17685115	LPCAT1	0.913±0.913	0.937±0.003	0.00011617	0.0404744	5	Island	0.024	HYPER
cg07607066	TBC1D22A	0.855±0.006	0.894±0.007	0.000116296	0.0404769	22	Island	0.039	HYPER
cg24625034	0	0.771±0.011	0.823±0.005	0.000117042	0.0406259	7	0	0.052	HYPER
cg03029551	MIR604	0.44±0.009	0.495±0.008	0.000117386	0.0406259	10	0	0.055	HYPER
cg03756721	SPPL2B	0.193±0.013	0.286±0.017	0.0001174	0.0406259	19	N_Shore	0.093	HYPER
cg16440532	LOC100289333	0.448±0.012	0.516±0.011	0.000117442	0.0406259	19	0	0.068	HYPER
cg18794925	0	0.323±0.013	0.401±0.014	0.000118342	0.0408321	12	0	0.078	HYPER
cg03232059	0	0.666±0.005	0.698±0.005	0.000118527	0.0408321	5	0	0.032	HYPER
cg07477296	ZNF788	0.646±0.009	0.695±0.007	0.000118735	0.0408321	19	N_Shore	0.049	HYPER
cg01594260	LOC339788	0.242±0.061	0.687±0.08	0.000118759	0.0408321	2	0	0.445	HYPER
cg26151740	CNOT3	0.057±0.003	0.042±0.002	0.00011939	0.0409906	19	Island	-0.015	FALSE
cg23213018	0	0.942±0.004	0.964±0.003	0.000119461	0.0409906	22	Island	0.022	HYPER
cg03020379	PTGER1	0.774±0.081	0.447±0.282	0.000119857	0.0410848	19	S_Shore	-0.327	FALSE
cg25373063	MRPS21	0.018±0.001	0.009±0.002	0.000120038	0.0411056	1	N_Shore	-0.009	FALSE
cg20758756	0	0.601±0.022	0.729±0.021	0.000120163	0.0411067	18	0	0.128	HYPER
cg19571721	DLGAP2	0.767±0.01	0.819±0.007	0.000120931	0.0413281	8	0	0.052	HYPER
cg03947832	0	0.541±0.009	0.59±0.006	0.000121136	0.0413337	10	0	0.049	HYPER
cg15049005	LINC01169	0.666±0.019	0.756±0.008	0.000121483	0.0413563	15	N_Shore	0.09	HYPER
cg18442223	FZD6	0.84±0.003	0.865±0.005	0.000122003	0.0413852	8	0	0.025	HYPER
cg22790777	SLC25A39	0.889±0.004	0.914±0.004	0.000122139	0.0413852	17	N_Shelf	0.025	HYPER
cg02275027	0	0.73±0.005	0.771±0.008	0.00012221	0.0413852	11	0	0.041	HYPER
cg05414652	0	0.562±0.015	0.661±0.017	0.000122396	0.0413852	17	S_Shore	0.099	HYPER
cg25377862	0	0.384±0.019	0.275±0.018	0.000122501	0.0413852	5	0	-0.109	FALSE
cg18657988	FOXN3	0.463±0.016	0.349±0.022	0.000122509	0.0413852	14	0	-0.114	FALSE
cg16455339	ARID1B	0.773±0.019	0.551±0.051	0.000122999	0.041485	6	0	-0.222	FALSE
cg23687258	0	0.128±0.005	0.099±0.005	0.000123284	0.041485	6	Island	-0.029	FALSE
cg02325316	0	0.864±0.005	0.602±0.061	0.00012333	0.041485	3	N_Shore	-0.262	FALSE
cg22569011	HMHA1	0.829±0.004	0.851±0.004	0.000123875	0.041485	19	N_Shore	0.022	HYPER
cg23361828	0	0.514±0.023	0.653±0.024	0.000124075	0.041485	2	0	0.139	HYPER
cg03249723	LOC158434	0.633±0.039	0.433±0.021	0.000124144	0.041485	9	0	-0.2	FALSE
cg01128503	ARHGEF10	0.079±0.002	0.061±0.003	0.000124197	0.041485	8	Island	-0.018	FALSE
cg12087468	0	0.127±0.006	0.178±0.01	0.0001242	0.041485	10	S_Shore	0.051	HYPER
cg00216913	0	0.844±0.004	0.867±0.003	0.000124572	0.0415687	16	0	0.023	HYPER
cg13147822	MECOM	0.034±0.001	0.026±0.001	0.000124976	0.0416225	3	Island	-0.008	FALSE
cg22875243	ITGB5	0.7±0.012	0.765±0.009	0.000124979	0.0416225	3	0	0.065	HYPER
cg14050247	0	0.58±0.009	0.631±0.007	0.000125318	0.0416945	9	0	0.051	HYPER
cg17721355	0	0.583±0.583	0.64±0.012	0.000125463	0.0417021	8	0	0.057	HYPER
cg22314900	0	0.089±0.003	0.075±0.002	0.000125739	0.0417528	2	Island	-0.014	FALSE
cg14677380	CMTM7	0.728±0.007	0.769±0.007	0.00012633	0.0419082	3	0	0.041	HYPER
cg26347089	VWA3B	0.587±0.012	0.658±0.012	0.000127032	0.0420241	2	0	0.071	HYPER
cg16835636	RPS6KL1	0.815±0.004	0.838±0.004	0.000127092	0.0420241	14	N_Shore	0.023	HYPER
cg07792560	YIF1A	0.041±0.002	0.031±0.001	0.000127152	0.0420241	11	Island	-0.01	FALSE
cg06747456	0	0.448±0.025	0.597±0.022	0.000127174	0.0420241	12	0	0.149	HYPER
cg19154858	ITM2B	0.042±0.002	0.03±0.002	0.000127933	0.0422243	13	Island	-0.012	FALSE
cg04052337	ADAMTSL2	0.025±0.002	0.015±0.002	0.000128187	0.0422355	9	Island	-0.01	FALSE
cg23240888	0	0.147±0.011	0.223±0.015	0.000128713	0.0423315	12	N_Shore	0.076	HYPER
cg25326952	PDIA4	0.269±0.008	0.374±0.025	0.000128732	0.0423315	7	0	0.105	HYPER
cg08173049	BNIP2	0.12±0.003	0.103±0.002	0.000128852	0.0423315	15	N_Shore	-0.017	FALSE
cg14835057	GPR27	0.009±0.001	0.004±0.001	0.000129404	0.0423974	3	Island	-0.005	FALSE
cg06151744	P2RX5	0.829±0.006	0.863±0.005	0.000129615	0.0423974	17	N_Shelf	0.034	HYPER
cg14890311	SPEG	0.534±0.018	0.431±0.017	0.000129709	0.0423974	2	0	-0.103	FALSE
cg22980046	0	0.61±0.01	0.675±0.012	0.000129742	0.0423974	2	0	0.065	HYPER
cg23100370	RANBP2	0.338±0.006	0.302±0.006	0.000129802	0.0423974	2	Island	-0.036	FALSE
cg14261943	ZNF311	0.827±0.019	0.672±0.03	0.000129968	0.042411	6	0	-0.155	FALSE
cg09050832	0	0.393±0.021	0.56±0.032	0.000130181	0.0424277	8	Island	0.167	HYPER
cg16775095	0	0.507±0.059	0.77±0.019	0.000130482	0.0424277	15	N_Shore	0.263	HYPER
cg26258950	HMCN1	0.863±0.003	0.845±0.003	0.000130524	0.0424277	1	0	-0.018	FALSE
cg20591136	0	0.901±0.004	0.922±0.003	0.000130631	0.0424277	17	Island	0.021	HYPER
cg12918234	0	0.499±0.007	0.553±0.01	0.000130644	0.0424277	16	S_Shelf	0.054	HYPER
cg13941235	RXRA	0.28±0.015	0.403±0.024	0.000131003	0.0425038	9	0	0.123	HYPER
cg22603971	RASGRP1	0.83±0.01	0.77±0.01	0.00013155	0.0426127	15	0	-0.06	FALSE
cg23223742	EFR3B	0.021±0.002	0.013±0.001	0.00013159	0.0426127	2	Island	-0.008	FALSE
cg17216478	ECE1	0.032±0.001	0.024±0.001	0.000131787	0.0426231	1	Island	-0.008	FALSE
cg20930043	GRM5	0.342±0.016	0.442±0.018	0.000131873	0.0426231	11	0	0.1	HYPER
cg03471106	HCG18	0.202±0.008	0.152±0.008	0.000132156	0.0426742	6	Island	-0.05	FALSE
cg23683286	PPP1R36	0.792±0.005	0.824±0.006	0.000132733	0.0428156	14	0	0.032	HYPER
cg06244272	SCARNA3	0.877±0.004	0.901±0.003	0.000132847	0.0428156	1	0	0.024	HYPER
cg22727761	PNRC2	0.065±0.003	0.047±0.003	0.000133204	0.0428902	1	Island	-0.018	FALSE
cg09168193	0	0.806±0.007	0.85±0.007	0.000134092	0.0430961	11	0	0.044	HYPER
cg04010582	RAB11FIP4	0.833±0.004	0.856±0.004	0.000134098	0.0430961	17	0	0.023	HYPER
cg05484770	SDK1	0.882±0.004	0.904±0.003	0.000134364	0.0431409	7	0	0.022	HYPER
cg09300749	SCRIB	0.82±0.003	0.845±0.005	0.000134648	0.0431912	8	S_Shelf	0.025	HYPER
cg10171723	0	0.68±0.021	0.375±0.068	0.000134888	0.0432276	20	0	-0.305	FALSE
cg15595502	0	0.312±0.022	0.449±0.025	0.000135082	0.0432488	1	0	0.137	HYPER
cg20944283	CADM3	0.604±0.006	0.642±0.007	0.000135648	0.0433892	1	0	0.038	HYPER
cg19968001	NFKBIB	0.281±0.01	0.214±0.013	0.000136221	0.0434574	19	S_Shore	-0.067	FALSE
cg01868263	PSTPIP2	0.166±0.008	0.221±0.01	0.000136397	0.0434574	18	0	0.055	HYPER
cg20720056	ERLIN1	0.842±0.006	0.572±0.067	0.00013658	0.0434574	10	0	-0.27	FALSE
cg14585115	COBRA1	0.79±0.005	0.823±0.006	0.000136582	0.0434574	9	S_Shelf	0.033	HYPER
cg04229842	COIL	0.1±0.003	0.084±0.002	0.000136629	0.0434574	17	Island	-0.016	FALSE
cg12799314	ADARB2	0.789±0.009	0.86±0.013	0.000137091	0.0435537	10	Island	0.071	HYPER
cg02107842	MAST4	0.442±0.011	0.534±0.018	0.000137188	0.0435537	5	0	0.092	HYPER
cg15645344	44621	0.471±0.007	0.437±0.005	0.000137489	0.0436084	4	Island	-0.034	FALSE
cg06748066	0	0.574±0.024	0.701±0.016	0.00013763	0.0436124	7	0	0.127	HYPER
cg16072462	PF4	0.363±0.022	0.491±0.022	0.000138012	0.0436928	4	Island	0.128	HYPER
cg25535708	NOTCH3	0.953±0.002	0.962±0.001	0.00013833	0.043725	19	S_Shore	0.009	HYPER
cg02502145	SOS1	0.111±0.038	0.516±0.086	0.000138371	0.043725	2	0	0.405	HYPER
cg17419220	0	0.425±0.425	0.738±0.044	0.00013929	0.0439374	9	N_Shelf	0.313	HYPER
cg03084704	0	0.682±0.009	0.742±0.01	0.000139431	0.0439374	16	0	0.06	HYPER
cg04447387	0	0.669±0.009	0.723±0.009	0.000139849	0.0439803	7	0	0.054	HYPER
cg07825414	0	0.73±0.005	0.757±0.004	0.000139968	0.0439803	22	Island	0.027	HYPER
cg23656322	S100A2	0.34±0.011	0.466±0.029	0.000139971	0.0439803	1	0	0.126	HYPER
cg02984410	0	0.804±0.026	0.839±0.018	0.000140111	0.0439803	8	N_Shelf	0.035	HYPER
cg15442338	CDO1	0.564±0.02	0.682±0.02	0.000140217	0.0439803	5	N_Shore	0.118	HYPER
cg03197611	GPR161	0.402±0.007	0.356±0.007	0.000140344	0.0439803	1	0	-0.046	FALSE
cg14209562	COL23A1	0.679±0.007	0.742±0.013	0.000140773	0.0440633	5	0	0.063	HYPER
cg20049294	COX6A1	0.036±0.001	0.045±0.002	0.000141164	0.0440633	12	N_Shore	0.009	HYPER
cg02025944	0	0.602±0.016	0.467±0.027	0.000141202	0.0440633	4	0	-0.135	FALSE
cg24511341	CARS2	0.163±0.003	0.144±0.003	0.000141357	0.0440633	13	Island	-0.019	FALSE
cg19130301	NARFL	0.696±0.006	0.494±0.05	0.000141387	0.0440633	16	Island	-0.202	FALSE
cg00173141	0	0.01±0.001	0.004±0.001	0.000141538	0.0440636	1	Island	-0.006	FALSE
cg26007606	0	0.445±0.059	0.727±0.032	0.000141648	0.0440636	4	0	0.282	HYPER
cg21019638	0	0.458±0.022	0.354±0.011	0.000141956	0.0441191	12	0	-0.104	FALSE
cg18872420	SPTLC2	0.584±0.041	0.373±0.03	0.000142583	0.0442481	14	0	-0.211	FALSE
cg22445217	0	0.748±0.021	0.602±0.029	0.000142918	0.0442584	6	0	-0.146	FALSE
cg21833144	TDRP	0.106±0.003	0.091±0.002	0.000143092	0.0442695	8	Island	-0.015	FALSE
cg17880750	ZNF484	0.529±0.529	0.328±0.023	0.000143281	0.0442876	9	0	-0.201	FALSE
cg15410835	0	0.319±0.016	0.42±0.019	0.000143641	0.0443587	8	0	0.101	HYPER
cg13490352	0	0.53±0.016	0.624±0.014	0.000144308	0.0444837	7	N_Shore	0.094	HYPER
cg26760502	0	0.588±0.018	0.448±0.03	0.000144573	0.0444956	14	0	-0.14	FALSE
cg25153483	0	0.781±0.006	0.814±0.005	0.000144871	0.0444956	12	0	0.033	HYPER
cg21439852	S1PR5	0.164±0.004	0.141±0.003	0.000144891	0.0444956	19	Island	-0.023	FALSE
cg17417049	RASA3	0.682±0.682	0.732±0.008	0.000145225	0.0444956	13	S_Shelf	0.05	HYPER
cg06111581	0	0.549±0.055	0.801±0.008	0.000145263	0.0444956	22	0	0.252	HYPER
cg18319916	TXNL1	0.023±0.001	0.017±0.001	0.00014561	0.0445616	18	Island	-0.006	FALSE
cg11879902	CACNA1C	0.889±0.003	0.914±0.005	0.000145833	0.0445754	12	0	0.025	HYPER
cg11543899	MLLT3	0.534±0.02	0.647±0.016	0.000146009	0.0445754	9	0	0.113	HYPER
cg04495498	ADAMTS7	0.804±0.007	0.845±0.006	0.000146231	0.0445754	15	0	0.041	HYPER
cg01563558	CCDC123	0.746±0.005	0.774±0.004	0.000146338	0.0445754	19	N_Shelf	0.028	HYPER
cg08212176	TMEM233	0.101±0.002	0.084±0.003	0.000146505	0.0445754	12	Island	-0.017	FALSE
cg07155243	NFIA	0.438±0.01	0.355±0.016	0.000147008	0.0445754	1	0	-0.083	FALSE
cg22634027	REXO4	0.506±0.01	0.561±0.008	0.000147113	0.0445754	9	0	0.055	HYPER
cg15706692	0	0.153±0.037	0.386±0.043	0.000147213	0.0445754	6	0	0.233	HYPER
cg13959174	LINC01399	0.217±0.007	0.286±0.014	0.000147217	0.0445754	22	0	0.069	HYPER
cg18946805	REEP1	0.256±0.014	0.57±0.078	0.000147405	0.0445754	2	N_Shore	0.314	HYPER
cg00935435	0	0.763±0.005	0.797±0.006	0.000147422	0.0445754	1	0	0.034	HYPER
cg07202479	DARC	0.647±0.006	0.687±0.006	0.000147492	0.0445754	1	0	0.04	HYPER
cg07830813	0	0.444±0.012	0.328±0.024	0.000147865	0.0446093	15	0	-0.116	FALSE
cg13718616	MICAL1	0.666±0.022	0.49±0.035	0.000147867	0.0446093	6	0	-0.176	FALSE
cg13490422	0	0.059±0.003	0.087±0.006	0.000148199	0.0446303	12	0	0.028	HYPER
cg24140133	0	0.316±0.049	0.532±0.015	0.000148487	0.0446773	1	0	0.216	HYPER
cg07207070	HRNBP3	0.626±0.018	0.741±0.02	0.000148684	0.0446955	17	0	0.115	HYPER
cg25398223	0	0.637±0.007	0.676±0.007	0.000149274	0.0446955	15	0	0.039	HYPER
cg05618587	TSNARE1	0.769±0.009	0.817±0.007	0.000149337	0.0446955	8	S_Shore	0.048	HYPER
cg14054208	PSMA8	0.587±0.013	0.462±0.026	0.000149347	0.0446955	18	0	-0.125	FALSE
cg10883583	BUD31	0.039±0.002	0.027±0.002	0.000149392	0.0446955	7	Island	-0.012	FALSE
cg01278777	FCHSD2	0.078±0.004	0.059±0.003	0.000149532	0.0446955	11	Island	-0.019	FALSE
cg02470697	GTF2A1L	0.816±0.012	0.897±0.015	0.00014956	0.0446955	2	Island	0.081	HYPER
cg20462883	BCL7A	0.173±0.007	0.226±0.011	0.0001496	0.0446955	12	0	0.053	HYPER
cg18064661	RNF24	0.367±0.367	0.462±0.016	0.000150086	0.0448014	20	N_Shelf	0.095	HYPER
cg11713424	WDR88	0.655±0.02	0.54±0.017	0.000150424	0.0448235	19	0	-0.115	FALSE
cg25037777	0	0.829±0.007	0.585±0.061	0.00015139	0.0450716	7	0	-0.244	FALSE
cg13628444	MED27	0.735±0.004	0.758±0.003	0.000151615	0.0450993	9	0	0.023	HYPER
cg12854483	CNN1	0.251±0.009	0.316±0.012	0.00015193	0.0451534	19	0	0.065	HYPER
cg11414254	ZNF346	0.243±0.01	0.314±0.013	0.000152095	0.0451627	5	N_Shore	0.071	HYPER
cg22498057	ANKRD32	0.285±0.016	0.177±0.021	0.00015234	0.0451743	5	Island	-0.108	FALSE
cg06304856	GALNS	0.754±0.008	0.795±0.005	0.0001524	0.0451743	16	Island	0.041	HYPER
cg07068382	MTCH1	0.247±0.01	0.316±0.012	0.000152693	0.0452219	6	0	0.069	HYPER
cg14400462	0	0.478±0.017	0.384±0.014	0.000153345	0.0453753	4	0	-0.094	FALSE
cg07034103	0	0.842±0.003	0.864±0.004	0.000153794	0.0454611	13	0	0.022	HYPER
cg16360247	DHRS4	0.079±0.006	0.045±0.006	0.000153902	0.0454611	14	Island	-0.034	FALSE
cg00339806	PBX1	0.735±0.008	0.775±0.005	0.00015458	0.0455356	1	0	0.04	HYPER
cg22657457	SV2C	0.723±0.007	0.767±0.008	0.000154728	0.0455356	5	Island	0.044	HYPER
cg13872879	LRRC4B	0.096±0.003	0.077±0.003	0.000154738	0.0455356	19	S_Shore	-0.019	FALSE
cg00994411	PCMTD1	0.145±0.004	0.119±0.004	0.000154739	0.0455356	8	Island	-0.026	FALSE
cg00411447	DSN1	0.071±0.004	0.05±0.002	0.000154825	0.0455356	20	Island	-0.021	FALSE
cg07092725	KCNH5	0.634±0.024	0.759±0.015	0.000154981	0.045542	14	0	0.125	HYPER
cg26261342	ZC3H10	0.06±0.004	0.043±0.002	0.000155338	0.0456076	12	Island	-0.017	FALSE
cg16045423	APOBEC3B	0.341±0.012	0.421±0.016	0.000155839	0.0457003	22	0	0.08	HYPER
cg07480713	RNF181	0.059±0.003	0.041±0.003	0.000155923	0.0457003	2	Island	-0.018	FALSE
cg21288861	ITGB3	0.147±0.005	0.114±0.007	0.000156312	0.0457748	17	Island	-0.033	FALSE
cg14301774	0	0.808±0.007	0.76±0.009	0.000156962	0.04591	12	0	-0.048	FALSE
cg20133788	RNF213	0.861±0.005	0.887±0.004	0.000157078	0.04591	17	0	0.026	HYPER
cg02057063	RSBN1	0.087±0.005	0.062±0.003	0.000157179	0.04591	1	Island	-0.025	FALSE
cg20894110	SACS	0.074±0.003	0.057±0.002	0.000157475	0.0459308	13	Island	-0.017	FALSE
cg24917131	0	0.619±0.029	0.386±0.05	0.000157521	0.0459308	2	0	-0.233	FALSE
cg01565237	JTB	0.04±0.002	0.026±0.002	0.000157666	0.0459337	1	Island	-0.014	FALSE
cg06557127	METT10D	0.567±0.022	0.42±0.026	0.000157912	0.0459531	17	0	-0.147	FALSE
cg01217475	0	0.859±0.004	0.882±0.003	0.000158442	0.0460021	4	0	0.023	HYPER
cg23512499	EID2B	0.8±0.006	0.832±0.006	0.000158606	0.0460103	19	S_Shore	0.032	HYPER
cg20441912	TUBB4Q	0.741±0.012	0.802±0.009	0.000159073	0.0461063	4	Island	0.061	HYPER
cg26450586	UNC5B	0.039±0.002	0.027±0.001	0.000159628	0.0462196	10	Island	-0.012	FALSE
cg25028503	HMMR	0.111±0.002	0.1±0.002	0.000159736	0.0462196	5	S_Shore	-0.011	FALSE
cg13110204	PFN2	0.12±0.005	0.084±0.007	0.000159891	0.0462253	3	Island	-0.036	FALSE
cg23840008	0	0.285±0.048	0.533±0.036	0.000160194	0.0462735	15	0	0.248	HYPER
cg07750529	0	0.886±0.01	0.69±0.046	0.000160556	0.0463387	8	S_Shore	-0.196	FALSE
cg02269643	0	0.614±0.01	0.678±0.011	0.000161497	0.0464917	14	Island	0.064	HYPER
cg11674105	RASGRP2	0.212±0.012	0.149±0.008	0.000161856	0.0465555	11	Island	-0.063	FALSE
cg23184039	0	0.63±0.006	0.663±0.005	0.000162216	0.0465896	5	0	0.033	HYPER
cg07552315	0	0.361±0.019	0.474±0.018	0.000162249	0.0465896	7	0	0.113	HYPER
cg20725539	ZNF121	0.075±0.003	0.059±0.003	0.0001625	0.0466223	19	Island	-0.016	FALSE
cg23595636	MGC45800	0.053±0.003	0.04±0.001	0.000162747	0.0466539	4	Island	-0.013	FALSE
cg19809290	0	0.025±0.002	0.017±0.001	0.000163498	0.0468296	2	Island	-0.008	FALSE
cg03217528	CCDC110	0.126±0.007	0.184±0.012	0.000163837	0.0468542	4	N_Shore	0.058	HYPER
cg07615678	SPON1	0.431±0.079	0.786±0.008	0.000163885	0.0468542	11	0	0.355	HYPER
cg18598695	0	0.579±0.018	0.684±0.019	0.000164039	0.0468542	20	Island	0.105	HYPER
cg22711082	FAM131C	0.444±0.012	0.539±0.021	0.000164152	0.0468542	1	N_Shelf	0.095	HYPER
cg26337497	OSBPL10	0.567±0.038	0.242±0.072	0.000164274	0.0468542	3	0	-0.325	FALSE
cg13747016	0	0.798±0.011	0.854±0.007	0.00016455	0.0468937	10	N_Shore	0.056	HYPER
cg19849323	0	0.851±0.004	0.874±0.003	0.000164815	0.0469297	3	0	0.023	HYPER
cg05751055	HLA-DPA1	0.867±0.007	0.427±0.105	0.000165538	0.0469398	6	0	-0.44	FALSE
cg14194326	0	0.416±0.076	0.759±0.013	0.000165783	0.0469398	17	0	0.343	HYPER
cg10832308	ENOX1	0.672±0.017	0.566±0.018	0.000165825	0.0469398	13	0	-0.106	FALSE
cg06091295	BIN1	0.439±0.01	0.516±0.015	0.00016599	0.0469398	2	0	0.077	HYPER
cg21779904	GNASAS	0.439±0.007	0.472±0.005	0.000166109	0.0469398	20	N_Shore	0.033	HYPER
cg02092059	0	0.68±0.009	0.753±0.014	0.000166229	0.0469398	22	S_Shelf	0.073	HYPER
cg17471467	ALX4	0.107±0.107	0.093±0.003	0.000166309	0.0469398	11	S_Shore	-0.014	FALSE
cg15691862	FOXD2	0.134±0.006	0.098±0.006	0.000166355	0.0469398	1	Island	-0.036	FALSE
cg08933161	PMS2L3	0.037±0.002	0.027±0.002	0.00016637	0.0469398	7	Island	-0.01	FALSE
cg22772773	TRPC6	0.431±0.023	0.305±0.02	0.000166614	0.046941	11	0	-0.126	FALSE
cg06521597	SGTA	0.087±0.004	0.068±0.002	0.000166651	0.046941	19	Island	-0.019	FALSE
cg03214478	KIAA1530	0.893±0.005	0.919±0.003	0.000167279	0.047043	4	0	0.026	HYPER
cg06280307	CAMTA1	0.856±0.005	0.61±0.059	0.00016729	0.047043	1	0	-0.246	FALSE
cg17377745	0	0.802±0.802	0.833±0.004	0.000167537	0.0470736	22	0	0.031	HYPER
cg13164537	CD226	0.632±0.017	0.52±0.02	0.000167869	0.0470971	18	0	-0.112	FALSE
cg21172454	L3MBTL3	0.812±0.011	0.53±0.071	0.000167898	0.0470971	6	0	-0.282	FALSE
cg05477582	CMTM1	0.781±0.038	0.472±0.062	0.000168131	0.0471234	16	Island	-0.309	FALSE
cg19504245	TNNT1	0.261±0.019	0.415±0.034	0.000169097	0.0472831	19	0	0.154	HYPER
cg14066857	SAMD12	0.041±0.003	0.028±0.002	0.000169162	0.0472831	8	Island	-0.013	FALSE
cg22982528	BRWD1	0.086±0.002	0.076±0.002	0.000169257	0.0472831	21	Island	-0.01	FALSE
cg11463444	KIF17	0.56±0.026	0.701±0.019	0.000170247	0.0474228	1	0	0.141	HYPER
cg03718736	HDDC2	0.88±0.008	0.447±0.104	0.000170249	0.0474228	6	N_Shore	-0.433	FALSE
cg03160342	FBXW9	0.118±0.002	0.103±0.003	0.000170381	0.0474228	19	Island	-0.015	FALSE
cg17049318	0	0.693±0.062	0.334±0.064	0.000170391	0.0474228	16	0	-0.359	FALSE
cg18523979	IQSEC1	0.149±0.006	0.119±0.005	0.000170455	0.0474228	3	Island	-0.03	FALSE
cg05568234	0	0.711±0.007	0.752±0.007	0.000170608	0.0474264	8	0	0.041	HYPER
cg10113960	0	0.764±0.007	0.8±0.005	0.00017111	0.0475271	20	S_Shore	0.036	HYPER
cg03381367	TBC1D3P1-DHX40P1	0.702±0.012	0.633±0.01	0.000171931	0.0477161	17	0	-0.069	FALSE
cg25757416	KCTD1	0.752±0.007	0.792±0.007	0.000172198	0.0477511	18	0	0.04	HYPER
cg07283582	CCDC46	0.685±0.019	0.554±0.024	0.000172729	0.0478342	17	0	-0.131	FALSE
cg14678622	0	0.728±0.009	0.654±0.017	0.000172866	0.0478342	18	S_Shelf	-0.074	FALSE
cg18488631	MTA3	0.036±0.002	0.027±0.001	0.000173141	0.0478342	2	Island	-0.009	FALSE
cg25852941	DNAJC21	0.142±0.01	0.195±0.008	0.00017316	0.0478342	5	N_Shore	0.053	HYPER
cg17542710	SEC24B	0.716±0.716	0.802±0.013	0.000173296	0.0478342	4	0	0.086	HYPER
cg07349793	0	0.672±0.013	0.6±0.01	0.000173594	0.0478342	12	0	-0.072	FALSE
cg17583449	WNT11	0.156±0.156	0.136±0.005	0.000173657	0.0478342	11	Island	-0.02	FALSE
cg10236778	0	0.808±0.007	0.853±0.007	0.000173765	0.0478342	2	0	0.045	HYPER
cg12929678	CD226	0.666±0.01	0.561±0.023	0.000174019	0.0478597	18	0	-0.105	FALSE
cg24317935	ZCCHC17	0.46±0.006	0.432±0.004	0.00017432	0.0478597	1	Island	-0.028	FALSE
cg20774722	ALDH3A2	0.099±0.005	0.077±0.003	0.000174384	0.0478597	17	Island	-0.022	FALSE
cg21886042	0	0.69±0.006	0.734±0.009	0.000174421	0.0478597	13	0	0.044	HYPER
cg25676166	0	0.451±0.022	0.587±0.026	0.000175603	0.0480174	6	0	0.136	HYPER
cg06941635	44812	0.687±0.013	0.609±0.012	0.000175762	0.0480174	5	S_Shore	-0.078	FALSE
cg25909125	0	0.175±0.005	0.207±0.006	0.000175801	0.0480174	7	0	0.032	HYPER
cg20540904	0	0.685±0.012	0.621±0.01	0.000176039	0.0480174	15	0	-0.064	FALSE
cg03449867	OCA2	0.337±0.078	0.75±0.053	0.000176098	0.0480174	15	0	0.413	HYPER
cg06536283	BAHD1	0.653±0.014	0.355±0.07	0.000176173	0.0480174	15	N_Shelf	-0.298	FALSE
cg24951781	44812	0.575±0.018	0.355±0.053	0.000176188	0.0480174	5	S_Shore	-0.22	FALSE
cg22598233	POLRMT	0.109±0.005	0.083±0.004	0.000176268	0.0480174	19	Island	-0.026	FALSE
cg07882382	TSEN2	0.077±0.003	0.059±0.003	0.000176409	0.0480174	3	Island	-0.018	FALSE
cg04048725	0	0.862±0.011	0.915±0.006	0.000176628	0.0480202	15	0	0.053	HYPER
cg14709449	RIC3	0.662±0.005	0.694±0.006	0.000176812	0.0480202	11	N_Shelf	0.032	HYPER
cg24575638	0	0.908±0.004	0.93±0.003	0.000176844	0.0480202	4	0	0.022	HYPER
cg14480249	DOK7	0.086±0.006	0.121±0.006	0.000177332	0.048082	4	S_Shore	0.035	HYPER
cg04737361	BARD1	0.111±0.007	0.074±0.006	0.000177354	0.048082	2	Island	-0.037	FALSE
cg25715539	0	0.732±0.008	0.774±0.006	0.000177676	0.0481085	21	0	0.042	HYPER
cg22237459	RASSF5	0.038±0.003	0.023±0.002	0.000177741	0.0481085	1	Island	-0.015	FALSE
cg05734877	CARS2	0.925±0.003	0.945±0.003	0.000177877	0.0481085	13	N_Shore	0.02	HYPER
cg22757977	0	0.792±0.007	0.826±0.005	0.000178484	0.0482308	19	N_Shelf	0.034	HYPER
cg16089242	0	0.57±0.01	0.622±0.007	0.000178726	0.0482308	15	Island	0.052	HYPER
cg20870372	UBAC2	0.706±0.011	0.761±0.008	0.000178755	0.0482308	13	0	0.055	HYPER
cg14228592	SLC39A4	0.234±0.034	0.438±0.032	0.000179015	0.0482627	8	Island	0.204	HYPER
cg13491731	0	0.521±0.014	0.623±0.019	0.000180131	0.0485251	14	N_Shelf	0.102	HYPER
cg04659396	0	0.835±0.005	0.86±0.003	0.000181006	0.0486889	5	0	0.025	HYPER
cg21149775	PTGER4	0.016±0.001	0.01±0.001	0.000181026	0.0486889	5	Island	-0.006	FALSE
cg23129217	0	0.557±0.006	0.589±0.005	0.000181879	0.0487111	12	S_Shore	0.032	HYPER
cg16186135	OTOP1	0.669±0.007	0.721±0.011	0.000182157	0.0487111	4	0	0.052	HYPER
cg24752582	PQLC1	0.915±0.003	0.93±0.002	0.000182172	0.0487111	18	Island	0.015	HYPER
cg06497190	DLGAP4-AS1	0.63±0.022	0.749±0.016	0.000182195	0.0487111	20	0	0.119	HYPER
cg25402685	THSD1	0.006±0.001	0.002±0.001	0.000182317	0.0487111	13	Island	-0.004	FALSE
cg00033102	ATPIF1	0.377±0.005	0.412±0.006	0.000182444	0.0487111	1	N_Shore	0.035	HYPER
cg06506077	LARGE	0.122±0.006	0.085±0.006	0.000182484	0.0487111	22	N_Shore	-0.037	FALSE
cg07192082	0	0.564±0.014	0.45±0.023	0.000182536	0.0487111	14	0	-0.114	FALSE
cg13709487	0	0.198±0.012	0.305±0.022	0.000182718	0.0487111	3	0	0.107	HYPER
cg25084108	NPAS3	0.651±0.004	0.683±0.007	0.000182973	0.0487111	14	0	0.032	HYPER
cg16244155	LOC100130522	0.281±0.017	0.361±0.009	0.000183672	0.0488589	18	Island	0.08	HYPER
cg11826869	0	0.658±0.026	0.804±0.021	0.00018401	0.0489106	9	Island	0.146	HYPER
cg23862978	0	0.742±0.013	0.812±0.011	0.000184971	0.0491276	18	Island	0.07	HYPER
cg23725888	TRAPPC2L	0.584±0.015	0.689±0.022	0.000185718	0.0492489	16	S_Shelf	0.105	HYPER
cg02194714	NXN	0.886±0.005	0.92±0.007	0.000186126	0.0493172	17	0	0.034	HYPER
cg03645661	SMAGP	0.257±0.028	0.488±0.047	0.000186266	0.0493172	12	0	0.231	HYPER
cg19754408	0	0.84±0.003	0.863±0.005	0.000187142	0.0495078	5	0	0.023	HYPER
cg10220391	ARHGAP26	0.416±0.018	0.519±0.015	0.000187277	0.0495078	5	0	0.103	HYPER
cg24961970	MYO1H	0.59±0.013	0.659±0.012	0.000187552	0.049542	12	0	0.069	HYPER
cg25735398	DIRAS1	0.935±0.005	0.956±0.002	0.000188048	0.0495959	19	Island	0.021	HYPER
cg02863943	ZNF28	0.359±0.287	0.762±0.234	0.000188364	0.0496406	19	0	0.403	HYPER
cg15462017	0	0.66±0.03	0.401±0.058	0.000188865	0.0497341	10	0	-0.259	FALSE
cg16624210	TPPP	0.179±0.015	0.268±0.016	0.000189098	0.0497568	5	S_Shelf	0.089	HYPER
cg11760700	HIST1H3B	0.038±0.003	0.021±0.002	0.000189573	0.0498434	6	Island	-0.017	FALSE
cg22816218	RIPK1	0.831±0.007	0.772±0.014	0.000190479	0.0498806	6	Island	-0.059	FALSE
cg09116618	0	0.613±0.011	0.526±0.017	0.000190481	0.0498806	6	0	-0.087	FALSE
cg19710238	0	0.493±0.011	0.42±0.015	0.000190741	0.0498806	2	0	-0.073	FALSE
cg16701155	0	0.05±0.003	0.033±0.002	0.000190856	0.0498806	1	Island	-0.017	FALSE
cg15167646	NXPH3	0.074±0.002	0.059±0.003	0.000190869	0.0498806	17	Island	-0.015	FALSE
cg16515087	SULT4A1	0.518±0.022	0.652±0.025	0.000190925	0.0498806	22	0	0.134	HYPER
cg04745703	SLC25A25	0.784±0.005	0.833±0.011	0.000191037	0.0498806	9	0	0.049	HYPER
cg18963425	RAB6C	0.619±0.025	0.503±0.013	0.00019132	0.0499025	2	S_Shore	-0.116	FALSE
cg16357669	ERC1	0.807±0.039	0.466±0.077	0.000191414	0.0499025	12	0	-0.341	FALSE
cg05344026	LRRC34	0.152±0.009	0.232±0.017	0.000191932	0.0499598	3	S_Shore	0.08	HYPER
cg15059225	0	0.458±0.014	0.537±0.014	0.000191991	0.0499598	6	0	0.079	HYPER
cg21358343	RGL2	0.883±0.006	0.913±0.004	0.000192217	0.0499598	6	N_Shelf	0.03	HYPER
cg22949188	NDUFV1	0.848±0.005	0.878±0.006	0.000192222	0.0499598	11	S_Shelf	0.03	HYPER
cg21778229	0	0.774±0.006	0.814±0.008	0.000192446	0.0499797	4	0	0.04	HYPER

## Sheet: Sheet1
Table S7- Non obesity related DMRs between NW and OW/OB children
Target	Gene name	EA mean ± SEM	AA mean ± SEM	p-value	Q-value	Chromosome number	Cpg location
HYPERMETHYLATED
cg10978613	0	0.225±0.056	0.788±0.039	6.56224e-09	0.000743059	8	0
cg01045132	CNN1	0.17±0.011	0.33±0.018	1.43941e-08	0.00100986	19	0
cg13170468	0	0.25±0.018	0.558±0.037	1.57727e-08	0.00100986	11	0
cg08270491	KIAA0196	0.59±0.026	0.823±0.015	2.00969e-08	0.00100986	8	N_Shelf
cg14615128	GRID2IP	0.286±0.053	0.756±0.034	2.08098e-08	0.00100986	7	N_Shore
cg26057976	0	0.179±0.013	0.328±0.016	2.85623e-08	0.00101705	20	0
cg18031861	0	0.624±0.624	0.761±0.01	3.00176e-08	0.00101705	13	0
cg06561607	SMYD3	0.401±0.034	0.726±0.031	1.14063e-07	0.00186204	1	0
cg25548477	COL23A1	0.523±0.012	0.627±0.01	1.19513e-07	0.00186204	5	0
cg10907896	ASB1	0.32±0.016	0.503±0.022	1.49976e-07	0.00186204	2	N_Shore
cg21070081	0	0.307±0.051	0.73±0.038	1.56554e-07	0.00186204	5	0
cg14128973	CNN1	0.139±0.006	0.22±0.01	1.68006e-07	0.00186204	19	0
cg11928630	PAK4	0.722±0.012	0.818±0.008	1.69926e-07	0.00186204	19	0
cg17169510	0	0.807±0.007	0.869±0.006	2.39759e-07	0.00206816	1	0
cg02284273	FRMD4A	0.676±0.016	0.826±0.016	2.47522e-07	0.00206816	10	0
cg18457375	RNPS1	0.659±0.008	0.769±0.015	2.52532e-07	0.00206816	16	S_Shore
cg13363575	0	0.538±0.029	0.793±0.024	2.66023e-07	0.00210157	2	0
cg15181598	0	0.147±0.008	0.227±0.01	2.90511e-07	0.00222459	7	Island
cg24818238	SRMS	0.426±0.007	0.539±0.017	2.94693e-07	0.00222459	20	Island
cg14927461	0	0.456±0.027	0.66±0.016	3.01879e-07	0.00222929	11	0
cg05913921	SMYD3	0.525±0.016	0.659±0.012	3.12231e-07	0.00225668	1	0
cg15491432	TBC1D19	0.077±0.005	0.183±0.017	3.40419e-07	0.00235999	4	N_Shore
cg11704667	ACOX3	0.059±0.008	0.133±0.008	3.50518e-07	0.0023814	4	0
cg13027544	BRD9	0.9±0.005	0.944±0.004	4.75821e-07	0.00299324	5	N_Shelf
cg12074150	0	0.287±0.088	0.874±0.006	5.22513e-07	0.00310442	2	0
cg20618087	ZBED4	0.515±0.027	0.761±0.03	5.37861e-07	0.00310442	22	Island
cg06618474	CRIP1	0.328±0.005	0.408±0.012	5.71908e-07	0.00315928	14	N_Shore
cg11089122	0	0.534±0.02	0.677±0.01	5.84064e-07	0.00315928	1	0
cg18339359	SLC25A37	0.401±0.08	0.912±0.014	6.37924e-07	0.00323997	8	0
cg00956193	0	0.654±0.019	0.833±0.021	6.49938e-07	0.0032468	15	0
cg08152055	PDZRN3	0.463±0.011	0.615±0.022	7.56128e-07	0.00358386	3	0
cg14522790	TACC2	0.716±0.011	0.806±0.01	8.19333e-07	0.00366217	10	0
cg17171259	ROR1	0.184±0.054	0.7±0.068	8.53496e-07	0.00373618	1	0
cg07347128	0	0.117±0.016	0.304±0.026	8.61321e-07	0.00373618	12	0
cg02072300	MAN1C1	0.205±0.008	0.371±0.026	8.68885e-07	0.00373618	1	0
cg17904233	ASB1	0.157±0.157	0.267±0.011	9.34596e-07	0.0037913	2	S_Shore
cg13766560	LAMC3	0.592±0.007	0.656±0.008	9.37509e-07	0.0037913	9	N_Shelf
cg20045672	TBC1D19	0.155±0.007	0.31±0.026	9.87574e-07	0.00394678	4	N_Shore
cg09924998	VPS33A	0.322±0.008	0.402±0.01	1.03412e-06	0.0039815	12	S_Shore
cg17747265	0	0.249±0.249	0.411±0.015	1.0425e-06	0.0039815	1	Island
cg22732361	CST13P	0.244±0.022	0.415±0.018	1.10673e-06	0.00408644	20	0
cg19684894	CFAP74	0.144±0.016	0.28±0.017	1.18648e-06	0.00424257	1	Island
cg10914143	MIR548W	0.378±0.009	0.493±0.017	1.26921e-06	0.00443612	17	0
cg07378556	0	0.701±0.007	0.767±0.008	1.45236e-06	0.00467253	5	0
cg26333618	0	0.513±0.009	0.605±0.014	1.53779e-06	0.00468796	12	0
cg25912474	0	0.259±0.016	0.391±0.017	1.63637e-06	0.00479354	4	0
cg18984499	RPL26	0.026±0.002	0.106±0.014	1.68561e-06	0.00489401	17	N_Shore
cg16952973	0	0.491±0.008	0.615±0.021	1.71377e-06	0.00493359	12	0
cg24122814	SRMS	0.641±0.016	0.765±0.016	2.1567e-06	0.00572364	20	Island
cg09165964	SCAMP5	0.013±0.001	0.024±0.001	2.1964e-06	0.00575639	15	Island
cg11035303	ANO10	0.033±0.002	0.408±0.066	2.20293e-06	0.00575639	3	0
cg07442408	0	0.121±0.013	0.27±0.022	2.2499e-06	0.00583424	16	0
cg03300700	0	0.614±0.008	0.697±0.012	2.29266e-06	0.00588205	6	0
cg25852052	0	0.853±0.004	0.885±0.004	2.35181e-06	0.00588205	6	0
cg22509179	RUNX3	0.718±0.014	0.823±0.012	2.35491e-06	0.00588205	1	Island
cg20779686	BNC2	0.74±0.028	0.917±0.014	2.54907e-06	0.00629573	9	0
cg11108991	KCNMB3	0.617±0.011	0.696±0.007	2.69763e-06	0.00654556	3	0
cg17996401	0	0.197±0.197	0.275±0.011	2.76021e-06	0.0066499	7	0
cg25558737	DDB1	0.813±0.005	0.857±0.006	2.84011e-06	0.00674671	11	0
cg17815800	0	0.699±0.699	0.74±0.005	2.8828e-06	0.00680056	1	0
cg16417977	PIK3CD-AS2	0.458±0.011	0.547±0.011	3.14071e-06	0.00708244	1	0
cg11897689	FMOD	0.164±0.015	0.366±0.033	3.15314e-06	0.00708244	1	0
cg09231171	0	0.133±0.008	0.257±0.02	3.15633e-06	0.00708244	16	0
cg22809682	AXIN2	0.216±0.041	0.493±0.029	3.16909e-06	0.00708244	17	0
cg19338921	PCMTD1	0.767±0.008	0.823±0.007	3.24987e-06	0.00708687	8	N_Shelf
cg25592314	0	0.195±0.015	0.353±0.025	3.25452e-06	0.00708687	16	0
cg24055178	0	0.243±0.009	0.354±0.018	3.33119e-06	0.00711695	10	N_Shelf
cg17196675	0	0.376±0.008	0.451±0.012	3.46801e-06	0.00731723	10	0
cg06745364	0	0.718±0.014	0.814±0.01	3.9035e-06	0.00799192	22	0
cg04076461	DCUN1D4	0.689±0.015	0.785±0.008	3.94164e-06	0.00800829	4	0
cg21339555	0	0.817±0.005	0.854±0.005	3.96805e-06	0.00800829	15	0
cg21416600	PAX7	0.38±0.008	0.452±0.011	4.20033e-06	0.00808254	1	0
cg25484712	AGAP3	0.956±0.001	0.967±0.002	4.21514e-06	0.00808254	7	0
cg04515524	PLVAP	0.126±0.04	0.578±0.071	4.32166e-06	0.00808393	19	S_Shore
cg24996315	0	0.398±0.011	0.534±0.023	4.41143e-06	0.00808393	11	0
cg15753593	0	0.68±0.006	0.723±0.006	4.42489e-06	0.00808393	2	0
cg11902406	0	0.464±0.007	0.533±0.01	4.45441e-06	0.00808393	4	0
cg09179277	LRRTM3	0.202±0.013	0.322±0.017	4.47926e-06	0.00808393	10	0
cg15904130	SLC22A18AS	0.793±0.003	0.812±0.002	4.47931e-06	0.00808393	11	N_Shore
cg00934521	FAM46A	0.329±0.061	0.807±0.059	4.6552e-06	0.00817194	6	N_Shelf
cg03062822	FMOD	0.219±0.018	0.399±0.027	4.80275e-06	0.00832005	1	0
cg21207694	SHC4	0.728±0.006	0.78±0.008	4.82503e-06	0.00832005	15	0
cg12097634	MINOS1-NBL1	0.478±0.009	0.588±0.018	4.8766e-06	0.00832447	1	0
cg04049787	0	0.247±0.081	0.772±0.044	5.01185e-06	0.00851125	2	0
cg06653140	SKP2	0.105±0.031	0.451±0.055	5.42055e-06	0.00870795	5	0
cg22705746	FMOD	0.185±0.021	0.381±0.03	5.42252e-06	0.00870795	1	0
cg25594515	IRF2	0.324±0.019	0.473±0.021	5.4345e-06	0.00870795	4	0
cg04148237	0	0.698±0.017	0.821±0.014	5.46074e-06	0.00870892	22	0
cg17568606	0	0.591±0.591	0.707±0.014	5.48935e-06	0.00871325	1	0
cg24044707	0	0.402±0.01	0.5±0.016	5.54221e-06	0.00871559	14	0
cg20776169	XRCC4	0.043±0.002	0.058±0.002	5.9846e-06	0.00907569	5	Island
cg01580782	0	0.669±0.012	0.755±0.009	6.04273e-06	0.00912311	5	S_Shore
cg24284539	CCDC3	0.306±0.061	0.656±0.023	6.21949e-06	0.00928697	10	0
cg11266396	0	0.127±0.048	0.585±0.069	6.27954e-06	0.00928697	7	0
cg26109017	KLHL29	0.614±0.006	0.668±0.008	6.49227e-06	0.00952314	2	0
cg11942930	0	0.092±0.011	0.283±0.034	6.64161e-06	0.00964162	22	N_Shelf
cg06908202	OPCML	0.554±0.011	0.634±0.009	6.70214e-06	0.00965486	11	0
cg09157251	SHANK2	0.35±0.068	0.738±0.011	6.73134e-06	0.00965486	11	0
cg25742326	PLEKHN1	0.215±0.016	0.35±0.02	6.86191e-06	0.00971239	1	Island
cg17793372	SRMS	0.606±0.606	0.675±0.007	7.57959e-06	0.0102991	20	Island
cg21371809	FRMD4A	0.311±0.013	0.401±0.012	8.06119e-06	0.0108635	10	0
cg04316580	KLHL31	0.634±0.015	0.763±0.019	8.1728e-06	0.0109302	6	0
cg21435328	SORCS2	0.479±0.015	0.568±0.009	8.41152e-06	0.0110847	4	0
cg25978993	0	0.322±0.013	0.432±0.017	8.52107e-06	0.011176	7	0
cg21089380	FMOD	0.214±0.017	0.36±0.023	8.82647e-06	0.0113573	1	0
cg16319859	0	0.573±0.006	0.635±0.011	9.00087e-06	0.011538	3	0
cg21964928	0	0.405±0.021	0.567±0.023	9.11269e-06	0.0115475	5	Island
cg25075347	EYA4	0.55±0.019	0.666±0.012	9.15133e-06	0.0115475	6	0
cg13007589	ITGA8	0.637±0.013	0.737±0.013	9.17825e-06	0.0115475	10	0
cg11409361	ABR	0.816±0.016	0.908±0.005	9.39087e-06	0.0117605	17	0
cg24073674	KIAA2012	0.349±0.023	0.49±0.014	9.41678e-06	0.0117605	2	0
cg00419474	KANK1	0.692±0.012	0.77±0.007	9.54276e-06	0.0118309	9	0
cg04257913	KIF26A	0.674±0.016	0.773±0.008	9.76287e-06	0.0119725	14	Island
cg01357853	0	0.43±0.023	0.596±0.021	9.79797e-06	0.0119725	2	0
cg00083583	LILRB4	0.777±0.005	0.82±0.006	9.99014e-06	0.0120341	19	0
cg16289210	FMOD	0.277±0.024	0.462±0.028	1.02471e-05	0.0123001	1	0
cg24661236	PI16	0.363±0.016	0.48±0.016	1.05647e-05	0.0124629	6	Island
cg07655261	NANOG	0.639±0.029	0.82±0.018	1.0852e-05	0.0125388	12	0
cg17091818	EFCAB2	0.336±0.011	0.421±0.013	1.11227e-05	0.0127853	1	0
cg12870014	ANKRD13A	0.465±0.028	0.702±0.036	1.12705e-05	0.0128045	12	0
cg22500728	SNX31	0.128±0.007	0.199±0.013	1.18607e-05	0.0131668	8	0
cg25731395	PLCB1	0.604±0.019	0.756±0.024	1.20404e-05	0.0132387	20	0
cg13802583	RIMBP2	0.673±0.008	0.755±0.013	1.21192e-05	0.0132715	12	0
cg09301086	COLEC11	0.918±0.006	0.957±0.005	1.21642e-05	0.0132715	2	Island
cg15247100	QSOX1	0.767±0.006	0.81±0.006	1.25322e-05	0.0134652	1	N_Shore
cg03555502	0	0.098±0.006	0.146±0.007	1.275e-05	0.0134652	14	0
cg01997813	0	0.527±0.016	0.644±0.016	1.31217e-05	0.0136388	2	Island
cg22807508	0	0.695±0.008	0.763±0.011	1.33683e-05	0.0137907	17	0
cg06809923	0	0.626±0.023	0.801±0.024	1.34086e-05	0.0137907	6	0
cg01584094	0	0.352±0.023	0.532±0.026	1.34868e-05	0.0137907	21	0
cg26711638	SLC6A19	0.447±0.012	0.54±0.015	1.35177e-05	0.0137907	5	N_Shore
cg07919760	0	0.64±0.017	0.751±0.013	1.35188e-05	0.0137907	1	0
cg08344422	FAM196A	0.171±0.014	0.301±0.021	1.36773e-05	0.0139106	10	0
cg15300101	PTS	0.192±0.017	0.331±0.023	1.40383e-05	0.0141332	11	N_Shore
cg06746449	0	0.32±0.076	0.763±0.034	1.40668e-05	0.0141332	12	0
cg11240908	SLMO2	0.173±0.01	0.293±0.021	1.43353e-05	0.0142496	20	N_Shore
cg01739509	FMOD	0.359±0.015	0.508±0.025	1.53641e-05	0.0148746	1	0
cg04115878	0	0.552±0.014	0.652±0.013	1.57797e-05	0.015015	12	N_Shore
cg23276120	MEGF11	0.341±0.01	0.437±0.017	1.58254e-05	0.0150163	15	N_Shore
cg03396347	0	0.486±0.026	0.668±0.023	1.58937e-05	0.0150392	1	Island
cg13071082	ASTN2	0.523±0.024	0.673±0.016	1.60557e-05	0.0151144	9	0
cg03781663	AHNAK	0.164±0.013	0.413±0.048	1.66292e-05	0.0153654	11	0
cg04142017	SLC1A7	0.883±0.005	0.919±0.005	1.66456e-05	0.0153654	1	Island
cg11559014	0	0.545±0.012	0.643±0.015	1.70654e-05	0.0156677	18	0
cg14187619	ASB1	0.746±0.017	0.839±0.006	1.73154e-05	0.0158545	2	N_Shore
cg19843426	PARD6G-AS1	0.524±0.053	0.853±0.04	1.75008e-05	0.0159087	18	0
cg01895008	KLHL41	0.835±0.003	0.861±0.004	1.76082e-05	0.0159087	2	0
cg06132400	0	0.202±0.014	0.305±0.015	1.76399e-05	0.0159087	7	Island
cg00985040	0	0.644±0.011	0.721±0.011	1.80741e-05	0.0162301	6	0
cg13268971	SMYD3	0.752±0.011	0.828±0.01	1.82239e-05	0.0162483	1	0
cg21243143	0	0.763±0.005	0.795±0.004	1.83298e-05	0.0162866	7	S_Shore
cg15086892	0	0.63±0.007	0.678±0.007	1.87641e-05	0.0165562	21	N_Shore
cg12954927	FAR2	0.776±0.006	0.814±0.005	1.91236e-05	0.0167429	12	0
cg16115627	DPP6	0.347±0.029	0.528±0.023	1.93712e-05	0.0169161	7	Island
cg25013753	ARHGAP22	0.286±0.074	0.723±0.049	1.94533e-05	0.0169442	10	N_Shelf
cg15634717	0	0.576±0.015	0.679±0.015	1.95528e-05	0.0169873	2	0
cg22648556	0	0.756±0.009	0.81±0.007	1.98015e-05	0.0171158	4	0
cg22777560	GMCL1L	0.424±0.079	0.826±0.013	1.98636e-05	0.0171259	5	N_Shore
cg07863416	ZNF710	0.372±0.017	0.505±0.02	2.04533e-05	0.0173806	15	0
cg10766725	ZFYVE28	0.858±0.007	0.901±0.004	2.05247e-05	0.0173806	4	N_Shore
cg06234182	AP1B1P1	0.725±0.004	0.76±0.005	2.06361e-05	0.0173806	22	0
cg06181670	FGA	0.676±0.007	0.725±0.007	2.06548e-05	0.0173806	4	0
cg02814135	0	0.485±0.194	0.794±0.139	2.0742e-05	0.0173806	11	0
cg09207591	0	0.101±0.008	0.201±0.018	2.13773e-05	0.0176686	5	S_Shelf
cg16202259	KIF26A	0.588±0.075	0.962±0.004	2.17258e-05	0.0178697	14	Island
cg16203592	TMEM154	0.448±0.046	0.744±0.041	2.19844e-05	0.0179703	4	0
cg01056242	GPR133	0.774±0.017	0.883±0.013	2.20742e-05	0.0179703	12	N_Shore
cg16526636	0	0.746±0.006	0.781±0.004	2.21658e-05	0.0179703	15	0
cg22785391	LINC01164	0.866±0.006	0.902±0.004	2.23666e-05	0.0179703	10	0
cg21530621	0	0.408±0.006	0.454±0.008	2.27365e-05	0.0180879	10	0
cg01398856	DHX58	0.114±0.011	0.201±0.013	2.29734e-05	0.0181896	17	0
cg18854424	0	0.745±0.005	0.778±0.004	2.30249e-05	0.0181896	1	0
cg22996768	0	0.061±0.008	0.405±0.074	2.31649e-05	0.0182577	19	S_Shore
cg19377230	0	0.757±0.02	0.872±0.012	2.32733e-05	0.0182908	2	S_Shore
cg23439917	NFATC1	0.754±0.007	0.796±0.006	2.38061e-05	0.0184987	18	Island
cg17624832	NXN	0.928±0.928	0.95±0.002	2.40022e-05	0.0184987	17	0
cg09178366	0	0.059±0.003	0.092±0.006	2.53968e-05	0.0191288	19	0
cg11652343	0	0.453±0.014	0.547±0.013	2.55254e-05	0.0191338	9	0
cg08078742	LINC00507	0.28±0.01	0.353±0.011	2.5572e-05	0.0191338	12	0
cg06710071	44621	0.44±0.021	0.565±0.012	2.61288e-05	0.0193796	4	0
cg16053984	0	0.261±0.009	0.322±0.009	2.62199e-05	0.0194049	12	0
cg12974312	PCMTD1	0.013±0.002	0.028±0.002	2.65259e-05	0.0195066	8	Island
cg12031275	0	0.2±0.038	0.592±0.071	2.65296e-05	0.0195066	15	N_Shore
cg25308662	KCNG2	0.753±0.017	0.853±0.012	2.68178e-05	0.0195913	18	Island
cg23306755	0	0.768±0.008	0.82±0.008	2.71855e-05	0.0197749	2	0
cg21330207	ZADH2	0.108±0.02	0.273±0.029	2.75896e-05	0.019943	18	Island
cg20993764	0	0.394±0.009	0.463±0.012	2.78024e-05	0.019943	7	0
cg14798706	CTXN2	0.289±0.013	0.371±0.011	2.83058e-05	0.0201759	15	0
cg14555881	0	0.351±0.062	0.714±0.044	2.89704e-05	0.0205452	21	0
cg01302562	RIMBP2	0.56±0.014	0.672±0.018	2.99256e-05	0.0210034	12	0
cg00263240	0	0.687±0.016	0.784±0.011	3.10018e-05	0.0214998	2	S_Shore
cg02010852	CRB2	0.559±0.01	0.631±0.01	3.10882e-05	0.0214998	9	0
cg11914824	FMOD	0.325±0.022	0.487±0.025	3.17282e-05	0.0215939	1	0
cg18621232	NKAIN1	0.443±0.041	0.689±0.033	3.17817e-05	0.0215939	1	0
cg13653328	ABLIM3	0.447±0.073	0.843±0.03	3.1784e-05	0.0215939	5	N_Shore
cg22425359	0	0.847±0.01	0.902±0.005	3.26556e-05	0.02201	5	0
cg06452681	USP17	0.678±0.006	0.72±0.006	3.34026e-05	0.0224421	4	0
cg14073986	SLMO2	0.049±0.003	0.109±0.012	3.3717e-05	0.022559	20	Island
cg05927579	KCNK15	0.674±0.019	0.785±0.011	3.40212e-05	0.0227051	20	Island
cg13820391	0	0.42±0.02	0.55±0.017	3.47073e-05	0.0230042	11	0
cg24320065	MAL2	0.71±0.006	0.747±0.005	3.48307e-05	0.0230042	8	0
cg03764585	FMOD	0.211±0.014	0.308±0.014	3.5384e-05	0.0232464	1	0
cg20192814	0	0.673±0.024	0.82±0.021	3.55377e-05	0.0232464	13	0
cg07792719	0	0.894±0.004	0.916±0.002	3.5967e-05	0.0234059	16	0
cg25301532	KCNK15	0.501±0.023	0.685±0.033	3.62395e-05	0.0234528	20	Island
cg17047571	ARAP2	0.795±0.005	0.83±0.006	3.64347e-05	0.0234838	4	S_Shore
cg03562366	0	0.594±0.016	0.698±0.013	3.65015e-05	0.0234838	6	0
cg00134602	0	0.465±0.009	0.528±0.009	3.70316e-05	0.0237098	3	N_Shore
cg17920058	TCF7	0.703±0.703	0.75±0.007	3.70621e-05	0.0237098	5	0
cg24973864	0	0.796±0.006	0.836±0.006	3.72082e-05	0.0237585	5	S_Shore
cg21771140	0	0.158±0.015	0.249±0.013	3.75886e-05	0.0238574	8	0
cg23771661	B3GNT3	0.291±0.016	0.396±0.016	3.77725e-05	0.0238574	19	N_Shore
cg07511721	SLC29A4	0.321±0.012	0.403±0.012	3.78633e-05	0.0238574	7	N_Shore
cg13688912	0	0.696±0.008	0.752±0.008	3.79398e-05	0.0238574	4	S_Shelf
cg16608252	SEMA3D	0.805±0.006	0.844±0.006	3.80284e-05	0.0238574	7	0
cg22228044	0	0.064±0.003	0.097±0.006	3.80653e-05	0.0238574	4	0
cg18000391	PLEC1	0.624±0.624	0.857±0.031	3.83326e-05	0.0239805	8	Island
cg08059402	ATP13A3	0.793±0.007	0.845±0.008	3.8403e-05	0.0239805	3	0
cg19604703	0	0.818±0.008	0.865±0.006	3.91653e-05	0.024367	4	S_Shelf
cg08155325	PCDHGA4	0.469±0.014	0.569±0.015	3.99276e-05	0.0246102	5	N_Shore
cg25984701	INTS6	0.711±0.009	0.766±0.008	4.00031e-05	0.0246102	13	0
cg14737079	LOC101928891	0.391±0.073	0.776±0.038	4.01545e-05	0.0246102	22	N_Shore
cg13071508	0	0.665±0.025	0.842±0.026	4.01595e-05	0.0246102	1	0
cg21625762	0	0.406±0.022	0.541±0.02	4.02563e-05	0.0246102	16	0
cg15794987	0	0.314±0.097	0.813±0.043	4.03532e-05	0.0246102	8	0
cg15398841	PF4	0.381±0.019	0.516±0.022	4.13269e-05	0.0250243	4	Island
cg13232075	0	0.298±0.075	0.739±0.05	4.17062e-05	0.0252091	1	0
cg04198912	MFSD4	0.772±0.004	0.816±0.008	4.19133e-05	0.0252892	1	N_Shore
cg09084244	CDK2AP1	0.363±0.073	0.778±0.042	4.23255e-05	0.0254476	12	S_Shore
cg20201030	AAMDC	0.466±0.007	0.517±0.009	4.26238e-05	0.0255799	11	0
cg12852742	0	0.689±0.014	0.773±0.01	4.29383e-05	0.0256096	6	0
cg06029588	0	0.413±0.013	0.52±0.019	4.30518e-05	0.0256096	1	0
cg16884555	0	0.734±0.006	0.779±0.008	4.33521e-05	0.0256096	7	Island
cg21560722	SBF2	0.341±0.064	0.701±0.045	4.34242e-05	0.0256096	11	0
cg01878807	DHRS4	0.346±0.022	0.498±0.023	4.39824e-05	0.0257363	14	N_Shore
cg17898840	GFRA1	0.755±0.755	0.796±0.008	4.40312e-05	0.0257363	10	0
cg18046575	0	0.216±0.216	0.335±0.021	4.41052e-05	0.0257363	13	0
cg00986742	LOC400794	0.242±0.011	0.324±0.013	4.41694e-05	0.0257363	1	0
cg17520159	KCNMB3	0.626±0.626	0.753±0.019	4.46419e-05	0.0258784	3	N_Shore
cg03467180	NUMB	0.398±0.025	0.55±0.02	4.47996e-05	0.0259256	14	0
cg21035639	0	0.63±0.023	0.75±0.013	4.55667e-05	0.0262243	8	0
cg16986928	0	0.82±0.005	0.855±0.006	4.56106e-05	0.0262243	2	S_Shelf
cg05865665	TCTE1	0.32±0.011	0.435±0.022	4.56246e-05	0.0262243	6	N_Shore
cg26714915	SPTBN4	0.575±0.007	0.616±0.006	4.57878e-05	0.0262737	19	S_Shelf
cg17001032	0	0.565±0.005	0.596±0.004	4.67167e-05	0.0266267	1	0
cg03971879	RAI14	0.835±0.003	0.855±0.003	4.73241e-05	0.0267082	5	0
cg08002427	DNAH9	0.412±0.061	0.75±0.034	4.76117e-05	0.0268218	17	S_Shore
cg05713954	0	0.185±0.009	0.29±0.02	4.77336e-05	0.026846	16	0
cg00848471	EEFSEC	0.815±0.004	0.838±0.003	4.81943e-05	0.0270603	3	0
cg20622087	JAZF1	0.791±0.008	0.849±0.01	4.84307e-05	0.0271481	7	S_Shore
cg00417638	0	0.309±0.073	0.684±0.022	4.87149e-05	0.0272353	5	0
cg13885829	0	0.192±0.047	0.512±0.048	4.87464e-05	0.0272353	1	0
cg05972386	GTF2A1L	0.731±0.01	0.801±0.011	4.96662e-05	0.0275228	2	Island
cg17710986	CHSY1	0.654±0.654	0.722±0.012	5.01288e-05	0.0277339	15	0
cg07635485	GPR133	0.622±0.022	0.756±0.017	5.09323e-05	0.0279819	12	N_Shore
cg12868352	0	0.909±0.004	0.933±0.003	5.12205e-05	0.0279819	5	0
cg24758055	0	0.482±0.01	0.539±0.008	5.1259e-05	0.0279819	2	S_Shore
cg19318889	MAEA	0.949±0.005	0.971±0.001	5.12901e-05	0.0279819	4	N_Shore
cg17073323	RPL32	0.548±0.011	0.613±0.01	5.13955e-05	0.0279819	3	0
cg17910478	0	0.167±0.167	0.229±0.012	5.14007e-05	0.0279819	1	N_Shore
cg15871419	0	0.384±0.018	0.498±0.018	5.18026e-05	0.0281555	7	0
cg19843353	TRIM41	0.499±0.015	0.594±0.015	5.20237e-05	0.0281785	5	S_Shore
cg03185975	0	0.854±0.006	0.887±0.004	5.21767e-05	0.0281785	12	0
cg25633454	0	0.61±0.008	0.663±0.009	5.23321e-05	0.0282176	17	0
cg25439758	TCIRG1	0.917±0.003	0.935±0.003	5.30965e-05	0.0283769	11	0
cg17810588	FGF14	0.157±0.157	0.199±0.008	5.31647e-05	0.0283769	13	S_Shore
cg15158069	GRAMD1B	0.557±0.012	0.633±0.011	5.32959e-05	0.0283769	11	0
cg22874989	APBA2	0.695±0.007	0.757±0.012	5.37654e-05	0.0284667	15	0
cg19390673	D2HGDH	0.792±0.006	0.827±0.005	5.37856e-05	0.0284667	2	0
cg02536715	0	0.669±0.004	0.705±0.006	5.38342e-05	0.0284667	15	0
cg07754798	MT1A	0.372±0.013	0.446±0.009	5.42678e-05	0.0286252	16	N_Shore
cg17093615	P2RX5	0.652±0.011	0.723±0.011	5.47976e-05	0.0286378	17	0
cg19442021	0	0.226±0.022	0.388±0.029	5.50988e-05	0.028751	5	0
cg25213350	CELSR2	0.327±0.009	0.406±0.015	5.53956e-05	0.0288616	1	S_Shore
cg13694179	0	0.485±0.008	0.534±0.007	5.60364e-05	0.0290617	9	0
cg14780466	GDF7	0.112±0.018	0.295±0.038	5.62567e-05	0.0291315	2	Island
cg04218928	MEI1	0.495±0.01	0.562±0.01	5.72662e-05	0.0293119	22	0
cg23272287	FAM13C	0.256±0.022	0.397±0.023	5.74258e-05	0.0293119	10	0
cg05275368	0	0.201±0.018	0.306±0.012	5.75467e-05	0.0293119	20	0
cg24546335	ETV6	0.609±0.017	0.716±0.017	5.78356e-05	0.0293547	12	0
cg23699716	0	0.09±0.007	0.189±0.022	5.7984e-05	0.0293547	6	0
cg08112137	WDR27	0.779±0.005	0.806±0.003	5.85256e-05	0.0295149	6	0
cg20667519	TUBA3E	0.738±0.006	0.771±0.004	5.85954e-05	0.0295149	2	N_Shelf
cg21786191	ZADH2	0.356±0.017	0.456±0.015	5.86002e-05	0.0295149	18	N_Shore
cg06496546	PSG4	0.417±0.006	0.469±0.01	5.8916e-05	0.0295149	19	0
cg15803765	KLHL24	0.021±0.002	0.034±0.002	5.89356e-05	0.0295149	3	Island
cg19072455	TMC3-AS1	0.833±0.006	0.867±0.004	5.89955e-05	0.0295149	15	0
cg17733104	0	0.752±0.752	0.858±0.01	5.9271e-05	0.0295959	6	0
cg09101151	0	0.123±0.016	0.236±0.018	5.93401e-05	0.0295959	16	0
cg02211805	PLEKHA7	0.782±0.007	0.833±0.008	5.95575e-05	0.0295959	11	0
cg17509561	CSGALNACT1	0.81±0.81	0.842±0.006	5.96623e-05	0.0295959	8	0
cg06960600	SSH1	0.851±0.007	0.893±0.005	5.96802e-05	0.0295959	12	0
cg23118561	0	0.464±0.032	0.677±0.036	5.99115e-05	0.0296673	13	0
cg14448451	LOC101928979	0.234±0.014	0.33±0.017	6.07501e-05	0.0299951	1	Island
cg25877288	0	0.606±0.015	0.7±0.015	6.17394e-05	0.0302637	14	0
cg11826549	0	0.316±0.07	0.709±0.045	6.28981e-05	0.0306547	16	N_Shelf
cg24008510	0	0.739±0.004	0.765±0.004	6.35013e-05	0.0308072	1	0
cg07875335	GTF2A1L	0.725±0.01	0.795±0.011	6.37874e-05	0.0308072	2	N_Shore
cg12622172	PDE4DIP	0.55±0.02	0.672±0.016	6.43686e-05	0.030855	1	0
cg23018548	MIR548W	0.841±0.008	0.882±0.004	6.449e-05	0.030855	17	0
cg13731588	MEI1	0.68±0.009	0.738±0.009	6.54002e-05	0.0311099	22	0
cg06448298	FAM49A	0.52±0.015	0.633±0.019	6.56829e-05	0.0311099	2	0
cg25295825	CXCR7	0.908±0.005	0.941±0.005	6.58469e-05	0.0311099	2	0
cg19781462	0	0.09±0.004	0.137±0.01	6.6047e-05	0.0311611	12	0
cg14011933	KCNIP4	0.163±0.009	0.272±0.022	6.68319e-05	0.0313692	4	0
cg19862616	NCRNA00174	0.55±0.016	0.69±0.028	6.68575e-05	0.0313692	7	Island
cg17539697	SMG1	0.121±0.121	0.174±0.011	6.76699e-05	0.0315466	16	N_Shore
cg11825002	PGBD5	0.753±0.014	0.835±0.01	6.79107e-05	0.0315466	1	Island
cg15642772	TAS1R2	0.944±0.004	0.963±0.002	6.7939e-05	0.0315466	1	0
cg04526298	0	0.382±0.009	0.449±0.011	6.82773e-05	0.0316397	4	0
cg26120803	LOC101927604	0.607±0.008	0.656±0.007	6.84679e-05	0.0316397	1	0
cg06876321	0	0.278±0.035	0.463±0.018	6.85757e-05	0.0316397	6	0
cg01355282	DHX58	0.086±0.008	0.15±0.012	6.86536e-05	0.0316397	17	0
cg02141929	0	0.592±0.009	0.653±0.01	6.86941e-05	0.0316397	16	S_Shelf
cg20595392	0	0.867±0.005	0.895±0.004	6.91148e-05	0.0316991	5	0
cg19316647	0	0.873±0.003	0.892±0.003	6.91982e-05	0.0316991	11	0
cg21109961	0	0.135±0.024	0.516±0.086	6.92977e-05	0.0316991	10	0
cg15237152	CNN1	0.115±0.006	0.155±0.007	6.9317e-05	0.0316991	19	0
cg02895509	0	0.666±0.025	0.705±0.021	6.97067e-05	0.0317416	11	S_Shelf
cg06301791	0	0.651±0.005	0.688±0.006	7.11379e-05	0.0321348	10	0
cg16989197	OCA2	0.638±0.015	0.72±0.011	7.36452e-05	0.0330521	15	0
cg09933454	0	0.459±0.01	0.543±0.015	7.36551e-05	0.0330521	12	0
cg25287706	0	0.731±0.008	0.773±0.005	7.39316e-05	0.0330926	15	0
cg14474302	0	0.183±0.038	0.514±0.067	7.42295e-05	0.0330994	15	N_Shore
cg01013317	0	0.696±0.011	0.755±0.005	7.46375e-05	0.0330994	19	N_Shelf
cg05959241	IPO7	0.586±0.023	0.708±0.012	7.63764e-05	0.0334769	11	S_Shelf
cg19393762	TNNT1	0.785±0.006	0.82±0.006	7.72153e-05	0.0336204	19	0
cg15860235	SH3BP2	0.794±0.007	0.83±0.005	7.72992e-05	0.0336204	4	N_Shore
cg05840412	0	0.259±0.019	0.401±0.025	7.74225e-05	0.0336204	13	0
cg26099876	EIF2C2	0.076±0.009	0.133±0.01	7.74346e-05	0.0336204	8	Island
cg24319178	0	0.7±0.006	0.745±0.009	7.77509e-05	0.0336855	6	0
cg04221606	AKAP12	0.1±0.009	0.182±0.015	7.80783e-05	0.0336855	6	N_Shore
cg14939821	DOCK1	0.349±0.024	0.495±0.024	7.81376e-05	0.0336855	10	0
cg07425555	PODNL1	0.294±0.011	0.361±0.01	7.87696e-05	0.0337852	19	0
cg20116138	TUBGCP3	0.495±0.012	0.565±0.011	7.94291e-05	0.033919	13	0
cg22367159	0	0.576±0.01	0.657±0.016	7.98629e-05	0.033919	1	N_Shore
cg14096311	SH3D19	0.235±0.024	0.433±0.036	7.98804e-05	0.033919	4	0
cg17809780	ATG7	0.638±0.638	0.669±0.006	8.03721e-05	0.0340427	3	0
cg02988727	ZNF219	0.139±0.064	0.251±0.072	8.16708e-05	0.0344638	14	S_Shore
cg25465065	PMF1	0.43±0.061	0.736±0.033	8.19934e-05	0.0345142	1	0
cg20845336	0	0.823±0.018	0.917±0.012	8.27233e-05	0.0347211	20	Island
cg15487791	TBC1D19	0.579±0.012	0.68±0.02	8.27916e-05	0.0347211	4	N_Shore
cg03271487	0	0.166±0.028	0.389±0.04	8.29175e-05	0.034731	11	0
cg05871802	KCNC1	0.565±0.033	0.751±0.023	8.34601e-05	0.0348295	11	0
cg10043073	LOC101927907	0.68±0.012	0.756±0.011	8.39356e-05	0.0348566	2	0
cg20191338	LOC100130522	0.218±0.014	0.297±0.012	8.464e-05	0.0349781	18	S_Shore
cg09314196	ZNF492	0.313±0.036	0.571±0.044	8.54412e-05	0.0350064	19	N_Shore
cg14362416	0	0.739±0.005	0.768±0.004	8.54546e-05	0.0350064	17	0
cg02551095	0	0.757±0.004	0.792±0.006	8.55893e-05	0.0350064	15	0
cg16797009	0	0.678±0.01	0.742±0.011	8.55937e-05	0.0350064	2	0
cg03611598	MYCBPAP	0.118±0.008	0.167±0.008	8.59038e-05	0.035042	17	Island
cg05564780	NCBP1	0.494±0.008	0.564±0.014	8.60047e-05	0.035042	9	S_Shelf
cg06830264	TCEA2	0.322±0.008	0.374±0.008	8.60324e-05	0.035042	20	S_Shore
cg04074153	0	0.395±0.017	0.483±0.009	8.68789e-05	0.0352178	12	0
cg24655016	LRRC34	0.151±0.009	0.205±0.008	8.76997e-05	0.0354238	3	S_Shore
cg11836949	GNB1	0.654±0.014	0.765±0.02	8.85431e-05	0.0356719	1	0
cg19323813	DCDC2C	0.684±0.007	0.723±0.006	8.8629e-05	0.0356719	2	0
cg10842229	LOC400794	0.264±0.01	0.341±0.014	8.90151e-05	0.0357426	1	0
cg10765147	PRSS21	0.654±0.011	0.722±0.01	8.95235e-05	0.0358619	16	N_Shore
cg14982585	0	0.65±0.006	0.687±0.006	9.02256e-05	0.0359399	21	S_Shore
cg02894362	ACTN4	0.632±0.062	0.754±0.086	9.09754e-05	0.0360608	19	N_Shelf
cg09797037	EXOSC10	0.486±0.011	0.557±0.012	9.21361e-05	0.0363665	1	0
cg24980657	0	0.421±0.014	0.524±0.02	9.22818e-05	0.0363665	2	S_Shore
cg07076816	0	0.148±0.019	0.255±0.014	9.29614e-05	0.0365549	7	Island
cg21912872	DYRK2	0.507±0.006	0.558±0.01	9.32408e-05	0.0365747	12	0
cg18778097	NLRP7	0.68±0.01	0.745±0.011	9.3388e-05	0.0365902	19	Island
cg04329429	0	0.833±0.005	0.868±0.006	9.37725e-05	0.0366285	2	0
cg07740110	TRPV3	0.46±0.012	0.558±0.019	9.38093e-05	0.0366285	17	S_Shore
cg26377940	0	0.766±0.006	0.798±0.005	9.41103e-05	0.0366384	1	0
cg15279748	HLA-J	0.219±0.006	0.262±0.008	9.43609e-05	0.0366753	6	Island
cg20449914	KCNMB3	0.879±0.003	0.894±0.002	9.47302e-05	0.0367767	3	0
cg26088269	NTM	0.675±0.012	0.737±0.007	9.53605e-05	0.0368949	11	0
cg20785120	BCAS4	0.474±0.032	0.643±0.022	9.65249e-05	0.0371761	20	0
cg23024343	COG5	0.4±0.03	0.561±0.023	9.66857e-05	0.0371958	7	N_Shelf
cg21709241	0	0.663±0.009	0.713±0.008	9.68657e-05	0.0372229	6	0
cg06526704	0	0.747±0.008	0.792±0.006	9.79806e-05	0.0375079	20	0
cg11197664	0	0.675±0.015	0.78±0.018	9.8049e-05	0.0375079	5	N_Shelf
cg25198599	0	0.747±0.01	0.808±0.011	9.82332e-05	0.0375361	12	0
cg23387874	LINC01030	0.695±0.011	0.751±0.007	9.87068e-05	0.0376324	8	0
cg09214892	0	0.86±0.011	0.915±0.005	9.90714e-05	0.0376868	16	0
cg15986164	GAK	0.865±0.005	0.892±0.004	9.98919e-05	0.037817	4	S_Shore
cg17486446	SNORA54	0.795±0.795	0.862±0.01	9.99216e-05	0.037817	11	0
cg21723689	GALNT9	0.871±0.008	0.913±0.005	0.000100311	0.0378938	12	Island
cg19204859	CST7	0.399±0.013	0.486±0.016	0.000100619	0.0378938	20	0
cg16655091	ATP8A2	0.568±0.049	0.792±0.016	0.000100762	0.0379056	13	S_Shelf
cg13549345	NACC2	0.902±0.004	0.924±0.003	0.000100902	0.037916	9	S_Shore
cg15708909	HLA-DRB5	0.567±0.03	0.749±0.03	0.000101244	0.0380027	6	N_Shelf
cg18586758	0	0.941±0.002	0.955±0.003	0.000101751	0.0380754	2	Island
cg17521327	LAP3	0.665±0.665	0.73±0.008	0.000101774	0.0380754	4	N_Shore
cg03264503	0	0.683±0.01	0.741±0.008	0.000102478	0.0381705	7	0
cg03814316	TAOK2	0.902±0.004	0.925±0.003	0.000103292	0.038264	16	Island
cg23555395	0	0.631±0.01	0.706±0.015	0.000103595	0.0383066	2	0
cg15043638	0	0.704±0.004	0.735±0.006	0.000103716	0.0383066	21	0
cg05706437	0	0.771±0.011	0.832±0.008	0.000103754	0.0383066	1	0
cg12908908	0	0.282±0.058	0.591±0.035	0.000103858	0.0383066	5	0
cg14245918	KAZN	0.373±0.055	0.641±0.02	0.000104754	0.0384284	1	0
cg24998464	0	0.624±0.007	0.679±0.011	0.000105118	0.0384789	14	0
cg16852767	PCF11	0.064±0.005	0.094±0.005	0.000105614	0.0385481	11	S_Shore
cg25579180	WBSCR17	0.068±0.004	0.141±0.018	0.000105648	0.0385481	7	0
cg21727907	TUBA3C	0.878±0.005	0.908±0.005	0.000106235	0.0386218	13	Island
cg23982607	GNB1	0.098±0.006	0.144±0.009	0.000107141	0.0387378	1	S_Shore
cg17592693	0	0.673±0.673	0.71±0.007	0.000107153	0.0387378	2	0
cg23727079	0	0.262±0.05	0.535±0.041	0.000107509	0.0388105	7	0
cg14716968	DLG2	0.417±0.01	0.471±0.007	0.000108061	0.0389436	11	0
cg05614191	ATG12	0.872±0.006	0.908±0.005	0.000108337	0.0389436	5	0
cg19812198	0	0.478±0.012	0.56±0.016	0.000109127	0.0390828	20	0
cg02613435	LZTS2	0.094±0.039	0.181±0.066	0.000109171	0.0390828	10	Island
cg14227762	0	0.769±0.012	0.844±0.012	0.00011044	0.0394077	14	0
cg05260576	SH3BP5	0.806±0.006	0.838±0.004	0.000110769	0.039457	3	S_Shore
cg26352073	ABCA9	0.603±0.01	0.662±0.009	0.00011081	0.039457	17	0
cg11995374	0	0.779±0.009	0.827±0.006	0.000111264	0.0395358	7	S_Shelf
cg07900658	CAGE1	0.025±0.004	0.048±0.003	0.000112431	0.0396599	6	Island
cg15950487	0	0.673±0.006	0.703±0.004	0.00011304	0.039751	13	0
cg19525261	0	0.569±0.017	0.668±0.016	0.000113254	0.0397851	11	0
cg07312696	0	0.246±0.013	0.318±0.009	0.000114293	0.0400697	13	0
cg11775292	0	0.49±0.009	0.567±0.015	0.000115742	0.0404117	15	S_Shore
cg25815482	0	0.769±0.012	0.827±0.006	0.00011615	0.0404744	13	0
cg17685115	LPCAT1	0.913±0.913	0.937±0.003	0.00011617	0.0404744	5	Island
cg07607066	TBC1D22A	0.855±0.006	0.894±0.007	0.000116296	0.0404769	22	Island
cg24625034	0	0.771±0.011	0.823±0.005	0.000117042	0.0406259	7	0
cg03029551	MIR604	0.44±0.009	0.495±0.008	0.000117386	0.0406259	10	0
cg03756721	SPPL2B	0.193±0.013	0.286±0.017	0.0001174	0.0406259	19	N_Shore
cg16440532	LOC100289333	0.448±0.012	0.516±0.011	0.000117442	0.0406259	19	0
cg18794925	0	0.323±0.013	0.401±0.014	0.000118342	0.0408321	12	0
cg03232059	0	0.666±0.005	0.698±0.005	0.000118527	0.0408321	5	0
cg07477296	ZNF788	0.646±0.009	0.695±0.007	0.000118735	0.0408321	19	N_Shore
cg01594260	LOC339788	0.242±0.061	0.687±0.08	0.000118759	0.0408321	2	0
cg23213018	0	0.942±0.004	0.964±0.003	0.000119461	0.0409906	22	Island
cg20758756	0	0.601±0.022	0.729±0.021	0.000120163	0.0411067	18	0
cg19571721	DLGAP2	0.767±0.01	0.819±0.007	0.000120931	0.0413281	8	0
cg03947832	0	0.541±0.009	0.59±0.006	0.000121136	0.0413337	10	0
cg15049005	LINC01169	0.666±0.019	0.756±0.008	0.000121483	0.0413563	15	N_Shore
cg18442223	FZD6	0.84±0.003	0.865±0.005	0.000122003	0.0413852	8	0
cg22790777	SLC25A39	0.889±0.004	0.914±0.004	0.000122139	0.0413852	17	N_Shelf
cg02275027	0	0.73±0.005	0.771±0.008	0.00012221	0.0413852	11	0
cg05414652	0	0.562±0.015	0.661±0.017	0.000122396	0.0413852	17	S_Shore
cg22569011	HMHA1	0.829±0.004	0.851±0.004	0.000123875	0.041485	19	N_Shore
cg23361828	0	0.514±0.023	0.653±0.024	0.000124075	0.041485	2	0
cg12087468	0	0.127±0.006	0.178±0.01	0.0001242	0.041485	10	S_Shore
cg00216913	0	0.844±0.004	0.867±0.003	0.000124572	0.0415687	16	0
cg22875243	ITGB5	0.7±0.012	0.765±0.009	0.000124979	0.0416225	3	0
cg14050247	0	0.58±0.009	0.631±0.007	0.000125318	0.0416945	9	0
cg17721355	0	0.583±0.583	0.64±0.012	0.000125463	0.0417021	8	0
cg14677380	CMTM7	0.728±0.007	0.769±0.007	0.00012633	0.0419082	3	0
cg26347089	VWA3B	0.587±0.012	0.658±0.012	0.000127032	0.0420241	2	0
cg16835636	RPS6KL1	0.815±0.004	0.838±0.004	0.000127092	0.0420241	14	N_Shore
cg06747456	0	0.448±0.025	0.597±0.022	0.000127174	0.0420241	12	0
cg23240888	0	0.147±0.011	0.223±0.015	0.000128713	0.0423315	12	N_Shore
cg25326952	PDIA4	0.269±0.008	0.374±0.025	0.000128732	0.0423315	7	0
cg06151744	P2RX5	0.829±0.006	0.863±0.005	0.000129615	0.0423974	17	N_Shelf
cg22980046	0	0.61±0.01	0.675±0.012	0.000129742	0.0423974	2	0
cg09050832	0	0.393±0.021	0.56±0.032	0.000130181	0.0424277	8	Island
cg16775095	0	0.507±0.059	0.77±0.019	0.000130482	0.0424277	15	N_Shore
cg20591136	0	0.901±0.004	0.922±0.003	0.000130631	0.0424277	17	Island
cg12918234	0	0.499±0.007	0.553±0.01	0.000130644	0.0424277	16	S_Shelf
cg13941235	RXRA	0.28±0.015	0.403±0.024	0.000131003	0.0425038	9	0
cg20930043	GRM5	0.342±0.016	0.442±0.018	0.000131873	0.0426231	11	0
cg23683286	PPP1R36	0.792±0.005	0.824±0.006	0.000132733	0.0428156	14	0
cg06244272	SCARNA3	0.877±0.004	0.901±0.003	0.000132847	0.0428156	1	0
cg09168193	0	0.806±0.007	0.85±0.007	0.000134092	0.0430961	11	0
cg04010582	RAB11FIP4	0.833±0.004	0.856±0.004	0.000134098	0.0430961	17	0
cg05484770	SDK1	0.882±0.004	0.904±0.003	0.000134364	0.0431409	7	0
cg09300749	SCRIB	0.82±0.003	0.845±0.005	0.000134648	0.0431912	8	S_Shelf
cg15595502	0	0.312±0.022	0.449±0.025	0.000135082	0.0432488	1	0
cg20944283	CADM3	0.604±0.006	0.642±0.007	0.000135648	0.0433892	1	0
cg01868263	PSTPIP2	0.166±0.008	0.221±0.01	0.000136397	0.0434574	18	0
cg14585115	COBRA1	0.79±0.005	0.823±0.006	0.000136582	0.0434574	9	S_Shelf
cg12799314	ADARB2	0.789±0.009	0.86±0.013	0.000137091	0.0435537	10	Island
cg02107842	MAST4	0.442±0.011	0.534±0.018	0.000137188	0.0435537	5	0
cg06748066	0	0.574±0.024	0.701±0.016	0.00013763	0.0436124	7	0
cg16072462	PF4	0.363±0.022	0.491±0.022	0.000138012	0.0436928	4	Island
cg25535708	NOTCH3	0.953±0.002	0.962±0.001	0.00013833	0.043725	19	S_Shore
cg02502145	SOS1	0.111±0.038	0.516±0.086	0.000138371	0.043725	2	0
cg17419220	0	0.425±0.425	0.738±0.044	0.00013929	0.0439374	9	N_Shelf
cg03084704	0	0.682±0.009	0.742±0.01	0.000139431	0.0439374	16	0
cg04447387	0	0.669±0.009	0.723±0.009	0.000139849	0.0439803	7	0
cg07825414	0	0.73±0.005	0.757±0.004	0.000139968	0.0439803	22	Island
cg23656322	S100A2	0.34±0.011	0.466±0.029	0.000139971	0.0439803	1	0
cg02984410	0	0.804±0.026	0.839±0.018	0.000140111	0.0439803	8	N_Shelf
cg15442338	CDO1	0.564±0.02	0.682±0.02	0.000140217	0.0439803	5	N_Shore
cg14209562	COL23A1	0.679±0.007	0.742±0.013	0.000140773	0.0440633	5	0
cg20049294	COX6A1	0.036±0.001	0.045±0.002	0.000141164	0.0440633	12	N_Shore
cg26007606	0	0.445±0.059	0.727±0.032	0.000141648	0.0440636	4	0
cg15410835	0	0.319±0.016	0.42±0.019	0.000143641	0.0443587	8	0
cg13490352	0	0.53±0.016	0.624±0.014	0.000144308	0.0444837	7	N_Shore
cg25153483	0	0.781±0.006	0.814±0.005	0.000144871	0.0444956	12	0
cg17417049	RASA3	0.682±0.682	0.732±0.008	0.000145225	0.0444956	13	S_Shelf
cg06111581	0	0.549±0.055	0.801±0.008	0.000145263	0.0444956	22	0
cg11879902	CACNA1C	0.889±0.003	0.914±0.005	0.000145833	0.0445754	12	0
cg11543899	MLLT3	0.534±0.02	0.647±0.016	0.000146009	0.0445754	9	0
cg04495498	ADAMTS7	0.804±0.007	0.845±0.006	0.000146231	0.0445754	15	0
cg01563558	CCDC123	0.746±0.005	0.774±0.004	0.000146338	0.0445754	19	N_Shelf
cg22634027	REXO4	0.506±0.01	0.561±0.008	0.000147113	0.0445754	9	0
cg15706692	0	0.153±0.037	0.386±0.043	0.000147213	0.0445754	6	0
cg13959174	LINC01399	0.217±0.007	0.286±0.014	0.000147217	0.0445754	22	0
cg18946805	REEP1	0.256±0.014	0.57±0.078	0.000147405	0.0445754	2	N_Shore
cg00935435	0	0.763±0.005	0.797±0.006	0.000147422	0.0445754	1	0
cg07202479	DARC	0.647±0.006	0.687±0.006	0.000147492	0.0445754	1	0
cg13490422	0	0.059±0.003	0.087±0.006	0.000148199	0.0446303	12	0
cg24140133	0	0.316±0.049	0.532±0.015	0.000148487	0.0446773	1	0
cg07207070	HRNBP3	0.626±0.018	0.741±0.02	0.000148684	0.0446955	17	0
cg25398223	0	0.637±0.007	0.676±0.007	0.000149274	0.0446955	15	0
cg05618587	TSNARE1	0.769±0.009	0.817±0.007	0.000149337	0.0446955	8	S_Shore
cg02470697	GTF2A1L	0.816±0.012	0.897±0.015	0.00014956	0.0446955	2	Island
cg20462883	BCL7A	0.173±0.007	0.226±0.011	0.0001496	0.0446955	12	0
cg18064661	RNF24	0.367±0.367	0.462±0.016	0.000150086	0.0448014	20	N_Shelf
cg13628444	MED27	0.735±0.004	0.758±0.003	0.000151615	0.0450993	9	0
cg12854483	CNN1	0.251±0.009	0.316±0.012	0.00015193	0.0451534	19	0
cg11414254	ZNF346	0.243±0.01	0.314±0.013	0.000152095	0.0451627	5	N_Shore
cg06304856	GALNS	0.754±0.008	0.795±0.005	0.0001524	0.0451743	16	Island
cg07068382	MTCH1	0.247±0.01	0.316±0.012	0.000152693	0.0452219	6	0
cg07034103	0	0.842±0.003	0.864±0.004	0.000153794	0.0454611	13	0
cg00339806	PBX1	0.735±0.008	0.775±0.005	0.00015458	0.0455356	1	0
cg22657457	SV2C	0.723±0.007	0.767±0.008	0.000154728	0.0455356	5	Island
cg07092725	KCNH5	0.634±0.024	0.759±0.015	0.000154981	0.045542	14	0
cg16045423	APOBEC3B	0.341±0.012	0.421±0.016	0.000155839	0.0457003	22	0
cg20133788	RNF213	0.861±0.005	0.887±0.004	0.000157078	0.04591	17	0
cg01217475	0	0.859±0.004	0.882±0.003	0.000158442	0.0460021	4	0
cg23512499	EID2B	0.8±0.006	0.832±0.006	0.000158606	0.0460103	19	S_Shore
cg20441912	TUBB4Q	0.741±0.012	0.802±0.009	0.000159073	0.0461063	4	Island
cg23840008	0	0.285±0.048	0.533±0.036	0.000160194	0.0462735	15	0
cg02269643	0	0.614±0.01	0.678±0.011	0.000161497	0.0464917	14	Island
cg23184039	0	0.63±0.006	0.663±0.005	0.000162216	0.0465896	5	0
cg07552315	0	0.361±0.019	0.474±0.018	0.000162249	0.0465896	7	0
cg03217528	CCDC110	0.126±0.007	0.184±0.012	0.000163837	0.0468542	4	N_Shore
cg07615678	SPON1	0.431±0.079	0.786±0.008	0.000163885	0.0468542	11	0
cg18598695	0	0.579±0.018	0.684±0.019	0.000164039	0.0468542	20	Island
cg22711082	FAM131C	0.444±0.012	0.539±0.021	0.000164152	0.0468542	1	N_Shelf
cg13747016	0	0.798±0.011	0.854±0.007	0.00016455	0.0468937	10	N_Shore
cg19849323	0	0.851±0.004	0.874±0.003	0.000164815	0.0469297	3	0
cg14194326	0	0.416±0.076	0.759±0.013	0.000165783	0.0469398	17	0
cg06091295	BIN1	0.439±0.01	0.516±0.015	0.00016599	0.0469398	2	0
cg21779904	GNASAS	0.439±0.007	0.472±0.005	0.000166109	0.0469398	20	N_Shore
cg02092059	0	0.68±0.009	0.753±0.014	0.000166229	0.0469398	22	S_Shelf
cg03214478	KIAA1530	0.893±0.005	0.919±0.003	0.000167279	0.047043	4	0
cg17377745	0	0.802±0.802	0.833±0.004	0.000167537	0.0470736	22	0
cg19504245	TNNT1	0.261±0.019	0.415±0.034	0.000169097	0.0472831	19	0
cg11463444	KIF17	0.56±0.026	0.701±0.019	0.000170247	0.0474228	1	0
cg05568234	0	0.711±0.007	0.752±0.007	0.000170608	0.0474264	8	0
cg10113960	0	0.764±0.007	0.8±0.005	0.00017111	0.0475271	20	S_Shore
cg25757416	KCTD1	0.752±0.007	0.792±0.007	0.000172198	0.0477511	18	0
cg25852941	DNAJC21	0.142±0.01	0.195±0.008	0.00017316	0.0478342	5	N_Shore
cg17542710	SEC24B	0.716±0.716	0.802±0.013	0.000173296	0.0478342	4	0
cg10236778	0	0.808±0.007	0.853±0.007	0.000173765	0.0478342	2	0
cg21886042	0	0.69±0.006	0.734±0.009	0.000174421	0.0478597	13	0
cg25676166	0	0.451±0.022	0.587±0.026	0.000175603	0.0480174	6	0
cg25909125	0	0.175±0.005	0.207±0.006	0.000175801	0.0480174	7	0
cg03449867	OCA2	0.337±0.078	0.75±0.053	0.000176098	0.0480174	15	0
cg04048725	0	0.862±0.011	0.915±0.006	0.000176628	0.0480202	15	0
cg14709449	RIC3	0.662±0.005	0.694±0.006	0.000176812	0.0480202	11	N_Shelf
cg24575638	0	0.908±0.004	0.93±0.003	0.000176844	0.0480202	4	0
cg14480249	DOK7	0.086±0.006	0.121±0.006	0.000177332	0.048082	4	S_Shore
cg25715539	0	0.732±0.008	0.774±0.006	0.000177676	0.0481085	21	0
cg05734877	CARS2	0.925±0.003	0.945±0.003	0.000177877	0.0481085	13	N_Shore
cg22757977	0	0.792±0.007	0.826±0.005	0.000178484	0.0482308	19	N_Shelf
cg16089242	0	0.57±0.01	0.622±0.007	0.000178726	0.0482308	15	Island
cg20870372	UBAC2	0.706±0.011	0.761±0.008	0.000178755	0.0482308	13	0
cg14228592	SLC39A4	0.234±0.034	0.438±0.032	0.000179015	0.0482627	8	Island
cg13491731	0	0.521±0.014	0.623±0.019	0.000180131	0.0485251	14	N_Shelf
cg04659396	0	0.835±0.005	0.86±0.003	0.000181006	0.0486889	5	0
cg23129217	0	0.557±0.006	0.589±0.005	0.000181879	0.0487111	12	S_Shore
cg16186135	OTOP1	0.669±0.007	0.721±0.011	0.000182157	0.0487111	4	0
cg24752582	PQLC1	0.915±0.003	0.93±0.002	0.000182172	0.0487111	18	Island
cg06497190	DLGAP4-AS1	0.63±0.022	0.749±0.016	0.000182195	0.0487111	20	0
cg00033102	ATPIF1	0.377±0.005	0.412±0.006	0.000182444	0.0487111	1	N_Shore
cg13709487	0	0.198±0.012	0.305±0.022	0.000182718	0.0487111	3	0
cg25084108	NPAS3	0.651±0.004	0.683±0.007	0.000182973	0.0487111	14	0
cg16244155	LOC100130522	0.281±0.017	0.361±0.009	0.000183672	0.0488589	18	Island
cg11826869	0	0.658±0.026	0.804±0.021	0.00018401	0.0489106	9	Island
cg23862978	0	0.742±0.013	0.812±0.011	0.000184971	0.0491276	18	Island
cg23725888	TRAPPC2L	0.584±0.015	0.689±0.022	0.000185718	0.0492489	16	S_Shelf
cg02194714	NXN	0.886±0.005	0.92±0.007	0.000186126	0.0493172	17	0
cg03645661	SMAGP	0.257±0.028	0.488±0.047	0.000186266	0.0493172	12	0
cg19754408	0	0.84±0.003	0.863±0.005	0.000187142	0.0495078	5	0
cg10220391	ARHGAP26	0.416±0.018	0.519±0.015	0.000187277	0.0495078	5	0
cg24961970	MYO1H	0.59±0.013	0.659±0.012	0.000187552	0.049542	12	0
cg25735398	DIRAS1	0.935±0.005	0.956±0.002	0.000188048	0.0495959	19	Island
cg02863943	ZNF28	0.359±0.287	0.762±0.234	0.000188364	0.0496406	19	0
cg16624210	TPPP	0.179±0.015	0.268±0.016	0.000189098	0.0497568	5	S_Shelf
cg16515087	SULT4A1	0.518±0.022	0.652±0.025	0.000190925	0.0498806	22	0
cg04745703	SLC25A25	0.784±0.005	0.833±0.011	0.000191037	0.0498806	9	0
cg05344026	LRRC34	0.152±0.009	0.232±0.017	0.000191932	0.0499598	3	S_Shore
cg15059225	0	0.458±0.014	0.537±0.014	0.000191991	0.0499598	6	0
cg21358343	RGL2	0.883±0.006	0.913±0.004	0.000192217	0.0499598	6	N_Shelf
cg22949188	NDUFV1	0.848±0.005	0.878±0.006	0.000192222	0.0499598	11	S_Shelf
cg21778229	0	0.774±0.006	0.814±0.008	0.000192446	0.0499797	4	0
HYPOMETHYLATED
cg11258982	PAWR	0.763±0.021	0.331±0.05	5.70334e-09	0.000743059	12	0
cg22402398	FGR	0.86±0.035	0.532±0.029	3.2934e-08	0.00101705	1	0
cg06650235	ARFGEF3	0.807±0.014	0.65±0.016	3.86124e-08	0.00109305	6	0
cg19933051	UBE2J2	0.794±0.009	0.687±0.013	4.5806e-08	0.00110223	1	S_Shore
cg15974300	0	0.853±0.005	0.337±0.076	4.98212e-08	0.00110223	21	0
cg13837834	0	0.55±0.041	0.158±0.035	5.77046e-08	0.00115307	5	0
cg15085454	ZNF181	0.052±0.004	0.016±0.002	6.29283e-08	0.00118759	19	S_Shore
cg24444035	CTB-178M22.2	0.675±0.017	0.449±0.03	1.24529e-07	0.00186204	5	0
cg17776040	0	0.789±0.789	0.535±0.039	1.42319e-07	0.00186204	2	0
cg05940425	SPTB	0.893±0.005	0.517±0.056	1.54794e-07	0.00186204	14	S_Shore
cg23132553	TCF25	0.805±0.012	0.642±0.022	1.55318e-07	0.00186204	16	0
cg11787737	RIC3	0.604±0.072	0.066±0.025	1.69271e-07	0.00186204	11	0
cg02464808	DEFA3	0.856±0.01	0.389±0.07	1.90073e-07	0.00192888	8	0
cg16420286	SERGEF	0.633±0.023	0.273±0.052	1.91511e-07	0.00192888	11	0
cg09247979	PTPRK	0.644±0.052	0.168±0.047	1.9306e-07	0.00192888	6	0
cg22416672	0	0.429±0.006	0.376±0.005	2.0627e-07	0.00196098	20	N_Shelf
cg17386048	0	0.689±0.689	0.252±0.067	2.07819e-07	0.00196098	10	0
cg01191099	0	0.783±0.011	0.472±0.046	2.18222e-07	0.0020035	20	0
cg22994555	SLC29A3	0.781±0.014	0.674±0.009	2.2915e-07	0.00204847	10	0
cg11318983	0	0.686±0.017	0.26±0.063	2.55706e-07	0.00206816	1	0
cg26292116	AQP12B	0.568±0.034	0.174±0.053	3.28765e-07	0.00232668	2	0
cg02010222	0	0.457±0.007	0.228±0.036	3.8817e-07	0.0025855	16	0
cg18148498	0	0.939±0.939	0.68±0.043	4.47473e-07	0.00287227	1	0
cg01329559	0	0.384±0.022	0.191±0.02	5.29389e-07	0.00310442	8	0
cg14841460	NECAB2	0.849±0.007	0.393±0.076	5.39189e-07	0.00310442	16	0
cg08996597	0	0.597±0.034	0.208±0.052	5.67028e-07	0.00315928	6	0
cg04300684	0	0.481±0.015	0.335±0.017	5.94687e-07	0.00315928	4	S_Shore
cg23703759	0	0.565±0.014	0.391±0.025	5.95217e-07	0.00315928	8	0
cg02822944	DNAJC5B	0.837±0.14	0.362±0.265	6.98558e-07	0.003405	8	0
cg16958467	0	0.659±0.025	0.31±0.053	7.01655e-07	0.003405	15	0
cg23922134	CCDC138	0.219±0.006	0.154±0.009	7.5961e-07	0.00358386	2	Island
cg19290738	AP3D1	0.309±0.014	0.198±0.012	8.12045e-07	0.00366217	19	S_Shore
cg17500282	0	0.775±0.775	0.62±0.022	8.17152e-07	0.00366217	7	0
cg22561794	BTNL8	0.885±0.004	0.479±0.07	8.97887e-07	0.00378688	5	0
cg22706878	GOSR2	0.152±0.005	0.115±0.004	9.14119e-07	0.00378688	17	Island
cg09255157	ARHGEF38	0.819±0.024	0.531±0.041	1.03019e-06	0.0039815	4	0
cg05382510	ADAP2	0.433±0.005	0.29±0.023	1.05253e-06	0.0039815	17	0
cg19116421	XPNPEP3	0.07±0.004	0.045±0.002	1.06931e-06	0.00399167	22	Island
cg06957310	ADAP2	0.693±0.008	0.526±0.027	1.27087e-06	0.00443612	17	0
cg16848272	SSU72	0.348±0.018	0.219±0.013	1.27978e-06	0.00443612	1	S_Shore
cg08178078	UVSSA	0.867±0.004	0.82±0.007	1.2995e-06	0.00445897	4	0
cg22199410	SCN8A	0.144±0.004	0.115±0.003	1.31765e-06	0.00447602	12	Island
cg18540614	ELOVL1	0.076±0.002	0.06±0.002	1.37294e-06	0.00461767	1	Island
cg21934190	0	0.722±0.01	0.546±0.03	1.39894e-06	0.00465457	8	N_Shelf
cg26167010	FAM66D	0.686±0.011	0.547±0.022	1.41132e-06	0.00465457	8	0
cg11944127	0	0.803±0.007	0.703±0.015	1.4691e-06	0.00467253	2	0
cg11964810	SSU72	0.73±0.011	0.624±0.014	1.47178e-06	0.00467253	1	S_Shore
cg19831303	RPS6KA4	0.122±0.005	0.083±0.005	1.50163e-06	0.00468796	11	Island
cg11609571	PRELID2	0.384±0.01	0.273±0.016	1.54669e-06	0.00468796	5	S_Shore
cg22829304	KBTBD7	0.473±0.015	0.32±0.022	1.55944e-06	0.00468796	13	Island
cg08896939	RNF135	0.174±0.012	0.076±0.011	1.6369e-06	0.00479354	17	N_Shore
cg14021170	0	0.516±0.017	0.371±0.017	1.7549e-06	0.00500302	9	0
cg22237495	0	0.814±0.022	0.526±0.047	1.76734e-06	0.00500302	1	S_Shelf
cg18797872	TRIM7	0.798±0.02	0.426±0.064	1.88122e-06	0.00523807	5	N_Shore
cg15679892	0	0.605±0.023	0.389±0.031	1.93839e-06	0.00535339	7	S_Shore
cg11806633	ARHGEF10L	0.34±0.016	0.215±0.014	2.03045e-06	0.00556242	1	0
cg04131194	0	0.765±0.018	0.613±0.018	2.07408e-06	0.00563648	1	S_Shelf
cg19192981	0	0.685±0.02	0.395±0.049	2.13435e-06	0.00570893	15	N_Shelf
cg00924924	NAV2	0.914±0.005	0.822±0.015	2.32177e-06	0.00588205	11	0
cg24747107	PCSK4	0.858±0.003	0.516±0.063	2.5576e-06	0.00629573	19	N_Shore
cg08240913	GFRA1	0.516±0.022	0.337±0.022	2.64264e-06	0.00645826	10	0
cg04621103	RNF8	0.39±0.011	0.301±0.011	3.0005e-06	0.00698126	6	N_Shore
cg10071929	CIZ1	0.268±0.014	0.135±0.019	3.03479e-06	0.00701299	9	N_Shore
cg16053902	BRD1	0.7±0.023	0.474±0.035	3.21581e-06	0.00708687	22	S_Shelf
cg25661658	0	0.594±0.007	0.485±0.019	3.22683e-06	0.00708687	20	0
cg24181188	ISG20	0.122±0.004	0.092±0.003	3.33044e-06	0.00711695	15	0
cg03749159	0	0.534±0.069	0.078±0.036	3.35536e-06	0.00712379	8	0
cg01907837	RNF8	0.653±0.013	0.512±0.022	3.72953e-06	0.00777247	6	N_Shore
cg01177190	GRB10	0.444±0.014	0.227±0.037	4.00771e-06	0.00800829	7	0
cg23152742	0	0.622±0.009	0.517±0.018	4.0578e-06	0.00806097	12	N_Shore
cg14171986	TRIM68	0.673±0.006	0.596±0.013	4.1261e-06	0.00808254	11	S_Shore
cg08101922	0	0.508±0.035	0.2±0.042	4.15146e-06	0.00808254	7	N_Shelf
cg20147224	DDB2	0.251±0.033	0.067±0.002	4.20519e-06	0.00808254	11	Island
cg02068183	COG4	0.838±0.006	0.717±0.021	4.21369e-06	0.00808254	16	0
cg04193820	RNF135	0.157±0.012	0.067±0.01	4.23522e-06	0.00808254	17	N_Shore
cg02629070	0	0.235±0.039	0.175±0.014	4.2983e-06	0.00808393	6	N_Shore
cg16972057	0	0.827±0.014	0.722±0.014	4.30339e-06	0.00808393	7	S_Shelf
cg09938328	RRAGC	0.078±0.003	0.054±0.003	4.45375e-06	0.00808393	1	Island
cg03878285	PITPNC1	0.556±0.033	0.21±0.053	4.61473e-06	0.00817194	17	0
cg24227390	SPAG4	0.046±0.002	0.034±0.001	4.6607e-06	0.00817194	20	Island
cg10840412	GNG4	0.219±0.008	0.159±0.007	4.69094e-06	0.00817194	1	Island
cg03990003	IFFO2	0.291±0.011	0.194±0.014	4.86392e-06	0.00832447	1	0
cg03493087	TNXB	0.721±0.012	0.6±0.019	5.03991e-06	0.00851125	6	0
cg14256359	SAMD3	0.761±0.005	0.392±0.068	5.06119e-06	0.00851125	6	0
cg15557693	FAM188B	0.67±0.013	0.341±0.062	5.24056e-06	0.00864178	7	0
cg06767142	MACROD1	0.974±0.002	0.955±0.003	5.30393e-06	0.00870402	11	0
cg03725852	ELMOD1	0.088±0.002	0.071±0.002	5.35342e-06	0.00870795	11	Island
cg25777422	PIP5K1B	0.336±0.01	0.236±0.016	5.51476e-06	0.00871325	9	Island
cg15831346	0	0.736±0.012	0.638±0.014	5.56755e-06	0.00871559	1	Island
cg18757828	TUBA3D	0.853±0.028	0.585±0.043	5.7478e-06	0.00887507	2	Island
cg26766798	CASKIN1	0.059±0.003	0.039±0.002	5.77641e-06	0.00887888	16	Island
cg03050907	SNHG3-RCC1	0.014±0.001	0.006±0.001	5.91336e-06	0.00900786	1	Island
cg05804863	KIAA1024	0.081±0.006	0.042±0.005	6.22444e-06	0.00928697	15	Island
cg06620200	MIR1283-1	0.832±0.006	0.606±0.042	6.27068e-06	0.00928697	19	0
cg22816462	0	0.961±0.004	0.63±0.065	6.28795e-06	0.00928697	8	0
cg18416761	LOC100289673	0.629±0.06	0.213±0.051	6.50393e-06	0.00952314	5	N_Shelf
cg21789181	0	0.183±0.013	0.089±0.012	6.54724e-06	0.00954541	3	Island
cg21551271	0	0.509±0.011	0.409±0.015	6.7521e-06	0.00965486	16	Island
cg15317609	USP39	0.06±0.002	0.044±0.002	6.79284e-06	0.00965486	2	Island
cg01328473	PXDN	0.36±0.009	0.264±0.015	6.9194e-06	0.00971349	2	0
cg04001333	FLVCR2	0.527±0.02	0.365±0.023	7.15252e-06	0.00998046	14	S_Shore
cg22117893	0	0.452±0.018	0.191±0.048	7.16882e-06	0.00998046	13	N_Shelf
cg05546557	PLEKHG4B	0.821±0.007	0.541±0.053	7.23915e-06	0.0100372	5	N_Shore
cg17186592	0	0.59±0.057	0.186±0.052	7.30973e-06	0.0100939	10	0
cg12994227	0	0.772±0.042	0.29±0.08	7.35027e-06	0.0101012	12	0
cg20017343	0	0.469±0.014	0.358±0.016	7.37448e-06	0.0101012	5	S_Shore
cg08365591	0	0.716±0.005	0.533±0.034	7.46744e-06	0.0101874	4	S_Shelf
cg15572469	CIZ1	0.077±0.004	0.048±0.004	8.09091e-06	0.0108635	9	S_Shore
cg22772380	ZNF12	0.47±0.021	0.276±0.032	8.40309e-06	0.0110847	7	S_Shore
cg18485444	KLC2	0.062±0.003	0.046±0.002	8.41879e-06	0.0110847	11	N_Shore
cg23144349	0	0.67±0.022	0.317±0.067	8.61156e-06	0.0112512	3	0
cg12117283	RAB12	0.812±0.023	0.374±0.08	8.66042e-06	0.0112717	18	0
cg07068406	EPHB1	0.643±0.032	0.438±0.02	8.73354e-06	0.0113235	3	0
cg10070864	0	0.651±0.02	0.389±0.045	8.76744e-06	0.0113243	15	N_Shelf
cg13824270	PRPF4B	0.513±0.036	0.21±0.044	9.11142e-06	0.0115475	6	N_Shore
cg13110775	PDZD2	0.193±0.014	0.085±0.014	9.50732e-06	0.0118301	5	0
cg11715858	0	0.487±0.021	0.291±0.03	9.74189e-06	0.0119725	7	N_Shore
cg23077575	44812	0.225±0.01	0.15±0.01	9.88568e-06	0.0120158	5	Island
cg02901177	KCTD1	0.056±0.009	0.041±0.006	9.90418e-06	0.0120158	18	Island
cg12045035	0	0.737±0.022	0.346±0.072	1.04509e-05	0.0124131	15	0
cg16992599	0	0.856±0.007	0.409±0.091	1.05662e-05	0.0124629	15	N_Shore
cg15059639	MYO3B	0.654±0.042	0.372±0.037	1.06558e-05	0.0125177	2	0
cg16648494	0	0.976±0.001	0.97±0.001	1.07722e-05	0.0125388	15	Island
cg00981945	0	0.792±0.01	0.694±0.016	1.11407e-05	0.0127853	1	0
cg03389755	BCAR3	0.502±0.035	0.203±0.045	1.12286e-05	0.0128045	1	0
cg21088783	0	0.298±0.01	0.224±0.011	1.12503e-05	0.0128045	6	N_Shore
cg08979191	44812	0.492±0.023	0.315±0.025	1.15191e-05	0.012957	5	S_Shore
cg17692722	LOC284080	0.013±0.013	0.006±0.001	1.17145e-05	0.0131333	17	Island
cg01020999	COL17A1	0.807±0.007	0.745±0.009	1.17823e-05	0.0131546	10	0
cg06176834	SPSB2	0.134±0.005	0.1±0.004	1.20423e-05	0.0132387	12	Island
cg09976142	CIZ1	0.323±0.015	0.173±0.025	1.22654e-05	0.0132715	9	Island
cg26460720	NPEPL1	0.695±0.011	0.615±0.012	1.22675e-05	0.0132715	20	N_Shelf
cg16214492	TMC8	0.018±0.001	0.012±0.001	1.23682e-05	0.0133379	17	S_Shore
cg14271023	MLPH	0.891±0.003	0.507±0.076	1.26268e-05	0.0134652	2	0
cg01140690	ADPRHL2	0.045±0.002	0.028±0.003	1.27142e-05	0.0134652	1	Island
cg17331757	CTNNA2	0.721±0.721	0.339±0.078	1.27454e-05	0.0134652	2	0
cg23197405	FLJ12825	0.588±0.008	0.53±0.008	1.29066e-05	0.0135738	12	N_Shelf
cg24029308	PPP2R3A	0.083±0.006	0.049±0.004	1.30189e-05	0.0136077	3	N_Shore
cg25259129	CCDC144C	0.507±0.004	0.482±0.003	1.33092e-05	0.0137838	17	0
cg16497033	0	0.607±0.01	0.535±0.011	1.37671e-05	0.0139291	13	N_Shore
cg11155483	0	0.106±0.004	0.079±0.003	1.37775e-05	0.0139291	1	0
cg10128998	0	0.838±0.01	0.762±0.011	1.41042e-05	0.0141332	9	0
cg21156815	BIN3	0.15±0.006	0.107±0.006	1.41737e-05	0.0141611	8	Island
cg04730319	KARS	0.034±0.002	0.023±0.001	1.43881e-05	0.0142496	16	Island
cg11430075	0	0.747±0.008	0.67±0.012	1.45555e-05	0.0143318	5	S_Shore
cg18526121	LINC00162	0.658±0.036	0.248±0.077	1.52353e-05	0.0148746	21	N_Shelf
cg23546512	0	0.12±0.005	0.087±0.005	1.53262e-05	0.0148746	12	0
cg26509146	NDFIP2	0.074±0.002	0.058±0.002	1.53451e-05	0.0148746	13	Island
cg15540727	0	0.779±0.014	0.66±0.02	1.54133e-05	0.0148746	17	0
cg14456207	SYT6	0.065±0.003	0.045±0.002	1.56333e-05	0.015015	1	Island
cg21836122	MAP4K3	0.731±0.014	0.614±0.02	1.56705e-05	0.015015	2	0
cg22380508	PLA2G16	0.128±0.004	0.099±0.005	1.57361e-05	0.015015	11	Island
cg24902278	0	0.058±0.004	0.035±0.003	1.57449e-05	0.015015	2	Island
cg16600909	0	0.492±0.041	0.205±0.041	1.61067e-05	0.0151144	1	0
cg04678623	0	0.263±0.01	0.182±0.012	1.6194e-05	0.0151544	5	0
cg19334176	DIP2C	0.33±0.008	0.269±0.01	1.62636e-05	0.0151778	10	N_Shore
cg17748671	0	0.528±0.528	0.241±0.049	1.65668e-05	0.0153654	22	S_Shore
cg03998476	RAB22A	0.154±0.002	0.134±0.003	1.75884e-05	0.0159087	20	N_Shore
cg02656801	ADAP1	0.105±0.017	0.077±0.013	1.76557e-05	0.0159087	7	Island
cg17241776	DLEU7	0.072±0.003	0.052±0.003	1.81345e-05	0.0162301	13	Island
cg24509916	IGSF9B	0.808±0.01	0.735±0.011	1.81556e-05	0.0162301	11	0
cg17799033	PTPRN2	0.21±0.21	0.172±0.006	1.83627e-05	0.0162866	7	N_Shore
cg01688609	BTBD2	0.759±0.042	0.314±0.078	1.8933e-05	0.0166619	19	S_Shore
cg15324190	0	0.249±0.013	0.178±0.005	1.90043e-05	0.0166815	5	0
cg07968906	PLEKHH3	0.673±0.009	0.576±0.017	2.00472e-05	0.0172388	17	Island
cg24550291	NRROS	0.085±0.005	0.053±0.005	2.05301e-05	0.0173806	3	Island
cg26549034	RPRD2	0.107±0.004	0.082±0.003	2.0696e-05	0.0173806	1	Island
cg00083139	MOBKL3	0.046±0.003	0.026±0.002	2.07398e-05	0.0173806	2	Island
cg13426133	KBTBD7	0.503±0.004	0.468±0.005	2.08241e-05	0.0173806	13	Island
cg14866167	0	0.699±0.014	0.616±0.009	2.10292e-05	0.0174681	8	0
cg03813879	0	0.217±0.016	0.129±0.006	2.10318e-05	0.0174681	12	0
cg08010331	HLA-DPA1	0.776±0.017	0.422±0.07	2.16894e-05	0.0178697	6	0
cg17713488	COL5A3	0.634±0.634	0.432±0.022	2.21957e-05	0.0179703	19	S_Shore
cg17171801	PMP22	0.031±0.001	0.021±0.001	2.22023e-05	0.0179703	17	Island
cg09183220	0	0.709±0.034	0.366±0.06	2.23077e-05	0.0179703	3	0
cg22643641	PAQR6	0.126±0.004	0.104±0.002	2.23974e-05	0.0179703	1	Island
cg03432151	ABHD2	0.243±0.005	0.208±0.004	2.24063e-05	0.0179703	15	0
cg07124183	0	0.789±0.01	0.473±0.064	2.24385e-05	0.0179703	5	0
cg01986179	0	0.717±0.005	0.655±0.012	2.24829e-05	0.0179703	14	0
cg03917100	SCN4A	0.752±0.007	0.698±0.008	2.25556e-05	0.0179861	17	N_Shelf
cg04468927	COG4	0.796±0.007	0.701±0.018	2.28624e-05	0.0181456	16	0
cg23866255	UBE4B	0.066±0.002	0.052±0.002	2.33146e-05	0.0182908	1	S_Shore
cg13661740	0	0.114±0.007	0.074±0.003	2.35971e-05	0.0184697	9	Island
cg02466830	0	0.134±0.012	0.06±0.009	2.3766e-05	0.0184987	3	Island
cg12818147	FAM65C	0.684±0.015	0.374±0.062	2.38003e-05	0.0184987	20	0
cg20459037	WDR16	0.725±0.041	0.279±0.086	2.40296e-05	0.0184987	17	N_Shore
cg23120541	44813	0.323±0.007	0.274±0.007	2.40504e-05	0.0184987	17	0
cg17264718	CPVL	0.864±0.864	0.495±0.08	2.40751e-05	0.0184987	7	0
cg25100848	TRNP1	0.023±0.002	0.012±0.001	2.41411e-05	0.0184987	1	Island
cg12932613	0	0.626±0.011	0.502±0.023	2.41787e-05	0.0184987	15	Island
cg03360767	FRRS1	0.763±0.009	0.662±0.018	2.47757e-05	0.0188705	1	0
cg11857805	0	0.731±0.06	0.275±0.07	2.48707e-05	0.0189004	14	S_Shelf
cg22075278	SUPT16H	0.089±0.007	0.048±0.005	2.50332e-05	0.0189393	14	Island
cg18190219	CELSR1	0.694±0.694	0.564±0.023	2.53957e-05	0.0191288	22	Island
cg15402732	CEP72	0.841±0.005	0.487±0.077	2.57634e-05	0.0192346	5	N_Shelf
cg26761960	LYZ	0.831±0.006	0.781±0.009	2.58261e-05	0.0192392	12	0
cg06479693	0	0.547±0.011	0.462±0.013	2.60238e-05	0.019344	11	0
cg10993865	CARS2	0.846±0.007	0.459±0.08	2.64106e-05	0.0195035	13	N_Shore
cg11237901	IFFO2	0.472±0.011	0.36±0.02	2.66851e-05	0.0195685	1	0
cg05895137	0	0.446±0.071	0.061±0.025	2.6729e-05	0.0195685	8	0
cg15371732	SLC26A11	0.181±0.006	0.138±0.006	2.69188e-05	0.0196228	17	Island
cg04108939	BEST4	0.069±0.004	0.042±0.003	2.74292e-05	0.0199094	1	Island
cg26304202	LIFR-AS1	0.33±0.026	0.169±0.022	2.76224e-05	0.019943	5	0
cg24789596	0	0.136±0.005	0.105±0.004	2.77069e-05	0.019943	2	Island
cg07422888	D2HGDH	0.742±0.033	0.524±0.028	2.77374e-05	0.019943	2	0
cg18316498	POU2AF1	0.67±0.013	0.59±0.011	2.78277e-05	0.019943	11	0
cg24887111	SORD	0.782±0.007	0.731±0.008	2.83308e-05	0.0201759	15	0
cg00059870	0	0.552±0.049	0.208±0.049	2.89231e-05	0.0205452	21	0
cg13627796	EGFLAM	0.815±0.005	0.604±0.044	2.92131e-05	0.0206742	5	0
cg06855422	GRID2	0.72±0.02	0.389±0.066	2.9357e-05	0.0207328	4	0
cg11874899	0	0.758±0.026	0.539±0.037	2.96014e-05	0.0208621	7	0
cg16585554	PITPNC1	0.709±0.029	0.48±0.04	2.98438e-05	0.0209894	17	0
cg06690318	0	0.659±0.007	0.531±0.026	3.00789e-05	0.0210241	8	0
cg15585230	0	0.339±0.009	0.265±0.014	3.03521e-05	0.0211715	11	0
cg17437961	0	0.856±0.856	0.613±0.053	3.07736e-05	0.0214215	9	0
cg14800137	0	0.883±0.006	0.578±0.067	3.1106e-05	0.0214998	3	0
cg19884619	HMGXB3	0.423±0.012	0.362±0.005	3.11698e-05	0.0214998	5	N_Shore
cg24879858	EFTUD2	0.035±0.002	0.024±0.002	3.13121e-05	0.0214998	17	Island
cg20681671	0	0.682±0.009	0.578±0.021	3.1325e-05	0.0214998	1	S_Shelf
cg23129178	ANKDD1B	0.912±0.004	0.616±0.065	3.13291e-05	0.0214998	5	0
cg07126775	0	0.556±0.068	0.144±0.047	3.15865e-05	0.0215893	9	0
cg15572689	ZNF771	0.068±0.003	0.051±0.002	3.26276e-05	0.02201	16	Island
cg16347769	LOC102477328	0.88±0.005	0.514±0.081	3.34289e-05	0.0224421	5	0
cg19282586	CLEC16A	0.556±0.008	0.506±0.007	3.37359e-05	0.022559	16	0
cg10999598	PHAX	0.442±0.011	0.357±0.014	3.41661e-05	0.0227572	5	N_Shore
cg03548008	0	0.681±0.018	0.411±0.054	3.43786e-05	0.0228539	1	S_Shore
cg17097874	C1QC	0.061±0.002	0.048±0.002	3.4827e-05	0.0230042	1	0
cg19518672	44812	0.343±0.015	0.242±0.016	3.48755e-05	0.0230042	5	Island
cg14575484	IGFBP5	0.077±0.002	0.06±0.003	3.53385e-05	0.0232464	2	N_Shore
cg03388641	OR2A25	0.534±0.023	0.336±0.034	3.56533e-05	0.0232464	7	0
cg04227400	CLEC10A	0.882±0.006	0.829±0.009	3.62127e-05	0.0234528	17	0
cg21750887	CPA6	0.714±0.013	0.628±0.013	3.62462e-05	0.0234528	8	0
cg09216442	JAKMIP1	0.674±0.005	0.63±0.007	3.64238e-05	0.0234838	4	S_Shore
cg13642260	CIZ1	0.268±0.012	0.16±0.019	3.77258e-05	0.0238574	9	Island
cg24462596	KDM4D	0.118±0.004	0.091±0.004	3.77935e-05	0.0238574	11	Island
cg07395178	0	0.504±0.013	0.386±0.021	3.80091e-05	0.0238574	22	0
cg19848924	0	0.842±0.008	0.566±0.062	3.86769e-05	0.0241073	10	0
cg14908323	NSMAF	0.057±0.003	0.039±0.003	3.92902e-05	0.0244	8	Island
cg05639188	LOC101926943	0.769±0.013	0.67±0.016	3.93804e-05	0.0244114	7	0
cg07308158	CNNM3	0.658±0.045	0.282±0.065	3.97484e-05	0.0245946	2	0
cg21412865	SLC44A3	0.418±0.011	0.324±0.018	4.00889e-05	0.0246102	1	Island
cg20486004	0	0.72±0.013	0.594±0.025	4.03413e-05	0.0246102	4	0
cg13523038	TNFRSF21	0.585±0.021	0.469±0.011	4.0469e-05	0.0246366	6	0
cg14591622	LRRC29	0.757±0.007	0.681±0.016	4.12094e-05	0.0250023	16	0
cg08919780	CDK13	0.714±0.062	0.229±0.08	4.12168e-05	0.0250023	7	0
cg16504626	0	0.03±0.002	0.017±0.002	4.26962e-05	0.0255799	8	Island
cg18949409	STK17B	0.082±0.005	0.056±0.004	4.29335e-05	0.0256096	2	S_Shore
cg23053741	TNPO1	0.045±0.002	0.032±0.002	4.31102e-05	0.0256096	5	Island
cg18973521	TSEN54	0.139±0.004	0.113±0.004	4.31658e-05	0.0256096	17	Island
cg20169779	SYCE1	0.861±0.011	0.78±0.014	4.32179e-05	0.0256096	10	Island
cg19278519	OTOF	0.736±0.012	0.657±0.013	4.3413e-05	0.0256096	2	0
cg17575833	NPEPL1	0.516±0.516	0.444±0.013	4.36023e-05	0.02567	20	N_Shelf
cg12957036	0	0.713±0.007	0.627±0.017	4.37457e-05	0.0257099	4	0
cg06600420	GLT25D1	0.032±0.002	0.021±0.001	4.41492e-05	0.0257363	19	Island
cg20582588	SLC37A3	0.081±0.003	0.062±0.003	4.43836e-05	0.0258168	7	Island
cg03664889	0	0.569±0.052	0.191±0.06	4.44617e-05	0.025818	1	0
cg07547859	HYDIN	0.723±0.01	0.655±0.01	4.50526e-05	0.0260276	16	0
cg11865834	RRN3	0.453±0.004	0.426±0.003	4.5907e-05	0.0262976	16	Island
cg08254831	0	0.76±0.009	0.679±0.015	4.62057e-05	0.0263821	10	0
cg13549940	ACOT7	0.335±0.01	0.224±0.021	4.62098e-05	0.0263821	1	0
cg10771931	WTIP	0.835±0.032	0.426±0.081	4.69688e-05	0.0266988	19	Island
cg14885187	CD2AP	0.064±0.001	0.055±0.002	4.70002e-05	0.0266988	6	Island
cg12850165	RHOC	0.076±0.004	0.051±0.004	4.71492e-05	0.0267082	1	Island
cg22943180	0	0.765±0.022	0.604±0.028	4.72748e-05	0.0267082	3	0
cg15000813	PDGFRL	0.486±0.018	0.312±0.035	4.92841e-05	0.0274005	8	0
cg19355919	MRO	0.123±0.003	0.102±0.004	5.07938e-05	0.0279819	18	0
cg15637159	0	0.658±0.007	0.62±0.006	5.08805e-05	0.0279819	1	0
cg16834370	0	0.762±0.024	0.488±0.058	5.11829e-05	0.0279819	8	0
cg15138245	0	0.781±0.03	0.542±0.044	5.19014e-05	0.0281642	9	0
cg21518248	0	0.292±0.007	0.247±0.007	5.21508e-05	0.0281785	2	Island
cg00076056	KIAA0513	0.131±0.004	0.108±0.003	5.2439e-05	0.0282192	16	Island
cg22430554	RARA-AS1	0.016±0.001	0.01±0.001	5.29547e-05	0.0283769	17	Island
cg21161069	LOC441208	0.131±0.004	0.106±0.004	5.32741e-05	0.0283769	7	Island
cg18044412	WDR81	0.043±0.043	0.03±0.002	5.33805e-05	0.0283775	17	Island
cg03075631	0	0.858±0.005	0.648±0.046	5.38834e-05	0.0284667	2	N_Shelf
cg16717411	RUFY4	0.277±0.017	0.177±0.013	5.4418e-05	0.0286378	2	0
cg09791009	TRHDE	0.603±0.009	0.509±0.018	5.45448e-05	0.0286378	12	0
cg25137787	0	0.637±0.015	0.505±0.026	5.46171e-05	0.0286378	1	0
cg23221791	KCNQ5	0.895±0.004	0.871±0.004	5.47423e-05	0.0286378	6	0
cg01024357	EGFLAM	0.861±0.005	0.423±0.096	5.47817e-05	0.0286378	5	0
cg02288345	MYO10	0.842±0.007	0.526±0.069	5.57199e-05	0.0289418	5	0
cg13239134	RAET1K	0.739±0.061	0.258±0.083	5.65019e-05	0.0292025	6	N_Shore
cg08080334	0	0.132±0.003	0.113±0.003	5.66231e-05	0.0292025	6	0
cg07370361	PXT1	0.607±0.014	0.468±0.027	5.66517e-05	0.0292025	6	0
cg05483473	TTC7B	0.788±0.014	0.688±0.016	5.70454e-05	0.029274	14	0
cg16879549	GABARAP	0.173±0.012	0.106±0.009	5.7049e-05	0.029274	17	Island
cg06732989	0	0.873±0.005	0.821±0.01	5.73947e-05	0.0293119	4	N_Shelf
cg20401555	ZHX2	0.803±0.009	0.731±0.013	5.75651e-05	0.0293119	8	0
cg02958167	TCTE3	0.1±0.014	0.069±0.022	5.76405e-05	0.0293119	6	Island
cg05886620	0	0.22±0.016	0.126±0.011	5.79677e-05	0.0293547	7	S_Shore
cg01125333	PRSS33	0.039±0.002	0.028±0.001	5.89015e-05	0.0295149	16	Island
cg22460601	USP17L1	0.625±0.01	0.398±0.052	6.01903e-05	0.029762	8	0
cg11368509	SUV420H2	0.051±0.002	0.036±0.002	6.12703e-05	0.0301676	19	Island
cg06177396	WTIP	0.403±0.01	0.337±0.01	6.1277e-05	0.0301676	19	N_Shore
cg15776617	0	0.385±0.01	0.316±0.012	6.1589e-05	0.0302637	2	0
cg19148410	POU2AF1	0.674±0.009	0.621±0.007	6.16932e-05	0.0302637	11	0
cg19957212	LDLRAP1	0.749±0.008	0.706±0.006	6.1931e-05	0.0303138	1	0
cg22146252	KCNJ12	0.281±0.005	0.24±0.008	6.21092e-05	0.0303573	17	Island
cg03101980	DAPK1	0.859±0.009	0.656±0.044	6.28045e-05	0.0306531	9	0
cg07742633	OLFM2	0.072±0.003	0.055±0.002	6.31937e-05	0.0307547	19	N_Shore
cg07994320	CHST11	0.114±0.003	0.085±0.006	6.33722e-05	0.0307974	12	Island
cg12619909	KARS	0.075±0.004	0.042±0.006	6.39068e-05	0.0308072	16	Island
cg14283099	SNRPE	0.06±0.003	0.043±0.002	6.401e-05	0.0308072	1	Island
cg15084585	0	0.489±0.038	0.293±0.02	6.44268e-05	0.030855	8	S_Shore
cg20445967	0	0.636±0.007	0.595±0.006	6.46569e-05	0.0308828	14	0
cg18368960	0	0.73±0.056	0.31±0.078	6.47337e-05	0.0308828	2	0
cg04720635	TNFAIP8	0.074±0.002	0.059±0.002	6.48207e-05	0.0308828	5	Island
cg15591276	0	0.289±0.016	0.187±0.017	6.56375e-05	0.0311099	7	S_Shore
cg20831492	BET1	0.019±0.002	0.009±0.001	6.57443e-05	0.0311099	7	Island
cg03629778	ZC3HC1	0.156±0.006	0.117±0.006	6.58104e-05	0.0311099	7	Island
cg01454124	TENM2	0.835±0.012	0.759±0.011	6.63166e-05	0.0312449	5	0
cg19651115	0	0.633±0.011	0.403±0.053	6.67934e-05	0.0313692	12	0
cg10114359	RAB3IP	0.051±0.003	0.034±0.002	6.70549e-05	0.0314184	12	Island
cg20351668	NRP2	0.334±0.02	0.22±0.016	6.72857e-05	0.0314832	2	0
cg01228893	CD63	0.099±0.006	0.056±0.007	6.76914e-05	0.0315466	12	Island
cg11610754	TMEM59L	0.073±0.004	0.051±0.002	6.8738e-05	0.0316397	19	Island
cg23521589	GPD2	0.029±0.002	0.019±0.001	6.93868e-05	0.0316991	2	S_Shore
cg15663348	CD226	0.618±0.003	0.589±0.006	6.95388e-05	0.0317076	18	0
cg02688848	ZNF17	0.084±0.006	0.073±0.006	6.9846e-05	0.0317624	19	Island
cg02738763	TARSL2	0.019±0.006	0.011±0.003	7.03148e-05	0.0319109	15	Island
cg22788150	0	0.823±0.007	0.76±0.013	7.08347e-05	0.0320832	20	0
cg01304065	MSH3	0.097±0.005	0.068±0.003	7.15038e-05	0.0322572	5	Island
cg02428652	NARF	0.019±0.001	0.01±0.002	7.24901e-05	0.0326588	17	Island
cg25159539	FEM1B	0.07±0.002	0.056±0.003	7.39916e-05	0.0330926	15	Island
cg04554929	0	0.274±0.029	0.11±0.019	7.40375e-05	0.0330926	8	Island
cg04674383	CACNG8	0.085±0.008	0.044±0.004	7.43268e-05	0.0330994	19	N_Shore
cg17773453	PRKCE	0.913±0.913	0.89±0.003	7.44938e-05	0.0330994	2	0
cg26132853	MIR1292	0.049±0.001	0.04±0.001	7.46169e-05	0.0330994	20	N_Shore
cg13921324	GPC2	0.154±0.006	0.113±0.006	7.50748e-05	0.0332353	7	Island
cg03017269	SV2B	0.041±0.01	0.025±0.009	7.51395e-05	0.0332353	15	Island
cg06327917	LRRC8E	0.125±0.003	0.102±0.004	7.53299e-05	0.0332626	19	Island
cg04584675	0	0.461±0.012	0.34±0.024	7.53972e-05	0.0332626	3	0
cg20704381	ADARB2	0.913±0.008	0.816±0.021	7.59333e-05	0.0333719	10	Island
cg13183651	KRTAP3-3	0.764±0.035	0.383±0.077	7.59395e-05	0.0333719	17	0
cg17205717	0	0.591±0.023	0.402±0.038	7.64742e-05	0.0334769	21	0
cg16722983	TTC7B	0.611±0.016	0.509±0.017	7.69057e-05	0.0336204	14	0
cg25212993	44812	0.106±0.006	0.072±0.005	7.8036e-05	0.0336855	5	S_Shore
cg18424635	HLA-DRB5	0.403±0.034	0.188±0.036	7.84614e-05	0.0337809	6	S_Shore
cg02845673	SCIMP	0.845±0.026	0.784±0.046	7.86271e-05	0.0337852	17	0
cg25457832	EFCAB1	0.253±0.009	0.202±0.007	7.87113e-05	0.0337852	8	N_Shore
cg02635592	0	0.095±0.03	0.05±0.023	7.90175e-05	0.0338487	3	S_Shore
cg21523688	SORD	0.494±0.016	0.388±0.018	7.96483e-05	0.033919	15	S_Shelf
cg25709906	MTAP	0.399±0.019	0.279±0.02	7.96538e-05	0.033919	9	0
cg24533060	0	0.593±0.014	0.485±0.021	7.98426e-05	0.033919	2	0
cg11128862	SOX13	0.66±0.018	0.56±0.012	7.98741e-05	0.033919	1	0
cg21583518	UBE2J2	0.403±0.006	0.363±0.007	8.0352e-05	0.0340427	1	0
cg24903144	PAX2	0.406±0.007	0.354±0.01	8.15642e-05	0.0344616	10	Island
cg26130797	0	0.292±0.015	0.216±0.008	8.25056e-05	0.0346868	1	0
cg18766791	0	0.743±0.011	0.67±0.013	8.33085e-05	0.034811	7	0
cg19561181	ANKRD60	0.75±0.013	0.64±0.023	8.33133e-05	0.034811	20	0
cg05655935	BTAF1	0.104±0.003	0.086±0.002	8.37992e-05	0.0348566	10	Island
cg01379158	NT5M	0.174±0.003	0.152±0.004	8.38173e-05	0.0348566	17	Island
cg08968978	LOC100190940	0.801±0.011	0.543±0.057	8.38819e-05	0.0348566	12	N_Shelf
cg01744029	0	0.725±0.045	0.335±0.074	8.41348e-05	0.0348568	22	0
cg20075807	0	0.621±0.009	0.57±0.007	8.41412e-05	0.0348568	17	0
cg17635724	USP45	0.013±0.013	0.006±0.001	8.45766e-05	0.0349781	6	Island
cg24991845	0	0.529±0.075	0.14±0.048	8.51817e-05	0.0350064	22	0
cg11099003	NPAS2	0.878±0.005	0.83±0.01	8.5266e-05	0.0350064	2	0
cg07007312	DGKQ	0.646±0.01	0.58±0.01	8.52912e-05	0.0350064	4	Island
cg19312667	0	0.133±0.014	0.067±0.005	8.63497e-05	0.0350871	4	Island
cg19953917	SCHIP1	0.671±0.011	0.493±0.041	8.65457e-05	0.0351247	3	0
cg02057050	SH3BP2	0.483±0.034	0.291±0.024	8.72948e-05	0.0353116	4	S_Shelf
cg18442075	DNAJC7	0.112±0.017	0.03±0.007	8.73182e-05	0.0353116	17	Island
cg26283191	0	0.799±0.016	0.664±0.028	8.79463e-05	0.0354812	1	0
cg20291162	DHX58	0.408±0.018	0.299±0.018	8.92023e-05	0.0357754	17	Island
cg20659657	JOSD1	0.053±0.002	0.04±0.002	8.96302e-05	0.0358624	22	Island
cg04353469	HYAL3	0.072±0.002	0.059±0.002	9.00399e-05	0.0359399	3	S_Shore
cg04028224	RAB37	0.024±0.001	0.017±0.001	9.0119e-05	0.0359399	17	Island
cg05392540	0	0.838±0.007	0.637±0.045	9.02472e-05	0.0359399	4	0
cg14230379	EFCAB4A	0.054±0.003	0.041±0.001	9.04905e-05	0.035963	11	Island
cg15561056	0	0.093±0.005	0.068±0.003	9.05169e-05	0.035963	22	Island
cg20748132	0	0.687±0.013	0.557±0.028	9.19297e-05	0.0363543	12	0
cg18899018	0	0.826±0.007	0.684±0.033	9.22298e-05	0.0363665	2	0
cg07279178	EEF2K	0.063±0.005	0.034±0.003	9.29752e-05	0.0365549	16	Island
cg01857034	YES1	0.076±0.003	0.056±0.003	9.3215e-05	0.0365747	18	Island
cg19106179	MAD1L1	0.855±0.005	0.602±0.061	9.35103e-05	0.0365959	7	0
cg20135711	ITGB7	0.841±0.003	0.758±0.02	9.40063e-05	0.0366384	12	S_Shore
cg15393619	SERTAD3	0.059±0.004	0.04±0.002	9.51248e-05	0.0368877	19	Island
cg17255245	0	0.738±0.738	0.589±0.031	9.52811e-05	0.0368949	12	0
cg25204988	NF1	0.009±0.001	0.003±0.001	9.65013e-05	0.0371761	17	Island
cg04002935	0	0.739±0.008	0.688±0.008	9.7177e-05	0.0373003	5	0
cg24393444	0	0.196±0.005	0.152±0.009	9.742e-05	0.0373514	1	0
cg01265383	TCTEX1D2	0.078±0.005	0.053±0.003	9.99703e-05	0.037817	3	Island
cg13393476	0	0.018±0.002	0.01±0.001	0.000100524	0.0378938	19	Island
cg16568782	VPS37D	0.078±0.004	0.057±0.003	0.000100552	0.0378938	7	Island
cg04773618	SLC38A7	0.743±0.007	0.582±0.036	0.000101677	0.0380754	16	0
cg11282840	0	0.691±0.045	0.325±0.068	0.000101994	0.0381157	8	0
cg01762626	ANKS3	0.019±0.001	0.011±0.001	0.000102302	0.0381467	16	Island
cg13553703	TNPO2	0.8±0.006	0.464±0.077	0.000103154	0.038264	19	N_Shelf
cg06754542	PVT1	0.858±0.009	0.572±0.065	0.000103281	0.038264	8	0
cg23266840	DNAJC5B	0.246±0.013	0.173±0.011	0.000104189	0.0383868	8	0
cg15476528	SLC22A17	0.054±0.002	0.041±0.002	0.00010442	0.0384284	14	Island
cg11143987	0	0.574±0.015	0.477±0.015	0.000104577	0.0384284	1	0
cg26623224	TRPM4	0.095±0.005	0.068±0.003	0.000104666	0.0384284	19	Island
cg23148406	AAGAB	0.093±0.007	0.055±0.006	0.000105532	0.0385481	15	S_Shore
cg19786602	0	0.417±0.025	0.285±0.018	0.000105878	0.0385907	17	0
cg09143360	LOC100129461	0.053±0.002	0.037±0.003	0.000106148	0.0386218	6	0
cg05973262	NOTCH4	0.5±0.012	0.439±0.006	0.000106418	0.0386218	6	0
cg02995710	EIF4E3	0.51±0.072	0.355±0.117	0.00010682	0.0387262	3	S_Shore
cg01615050	0	0.479±0.047	0.244±0.021	0.000108294	0.0389436	6	Island
cg26154188	0	0.011±0.001	0.006±0.001	0.000108712	0.0390373	22	Island
cg03054157	HES6	0.04±0.004	0.017±0.002	0.000109184	0.0390828	2	Island
cg26576978	0	0.824±0.028	0.481±0.079	0.000110233	0.0393753	6	0
cg25339566	TCTEX1D1	0.031±0.002	0.021±0.001	0.000111192	0.0395358	1	Island
cg23656890	DAD1L	0.581±0.016	0.481±0.017	0.000111628	0.0395821	12	0
cg22158650	0	0.053±0.003	0.039±0.002	0.000111903	0.0396384	7	Island
cg23575815	AKAP11	0.199±0.009	0.152±0.007	0.00011216	0.0396599	13	N_Shore
cg12657416	FAM69B	0.418±0.08	0.048±0.002	0.000112324	0.0396599	9	Island
cg21690645	SLC7A1	0.872±0.01	0.765±0.024	0.000112706	0.0397157	13	0
cg15780967	PPP2R5E	0.764±0.019	0.602±0.034	0.000112916	0.0397484	14	0
cg23934295	FLRT2	0.222±0.012	0.152±0.012	0.000115033	0.040285	14	N_Shore
cg15809122	RAB36	0.068±0.002	0.055±0.003	0.000115246	0.0403181	22	Island
cg20173897	SLC44A1	0.033±0.002	0.022±0.002	0.000115752	0.0404117	9	Island
cg26151740	CNOT3	0.057±0.003	0.042±0.002	0.00011939	0.0409906	19	Island
cg03020379	PTGER1	0.774±0.081	0.447±0.282	0.000119857	0.0410848	19	S_Shore
cg25373063	MRPS21	0.018±0.001	0.009±0.002	0.000120038	0.0411056	1	N_Shore
cg25377862	0	0.384±0.019	0.275±0.018	0.000122501	0.0413852	5	0
cg18657988	FOXN3	0.463±0.016	0.349±0.022	0.000122509	0.0413852	14	0
cg16455339	ARID1B	0.773±0.019	0.551±0.051	0.000122999	0.041485	6	0
cg23687258	0	0.128±0.005	0.099±0.005	0.000123284	0.041485	6	Island
cg02325316	0	0.864±0.005	0.602±0.061	0.00012333	0.041485	3	N_Shore
cg03249723	LOC158434	0.633±0.039	0.433±0.021	0.000124144	0.041485	9	0
cg01128503	ARHGEF10	0.079±0.002	0.061±0.003	0.000124197	0.041485	8	Island
cg13147822	MECOM	0.034±0.001	0.026±0.001	0.000124976	0.0416225	3	Island
cg22314900	0	0.089±0.003	0.075±0.002	0.000125739	0.0417528	2	Island
cg07792560	YIF1A	0.041±0.002	0.031±0.001	0.000127152	0.0420241	11	Island
cg19154858	ITM2B	0.042±0.002	0.03±0.002	0.000127933	0.0422243	13	Island
cg04052337	ADAMTSL2	0.025±0.002	0.015±0.002	0.000128187	0.0422355	9	Island
cg08173049	BNIP2	0.12±0.003	0.103±0.002	0.000128852	0.0423315	15	N_Shore
cg14835057	GPR27	0.009±0.001	0.004±0.001	0.000129404	0.0423974	3	Island
cg14890311	SPEG	0.534±0.018	0.431±0.017	0.000129709	0.0423974	2	0
cg23100370	RANBP2	0.338±0.006	0.302±0.006	0.000129802	0.0423974	2	Island
cg14261943	ZNF311	0.827±0.019	0.672±0.03	0.000129968	0.042411	6	0
cg26258950	HMCN1	0.863±0.003	0.845±0.003	0.000130524	0.0424277	1	0
cg22603971	RASGRP1	0.83±0.01	0.77±0.01	0.00013155	0.0426127	15	0
cg23223742	EFR3B	0.021±0.002	0.013±0.001	0.00013159	0.0426127	2	Island
cg17216478	ECE1	0.032±0.001	0.024±0.001	0.000131787	0.0426231	1	Island
cg03471106	HCG18	0.202±0.008	0.152±0.008	0.000132156	0.0426742	6	Island
cg22727761	PNRC2	0.065±0.003	0.047±0.003	0.000133204	0.0428902	1	Island
cg10171723	0	0.68±0.021	0.375±0.068	0.000134888	0.0432276	20	0
cg19968001	NFKBIB	0.281±0.01	0.214±0.013	0.000136221	0.0434574	19	S_Shore
cg20720056	ERLIN1	0.842±0.006	0.572±0.067	0.00013658	0.0434574	10	0
cg04229842	COIL	0.1±0.003	0.084±0.002	0.000136629	0.0434574	17	Island
cg15645344	44621	0.471±0.007	0.437±0.005	0.000137489	0.0436084	4	Island
cg03197611	GPR161	0.402±0.007	0.356±0.007	0.000140344	0.0439803	1	0
cg02025944	0	0.602±0.016	0.467±0.027	0.000141202	0.0440633	4	0
cg24511341	CARS2	0.163±0.003	0.144±0.003	0.000141357	0.0440633	13	Island
cg19130301	NARFL	0.696±0.006	0.494±0.05	0.000141387	0.0440633	16	Island
cg00173141	0	0.01±0.001	0.004±0.001	0.000141538	0.0440636	1	Island
cg21019638	0	0.458±0.022	0.354±0.011	0.000141956	0.0441191	12	0
cg18872420	SPTLC2	0.584±0.041	0.373±0.03	0.000142583	0.0442481	14	0
cg22445217	0	0.748±0.021	0.602±0.029	0.000142918	0.0442584	6	0
cg21833144	TDRP	0.106±0.003	0.091±0.002	0.000143092	0.0442695	8	Island
cg17880750	ZNF484	0.529±0.529	0.328±0.023	0.000143281	0.0442876	9	0
cg26760502	0	0.588±0.018	0.448±0.03	0.000144573	0.0444956	14	0
cg21439852	S1PR5	0.164±0.004	0.141±0.003	0.000144891	0.0444956	19	Island
cg18319916	TXNL1	0.023±0.001	0.017±0.001	0.00014561	0.0445616	18	Island
cg08212176	TMEM233	0.101±0.002	0.084±0.003	0.000146505	0.0445754	12	Island
cg07155243	NFIA	0.438±0.01	0.355±0.016	0.000147008	0.0445754	1	0
cg07830813	0	0.444±0.012	0.328±0.024	0.000147865	0.0446093	15	0
cg13718616	MICAL1	0.666±0.022	0.49±0.035	0.000147867	0.0446093	6	0
cg14054208	PSMA8	0.587±0.013	0.462±0.026	0.000149347	0.0446955	18	0
cg10883583	BUD31	0.039±0.002	0.027±0.002	0.000149392	0.0446955	7	Island
cg01278777	FCHSD2	0.078±0.004	0.059±0.003	0.000149532	0.0446955	11	Island
cg11713424	WDR88	0.655±0.02	0.54±0.017	0.000150424	0.0448235	19	0
cg25037777	0	0.829±0.007	0.585±0.061	0.00015139	0.0450716	7	0
cg22498057	ANKRD32	0.285±0.016	0.177±0.021	0.00015234	0.0451743	5	Island
cg14400462	0	0.478±0.017	0.384±0.014	0.000153345	0.0453753	4	0
cg16360247	DHRS4	0.079±0.006	0.045±0.006	0.000153902	0.0454611	14	Island
cg13872879	LRRC4B	0.096±0.003	0.077±0.003	0.000154738	0.0455356	19	S_Shore
cg00994411	PCMTD1	0.145±0.004	0.119±0.004	0.000154739	0.0455356	8	Island
cg00411447	DSN1	0.071±0.004	0.05±0.002	0.000154825	0.0455356	20	Island
cg26261342	ZC3H10	0.06±0.004	0.043±0.002	0.000155338	0.0456076	12	Island
cg07480713	RNF181	0.059±0.003	0.041±0.003	0.000155923	0.0457003	2	Island
cg21288861	ITGB3	0.147±0.005	0.114±0.007	0.000156312	0.0457748	17	Island
cg14301774	0	0.808±0.007	0.76±0.009	0.000156962	0.04591	12	0
cg02057063	RSBN1	0.087±0.005	0.062±0.003	0.000157179	0.04591	1	Island
cg20894110	SACS	0.074±0.003	0.057±0.002	0.000157475	0.0459308	13	Island
cg24917131	0	0.619±0.029	0.386±0.05	0.000157521	0.0459308	2	0
cg01565237	JTB	0.04±0.002	0.026±0.002	0.000157666	0.0459337	1	Island
cg06557127	METT10D	0.567±0.022	0.42±0.026	0.000157912	0.0459531	17	0
cg26450586	UNC5B	0.039±0.002	0.027±0.001	0.000159628	0.0462196	10	Island
cg25028503	HMMR	0.111±0.002	0.1±0.002	0.000159736	0.0462196	5	S_Shore
cg13110204	PFN2	0.12±0.005	0.084±0.007	0.000159891	0.0462253	3	Island
cg07750529	0	0.886±0.01	0.69±0.046	0.000160556	0.0463387	8	S_Shore
cg11674105	RASGRP2	0.212±0.012	0.149±0.008	0.000161856	0.0465555	11	Island
cg20725539	ZNF121	0.075±0.003	0.059±0.003	0.0001625	0.0466223	19	Island
cg23595636	MGC45800	0.053±0.003	0.04±0.001	0.000162747	0.0466539	4	Island
cg19809290	0	0.025±0.002	0.017±0.001	0.000163498	0.0468296	2	Island
cg26337497	OSBPL10	0.567±0.038	0.242±0.072	0.000164274	0.0468542	3	0
cg05751055	HLA-DPA1	0.867±0.007	0.427±0.105	0.000165538	0.0469398	6	0
cg10832308	ENOX1	0.672±0.017	0.566±0.018	0.000165825	0.0469398	13	0
cg17471467	ALX4	0.107±0.107	0.093±0.003	0.000166309	0.0469398	11	S_Shore
cg15691862	FOXD2	0.134±0.006	0.098±0.006	0.000166355	0.0469398	1	Island
cg08933161	PMS2L3	0.037±0.002	0.027±0.002	0.00016637	0.0469398	7	Island
cg22772773	TRPC6	0.431±0.023	0.305±0.02	0.000166614	0.046941	11	0
cg06521597	SGTA	0.087±0.004	0.068±0.002	0.000166651	0.046941	19	Island
cg06280307	CAMTA1	0.856±0.005	0.61±0.059	0.00016729	0.047043	1	0
cg13164537	CD226	0.632±0.017	0.52±0.02	0.000167869	0.0470971	18	0
cg21172454	L3MBTL3	0.812±0.011	0.53±0.071	0.000167898	0.0470971	6	0
cg05477582	CMTM1	0.781±0.038	0.472±0.062	0.000168131	0.0471234	16	Island
cg14066857	SAMD12	0.041±0.003	0.028±0.002	0.000169162	0.0472831	8	Island
cg22982528	BRWD1	0.086±0.002	0.076±0.002	0.000169257	0.0472831	21	Island
cg03718736	HDDC2	0.88±0.008	0.447±0.104	0.000170249	0.0474228	6	N_Shore
cg03160342	FBXW9	0.118±0.002	0.103±0.003	0.000170381	0.0474228	19	Island
cg17049318	0	0.693±0.062	0.334±0.064	0.000170391	0.0474228	16	0
cg18523979	IQSEC1	0.149±0.006	0.119±0.005	0.000170455	0.0474228	3	Island
cg03381367	TBC1D3P1-DHX40P1	0.702±0.012	0.633±0.01	0.000171931	0.0477161	17	0
cg07283582	CCDC46	0.685±0.019	0.554±0.024	0.000172729	0.0478342	17	0
cg14678622	0	0.728±0.009	0.654±0.017	0.000172866	0.0478342	18	S_Shelf
cg18488631	MTA3	0.036±0.002	0.027±0.001	0.000173141	0.0478342	2	Island
cg07349793	0	0.672±0.013	0.6±0.01	0.000173594	0.0478342	12	0
cg17583449	WNT11	0.156±0.156	0.136±0.005	0.000173657	0.0478342	11	Island
cg12929678	CD226	0.666±0.01	0.561±0.023	0.000174019	0.0478597	18	0
cg24317935	ZCCHC17	0.46±0.006	0.432±0.004	0.00017432	0.0478597	1	Island
cg20774722	ALDH3A2	0.099±0.005	0.077±0.003	0.000174384	0.0478597	17	Island
cg06941635	44812	0.687±0.013	0.609±0.012	0.000175762	0.0480174	5	S_Shore
cg20540904	0	0.685±0.012	0.621±0.01	0.000176039	0.0480174	15	0
cg06536283	BAHD1	0.653±0.014	0.355±0.07	0.000176173	0.0480174	15	N_Shelf
cg24951781	44812	0.575±0.018	0.355±0.053	0.000176188	0.0480174	5	S_Shore
cg22598233	POLRMT	0.109±0.005	0.083±0.004	0.000176268	0.0480174	19	Island
cg07882382	TSEN2	0.077±0.003	0.059±0.003	0.000176409	0.0480174	3	Island
cg04737361	BARD1	0.111±0.007	0.074±0.006	0.000177354	0.048082	2	Island
cg22237459	RASSF5	0.038±0.003	0.023±0.002	0.000177741	0.0481085	1	Island
cg21149775	PTGER4	0.016±0.001	0.01±0.001	0.000181026	0.0486889	5	Island
cg25402685	THSD1	0.006±0.001	0.002±0.001	0.000182317	0.0487111	13	Island
cg06506077	LARGE	0.122±0.006	0.085±0.006	0.000182484	0.0487111	22	N_Shore
cg07192082	0	0.564±0.014	0.45±0.023	0.000182536	0.0487111	14	0
cg15462017	0	0.66±0.03	0.401±0.058	0.000188865	0.0497341	10	0
cg11760700	HIST1H3B	0.038±0.003	0.021±0.002	0.000189573	0.0498434	6	Island
cg22816218	RIPK1	0.831±0.007	0.772±0.014	0.000190479	0.0498806	6	Island
cg09116618	0	0.613±0.011	0.526±0.017	0.000190481	0.0498806	6	0
cg19710238	0	0.493±0.011	0.42±0.015	0.000190741	0.0498806	2	0
cg16701155	0	0.05±0.003	0.033±0.002	0.000190856	0.0498806	1	Island
cg15167646	NXPH3	0.074±0.002	0.059±0.003	0.000190869	0.0498806	17	Island
cg18963425	RAB6C	0.619±0.025	0.503±0.013	0.00019132	0.0499025	2	S_Shore
cg16357669	ERC1	0.807±0.039	0.466±0.077	0.000191414	0.0499025	12	0
